# Supplementary material for: ATF3-SLC7A7 Axis Regulates mTORC1 Signaling to Suppress Lipogenesis and Tumorigenesis in Hepatocellular Carcinoma
Source: Cells. 2025 Feb 11;14(4):253. doi: 10.3390/cells14040253 (PMC11854064; doi:10.3390/cells14040253)
Supplement: Supplementary file 1 [file cells-14-00253-s001.zip]

Archive with 2 entries (2 files):
- Supplementary File 1_Supplementary Tables 1-12.xlsx
- Supplemetary File 2_Original data.xlsx
