# Supplementary material for: ATF3-SLC7A7 Axis Regulates mTORC1 Signaling to Suppress Lipogenesis and Tumorigenesis in Hepatocellular Carcinoma
Source: Cells. 2025 Feb 11;14(4):253. doi: 10.3390/cells14040253 (PMC11854064; doi:10.3390/cells14040253)
Supplement: Supplementary file 1 [file cells-14-00253-s001.zip › Supplementary File 1_Supplementary Tables 1-12.xlsx]

## Sheet: Supplementary Table S1
	Supplementary Table S1. Sequences of qRT-PCR Primers
	Name	Sequence
	GAPDH-F	5'-GATGACATCAAGAAGGTGGTGAA-3'
	GAPDH-R	5'-GTCTTACTCCTTGGAGGCCATGT-3'
	RPL13A-F	5'-AAGTACCAGGCAGTGACAG-3'
	RPL13A-R	5'-TTTCCGTAGCCTCATGAGC-3'
	ATF3-F	5'-ATCAGTCACTGTCAGCGAC-3'
	ATF3-R	5'-TCTCCGACTCTTTCTGCAG-3'
	SLC7A7-F	5'-CTGCTCTTCAATGGTATCATGG-3'
	SLC7A7-R	5'-GCTGAAGCTGTAGTAGTTAATGAG-3'
	SLC7A10-F	5'-TCCAGGACATGTTCACAGG-3'
	SLC7A10-R	5'-CTCCTCGAAGTGTCCTTGG-3'
	FASN-F	5'-CAACCTCTCCCAGGTATGC-3'
	FASN-R	5'-TGCTGATGATGGACTCCAG-3'
	ACLY-F	5'-AAGTATGCTCGGGTCACTC-3'
	ACLY-R	5'-TACCAAGTTCTGGCTGAGC-3'
	SCD-F	5'-CACCGCTCTTACAAAGCTC-3'
	SCD-R	5'-ATAGACATCATTCTGGAATGCC-3'
	APOA1-F	5'-CTTCAGGATGAAAGCTGCG-3'
	APOA1-R	5'-AGTTGTCAAGGAGCTTTAGG-3'
	APOB-F	5'-CTGATGGTGTCTCTAAGGTC-3'
	APOB-R	5'-TTCCATTTACCATATCCTGCTC-3'
	APOC3-F	5'-GTTACATGAAGCACGCCAC-3'
	APOC3-R	5'-TTTCAGGGAACTGAAGCCA-3'
	SREBF2-F	5'-GATGCAAAGGTCAAAGATGAG-3'
	SREBF2-R	5'-TTAAAGGAGAGGCACAGGA-3'
	mTOR-F	5'-TTCATTCTTTCATTGGAGACGG-3'
	mTOR-R	5'-CTCGAACCCTGTTAATAATCTGG-3'
	negative1-F	5'-AAAATCCAGCCTCTCTGCCC-3'
	negative1-R	5'-AAAATCTGGCAAGCTGGGTG-3'
	negative2-F	5'-CTCTCTAACCCACAGTGCCC-3'
	negative2-R	5'-GGGCAGAGAGGCTGGATTTT-3'
	negative3-F	5'-TGAACTTTGGGGAGAATGAAA-3'
	negative3-R	5'-ACAAGAGTGATGGTCAATGTCTT-3'
	SLC7A7-enhancer-F	5'-ACGCCTTCCCAGCTTAGTG-3'
	SLC7A7-enhancer-R	5'-CCTCGGGGTAGCTGTTGCAT-3'
	ATF3-promoter-F	5'-GGCAACACGGAGTAAACGACC-3'
	ATF3-promoter-R	5'-TGCGACTGTGGCTTGGAGAG-3'

## Sheet: Supplementary Table S2
	Supplementary Table S2. Sequences of Cloning Primers and Oligo
	Name	Sequence
	ATF3 shRNA oligos	5'-AAAAGCTGAACTGAAGGCTCAGATTTTGGATCCAAAATCTGAGCCTTCAGTTCAGC-3'
	SLC7A7 shRNA oligos	5'-AAAAGCAGATCAGATATTTGGAATATTGGATCCAATATTCCAAATATCTGATCTGC-3'
	lenti-SLC7A7-F	5'-ACCGGTTCTAGAGTGCTGCCAGCATCAGACCACAGATC-3'
	lenti-SLC7A7-R	5'-GTCTGTACCTCCGCTGCCTGTTAGCTCTAGCCAGTAGAC-3'
	lenti-ATF3-F	5'-GACCGGTTCTAGAGTGCTGCCACCATGATGCTTCAACAC-3'
	lenti-ATF3-R	5'-AGTCTGTACCTCCGCTGCCTGAGCCGCTCTGCAATGTTCCTTCTTTTA-3'
	pGL3-ATF3 promoter-F	5'-GCTCTTACGCGTTGGAACACGCAGCAGCGAGT-3'
	pGL3-ATF3 promoter-R	5'-GCAGATCTCGAGAAGGGAATGAAGGCGAGCAGC-3'
	pGL3-SLC7A7 enhancer-F	5'-GCTCTTACGCGTGCTGCTAAGACTTCAGATGAAAGAC-3'
	pGL3-SLC7A7 enhancer-R	5'-GCAGATCTCGAGCTTGGCTGAATCTCGGTAGTG-3'

## Sheet: Supplementary Table S3
	Supplementary Table S3. Antibody Information
	Type	Name	Supplier	Catalog Number
	Secondary Antibody	mouse anti-rabbit IgG-HRP	Santa Cruz	sc-2357
		Goat anti-Mouse IgG (H+L) Secondary Antibody, HRP	Thermo	31430
	Primary Antibody	ATF-3 (D2Y5W) Rabbit mAb #33593	Cell Signaling Technology	33593S
		Anti-SLC7A7 antibody	Abcam	ab236669
		p70 S6 kinase/S6K1 Antibody (H-9)	Santa Cruz	sc-8418
		p-p70 S6 kinase/S6K1 Antibody (A-6)	Santa Cruz	sc-8416
		GAPDH Antibody (0411)	Santa Cruz	sc-47724
		Acetyl-Histone H3 (Lys27) (D5E4) XP® Rabbit mAb #8173	Cell Signaling Technology	8173S
		Mono-Methyl-Histone H3 (Lys4) (D1A9) XP® Rabbit mAb #5326	Cell Signaling Technology	5326S
		FASN Polyclonal antibody	ProteinTech	10624-2-AP
		ACLY Polyclonal antibody	ProteinTech	15421-1-AP
		SCD1 Polyclonal antibody	ProteinTech	28678-1-AP
		mTOR Monoclonal antibody	ProteinTech	66888-1-Ig

## Sheet: Supplementary Table S4
Group	samples	VST	Gene
Liver - Cancer	GSM1211430	7.485	ATF3	Liver - Cancer	GSM1211430	15.72	FASN
Liver - Cancer	GSM1211431	8.558	ATF3	Liver - Cancer	GSM1211431	14.65	FASN
Liver - Cancer	GSM952577	8.374	ATF3	Liver - Cancer	GSM952577	13.28	FASN
Liver - Cancer	GSM1211433	9.345	ATF3	Liver - Cancer	GSM1211433	14.29	FASN
Liver - Cancer	GSM952576	7.297	ATF3	Liver - Cancer	GSM952576	13.01	FASN
Liver - Cancer	GSM1211429	10.37	ATF3	Liver - Cancer	GSM1211429	16.17	FASN
Liver - Cancer	GSM1211432	8.109	ATF3	Liver - Cancer	GSM1211432	15.73	FASN
Liver - Cancer	GSM1211428	8.95	ATF3	Liver - Cancer	GSM1211428	15.9	FASN
Liver - Cancer	GSM952575	6.865	ATF3	Liver - Cancer	GSM952575	13.56	FASN
Liver - Cancer	GSM2326087	8.273	ATF3	Liver - Cancer	GSM2326087	13.12	FASN
Liver - Cancer	GSM1704034	8.536	ATF3	Liver - Cancer	GSM1704034	16.33	FASN
Liver - Cancer	GSM1558603	9.945	ATF3	Liver - Cancer	GSM1558603	10.76	FASN
Liver - Cancer	GSM2326084	7.997	ATF3	Liver - Cancer	GSM2326084	14.58	FASN
Liver - Cancer	GSM1694220	9.147	ATF3	Liver - Cancer	GSM1694220	14.21	FASN
Liver - Cancer	GSM1558615	11.66	ATF3	Liver - Cancer	GSM1558615	14.65	FASN
Liver - Cancer	GSM1704023	7.358	ATF3	Liver - Cancer	GSM1704023	15.48	FASN
Liver - Cancer	GSM1831603	8.953	ATF3	Liver - Cancer	GSM1831603	13.94	FASN
Liver - Cancer	GSM2326086	9.154	ATF3	Liver - Cancer	GSM2326086	13.86	FASN
Liver - Cancer	GSM1704036	8.147	ATF3	Liver - Cancer	GSM1704036	15.44	FASN
Liver - Cancer	GSM1646733	8.101	ATF3	Liver - Cancer	GSM1646733	15.99	FASN
Liver - Cancer	GSM1646725	7.682	ATF3	Liver - Cancer	GSM1646725	14.66	FASN
Liver - Cancer	GSM1646726	9.89	ATF3	Liver - Cancer	GSM1646726	15.75	FASN
Liver - Cancer	GSM2070036	8.944	ATF3	Liver - Cancer	GSM2070036	14.17	FASN
Liver - Cancer	GSM1646728	7.99	ATF3	Liver - Cancer	GSM1646728	13.84	FASN
Liver - Cancer	GSM1716946	8.607	ATF3	Liver - Cancer	GSM1716946	11.47	FASN
Liver - Cancer	GSM1646686	7.589	ATF3	Liver - Cancer	GSM1646686	13.99	FASN
Liver - Cancer	GSM1704027	9.838	ATF3	Liver - Cancer	GSM1704027	15.71	FASN
Liver - Cancer	GSM1646702	10.68	ATF3	Liver - Cancer	GSM1646702	16.15	FASN
Liver - Cancer	GSM1519353	7.812	ATF3	Liver - Cancer	GSM1519353	14.94	FASN
Liver - Cancer	GSM1558623	9.098	ATF3	Liver - Cancer	GSM1558623	12.91	FASN
Liver - Cancer	GSM1269363	9.155	ATF3	Liver - Cancer	GSM1269363	14.94	FASN
Liver - Cancer	GSM1646729	8.208	ATF3	Liver - Cancer	GSM1646729	13.37	FASN
Liver - Cancer	GSM1646701	8.849	ATF3	Liver - Cancer	GSM1646701	13.85	FASN
Liver - Cancer	GSM1646697	8.77	ATF3	Liver - Cancer	GSM1646697	14.4	FASN
Liver - Cancer	GSM2070042	9.5	ATF3	Liver - Cancer	GSM2070042	13.3	FASN
Liver - Cancer	GSM1646723	8.412	ATF3	Liver - Cancer	GSM1646723	15.3	FASN
Liver - Cancer	GSM2228736	9.779	ATF3	Liver - Cancer	GSM2228736	12.73	FASN
Liver - Cancer	GSM1269361	9.365	ATF3	Liver - Cancer	GSM1269361	15.41	FASN
Liver - Cancer	GSM1704021	7.384	ATF3	Liver - Cancer	GSM1704021	16.28	FASN
Liver - Cancer	GSM2070039	7.418	ATF3	Liver - Cancer	GSM2070039	13.4	FASN
Liver - Cancer	GSM1576785	8.188	ATF3	Liver - Cancer	GSM1576785	13.8	FASN
Liver - Cancer	GSM1704025	8.908	ATF3	Liver - Cancer	GSM1704025	15.92	FASN
Liver - Cancer	GSM1646709	9.408	ATF3	Liver - Cancer	GSM1646709	13.06	FASN
Liver - Cancer	GSM1646704	8.682	ATF3	Liver - Cancer	GSM1646704	16.31	FASN
Liver - Cancer	GSM1704032	8.325	ATF3	Liver - Cancer	GSM1704032	15.37	FASN
Liver - Cancer	GSM1646698	7.159	ATF3	Liver - Cancer	GSM1646698	13.89	FASN
Liver - Cancer	GSM1558607	8.463	ATF3	Liver - Cancer	GSM1558607	13.05	FASN
Liver - Cancer	GSM1519356	7.428	ATF3	Liver - Cancer	GSM1519356	13.64	FASN
Liver - Cancer	GSM1694217	9.774	ATF3	Liver - Cancer	GSM1694217	13.7	FASN
Liver - Cancer	GSM1580662	8.722	ATF3	Liver - Cancer	GSM1580662	11.89	FASN
Liver - Cancer	GSM1558618	11.01	ATF3	Liver - Cancer	GSM1558618	13.36	FASN
Liver - Cancer	GSM1704037	8.677	ATF3	Liver - Cancer	GSM1704037	15.6	FASN
Liver - Cancer	GSM1704028	6.927	ATF3	Liver - Cancer	GSM1704028	15.09	FASN
Liver - Cancer	GSM1269362	10.05	ATF3	Liver - Cancer	GSM1269362	14.2	FASN
Liver - Cancer	GSM1704038	8.423	ATF3	Liver - Cancer	GSM1704038	15.79	FASN
Liver - Cancer	GSM2228737	9.682	ATF3	Liver - Cancer	GSM2228737	12.19	FASN
Liver - Cancer	GSM1519354	8.073	ATF3	Liver - Cancer	GSM1519354	14.28	FASN
Liver - Cancer	GSM1558620	9.63	ATF3	Liver - Cancer	GSM1558620	13.78	FASN
Liver - Cancer	GSM2070040	6.069	ATF3	Liver - Cancer	GSM2070040	13.76	FASN
Liver - Cancer	GSM1646713	7.475	ATF3	Liver - Cancer	GSM1646713	15.6	FASN
Liver - Cancer	GSM1558601	8.237	ATF3	Liver - Cancer	GSM1558601	12.82	FASN
Liver - Cancer	GSM1558610	8.395	ATF3	Liver - Cancer	GSM1558610	13.13	FASN
Liver - Cancer	GSM2070053	8.067	ATF3	Liver - Cancer	GSM2070053	13.58	FASN
Liver - Cancer	GSM1646691	6.972	ATF3	Liver - Cancer	GSM1646691	12.88	FASN
Liver - Cancer	GSM2070033	7.498	ATF3	Liver - Cancer	GSM2070033	14.01	FASN
Liver - Cancer	GSM1558619	9.928	ATF3	Liver - Cancer	GSM1558619	14.34	FASN
Liver - Cancer	GSM1576791	10.73	ATF3	Liver - Cancer	GSM1576791	15.07	FASN
Liver - Cancer	GSM2185663	6.04	ATF3	Liver - Cancer	GSM2185663	10.86	FASN
Liver - Cancer	GSM1269357	8.39	ATF3	Liver - Cancer	GSM1269357	15.46	FASN
Liver - Cancer	GSM1646712	9.123	ATF3	Liver - Cancer	GSM1646712	16.36	FASN
Liver - Cancer	GSM1646700	8.113	ATF3	Liver - Cancer	GSM1646700	14.79	FASN
Liver - Cancer	GSM1694205	9.801	ATF3	Liver - Cancer	GSM1694205	13.76	FASN
Liver - Cancer	GSM1646699	8.667	ATF3	Liver - Cancer	GSM1646699	16.71	FASN
Liver - Cancer	GSM2070052	8.596	ATF3	Liver - Cancer	GSM2070052	13.38	FASN
Liver - Cancer	GSM1646684	8.703	ATF3	Liver - Cancer	GSM1646684	15.06	FASN
Liver - Cancer	GSM1558612	9.642	ATF3	Liver - Cancer	GSM1558612	13.39	FASN
Liver - Cancer	GSM1704024	6.519	ATF3	Liver - Cancer	GSM1704024	15.92	FASN
Liver - Cancer	GSM1646689	9.523	ATF3	Liver - Cancer	GSM1646689	15.51	FASN
Liver - Cancer	GSM1417183	5.067	ATF3	Liver - Cancer	GSM1417183	13.68	FASN
Liver - Cancer	GSM1646707	8.338	ATF3	Liver - Cancer	GSM1646707	15.99	FASN
Liver - Cancer	GSM1646715	7.705	ATF3	Liver - Cancer	GSM1646715	15.46	FASN
Liver - Cancer	GSM1519357	10.4	ATF3	Liver - Cancer	GSM1519357	14.39	FASN
Liver - Cancer	GSM1646688	7.768	ATF3	Liver - Cancer	GSM1646688	14.56	FASN
Liver - Cancer	GSM1704020	6.865	ATF3	Liver - Cancer	GSM1704020	16.55	FASN
Liver - Cancer	GSM2070048	7.935	ATF3	Liver - Cancer	GSM2070048	12.7	FASN
Liver - Cancer	GSM2070050	8.929	ATF3	Liver - Cancer	GSM2070050	14.47	FASN
Liver - Cancer	GSM1646731	10.13	ATF3	Liver - Cancer	GSM1646731	11.53	FASN
Liver - Cancer	GSM2055802	7.645	ATF3	Liver - Cancer	GSM2055802	13.82	FASN
Liver - Cancer	GSM2326085	8.128	ATF3	Liver - Cancer	GSM2326085	14.61	FASN
Liver - Cancer	GSM2070049	8.421	ATF3	Liver - Cancer	GSM2070049	15.05	FASN
Liver - Cancer	GSM1646732	9.033	ATF3	Liver - Cancer	GSM1646732	13.53	FASN
Liver - Cancer	GSM2070047	8.133	ATF3	Liver - Cancer	GSM2070047	12.67	FASN
Liver - Cancer	GSM1558609	8.786	ATF3	Liver - Cancer	GSM1558609	13.1	FASN
Liver - Cancer	GSM1558614	10.95	ATF3	Liver - Cancer	GSM1558614	11.68	FASN
Liver - Cancer	GSM2070045	6.665	ATF3	Liver - Cancer	GSM2070045	14.34	FASN
Liver - Cancer	GSM1831602	8.039	ATF3	Liver - Cancer	GSM1831602	12.43	FASN
Liver - Cancer	GSM1420629	6.738	ATF3	Liver - Cancer	GSM1420629	13.26	FASN
Liver - Cancer	GSM1694223	8.654	ATF3	Liver - Cancer	GSM1694223	14.33	FASN
Liver - Cancer	GSM1576786	8.237	ATF3	Liver - Cancer	GSM1576786	13.09	FASN
Liver - Cancer	GSM1704031	8.455	ATF3	Liver - Cancer	GSM1704031	15.12	FASN
Liver - Cancer	GSM1646714	7.833	ATF3	Liver - Cancer	GSM1646714	14.63	FASN
Liver - Cancer	GSM1646694	8.397	ATF3	Liver - Cancer	GSM1646694	15.2	FASN
Liver - Cancer	GSM1558606	9.431	ATF3	Liver - Cancer	GSM1558606	12.01	FASN
Liver - Cancer	GSM1831601	9.131	ATF3	Liver - Cancer	GSM1831601	13.22	FASN
Liver - Cancer	GSM1716948	10.6	ATF3	Liver - Cancer	GSM1716948	14.33	FASN
Liver - Cancer	GSM1646721	8.859	ATF3	Liver - Cancer	GSM1646721	14.77	FASN
Liver - Cancer	GSM1558611	8.972	ATF3	Liver - Cancer	GSM1558611	13.55	FASN
Liver - Cancer	GSM1558622	9.029	ATF3	Liver - Cancer	GSM1558622	15.16	FASN
Liver - Cancer	GSM1576788	11.37	ATF3	Liver - Cancer	GSM1576788	14.31	FASN
Liver - Cancer	GSM1975773	7.124	ATF3	Liver - Cancer	GSM1975773	12.99	FASN
Liver - Cancer	GSM1646716	8.759	ATF3	Liver - Cancer	GSM1646716	13.52	FASN
Liver - Cancer	GSM2185671	8.561	ATF3	Liver - Cancer	GSM2185671	12.95	FASN
Liver - Cancer	GSM2228735	9.437	ATF3	Liver - Cancer	GSM2228735	12.47	FASN
Liver - Cancer	GSM1646696	7.781	ATF3	Liver - Cancer	GSM1646696	15.71	FASN
Liver - Cancer	GSM2070051	10.34	ATF3	Liver - Cancer	GSM2070051	12.57	FASN
Liver - Cancer	GSM1558604	9.461	ATF3	Liver - Cancer	GSM1558604	13.88	FASN
Liver - Cancer	GSM1646730	6.958	ATF3	Liver - Cancer	GSM1646730	15.09	FASN
Liver - Cancer	GSM1694202	9.239	ATF3	Liver - Cancer	GSM1694202	15.01	FASN
Liver - Cancer	GSM1576787	11.43	ATF3	Liver - Cancer	GSM1576787	14.25	FASN
Liver - Cancer	GSM1646720	8.842	ATF3	Liver - Cancer	GSM1646720	14.37	FASN
Liver - Cancer	GSM1716950	10.56	ATF3	Liver - Cancer	GSM1716950	11.02	FASN
Liver - Cancer	GSM1694211	11.76	ATF3	Liver - Cancer	GSM1694211	13.29	FASN
Liver - Cancer	GSM1704029	8.147	ATF3	Liver - Cancer	GSM1704029	16.62	FASN
Liver - Cancer	GSM1646710	8.238	ATF3	Liver - Cancer	GSM1646710	13.1	FASN
Liver - Cancer	GSM1306658	10.02	ATF3	Liver - Cancer	GSM1306658	13.59	FASN
Liver - Cancer	GSM1646692	6.487	ATF3	Liver - Cancer	GSM1646692	13.2	FASN
Liver - Cancer	GSM1975772	7.023	ATF3	Liver - Cancer	GSM1975772	12.88	FASN
Liver - Cancer	GSM2070031	8.423	ATF3	Liver - Cancer	GSM2070031	13.12	FASN
Liver - Cancer	GSM1646708	7.869	ATF3	Liver - Cancer	GSM1646708	15.93	FASN
Liver - Cancer	GSM2070032	9.336	ATF3	Liver - Cancer	GSM2070032	13.11	FASN
Liver - Cancer	GSM1558602	8.243	ATF3	Liver - Cancer	GSM1558602	15	FASN
Liver - Cancer	GSM1646685	7.777	ATF3	Liver - Cancer	GSM1646685	13.94	FASN
Liver - Cancer	GSM2070038	7.599	ATF3	Liver - Cancer	GSM2070038	15.12	FASN
Liver - Cancer	GSM1558605	10.05	ATF3	Liver - Cancer	GSM1558605	12.72	FASN
Liver - Cancer	GSM2185672	8.687	ATF3	Liver - Cancer	GSM2185672	13.96	FASN
Liver - Cancer	GSM1704022	6.849	ATF3	Liver - Cancer	GSM1704022	16.74	FASN
Liver - Cancer	GSM1646687	7.107	ATF3	Liver - Cancer	GSM1646687	15.18	FASN
Liver - Cancer	GSM1704033	7.569	ATF3	Liver - Cancer	GSM1704033	16	FASN
Liver - Cancer	GSM1558624	7.99	ATF3	Liver - Cancer	GSM1558624	13.2	FASN
Liver - Cancer	GSM1646727	6.52	ATF3	Liver - Cancer	GSM1646727	12.51	FASN
Liver - Cancer	GSM1694196	9.534	ATF3	Liver - Cancer	GSM1694196	14.27	FASN
Liver - Cancer	GSM2070043	9.278	ATF3	Liver - Cancer	GSM2070043	15.46	FASN
Liver - Cancer	GSM1646719	8.366	ATF3	Liver - Cancer	GSM1646719	15.55	FASN
Liver - Cancer	GSM1831604	9.473	ATF3	Liver - Cancer	GSM1831604	11.16	FASN
Liver - Cancer	GSM1580661	9.14	ATF3	Liver - Cancer	GSM1580661	12.58	FASN
Liver - Cancer	GSM2228741	7.844	ATF3	Liver - Cancer	GSM2228741	14.48	FASN
Liver - Cancer	GSM1417184	6.185	ATF3	Liver - Cancer	GSM1417184	13.74	FASN
Liver - Cancer	GSM2185673	8.098	ATF3	Liver - Cancer	GSM2185673	14.02	FASN
Liver - Cancer	GSM2228742	7.996	ATF3	Liver - Cancer	GSM2228742	14.83	FASN
Liver - Cancer	GSM1646705	9.213	ATF3	Liver - Cancer	GSM1646705	12.96	FASN
Liver - Cancer	GSM1558608	8.729	ATF3	Liver - Cancer	GSM1558608	14.7	FASN
Liver - Cancer	GSM1646695	8.754	ATF3	Liver - Cancer	GSM1646695	15.78	FASN
Liver - Cancer	GSM1646722	7.824	ATF3	Liver - Cancer	GSM1646722	12.59	FASN
Liver - Cancer	GSM1576792	10.65	ATF3	Liver - Cancer	GSM1576792	14.78	FASN
Liver - Cancer	GSM2070034	8.482	ATF3	Liver - Cancer	GSM2070034	13.79	FASN
Liver - Cancer	GSM1576790	7.678	ATF3	Liver - Cancer	GSM1576790	14.28	FASN
Liver - Cancer	GSM1558613	11.06	ATF3	Liver - Cancer	GSM1558613	11.39	FASN
Liver - Cancer	GSM1519359	9.319	ATF3	Liver - Cancer	GSM1519359	14.23	FASN
Liver - Cancer	GSM1646693	8.54	ATF3	Liver - Cancer	GSM1646693	15.9	FASN
Liver - Cancer	GSM1646718	7.265	ATF3	Liver - Cancer	GSM1646718	13.38	FASN
Liver - Cancer	GSM1519355	7.368	ATF3	Liver - Cancer	GSM1519355	13.5	FASN
Liver - Cancer	GSM1558621	8.489	ATF3	Liver - Cancer	GSM1558621	12.31	FASN
Liver - Cancer	GSM1558617	10.63	ATF3	Liver - Cancer	GSM1558617	12.76	FASN
Liver - Cancer	GSM1558616	10.32	ATF3	Liver - Cancer	GSM1558616	12.33	FASN
Liver - Cancer	GSM2070030	7.959	ATF3	Liver - Cancer	GSM2070030	14.26	FASN
Liver - Cancer	GSM2070035	8.2	ATF3	Liver - Cancer	GSM2070035	13.31	FASN
Liver - Cancer	GSM1646690	6.603	ATF3	Liver - Cancer	GSM1646690	13.52	FASN
Liver - Cancer	GSM1646706	9.053	ATF3	Liver - Cancer	GSM1646706	15.44	FASN
Liver - Cancer	GSM2185683	6.666	ATF3	Liver - Cancer	GSM2185683	13.14	FASN
Liver - Cancer	GSM1704030	8.56	ATF3	Liver - Cancer	GSM1704030	15.9	FASN
Liver - Cancer	GSM2070046	7.618	ATF3	Liver - Cancer	GSM2070046	13.74	FASN
Liver - Cancer	GSM1704035	8.249	ATF3	Liver - Cancer	GSM1704035	15.45	FASN
Liver - Cancer	GSM2070037	7.812	ATF3	Liver - Cancer	GSM2070037	15.43	FASN
Liver - Cancer	GSM2070041	9.138	ATF3	Liver - Cancer	GSM2070041	13.54	FASN
Liver - Cancer	GSM1519358	9.469	ATF3	Liver - Cancer	GSM1519358	14.14	FASN
Liver - Cancer	GSM1646717	7.81	ATF3	Liver - Cancer	GSM1646717	15.02	FASN
Liver - Cancer	GSM1646711	9.558	ATF3	Liver - Cancer	GSM1646711	15.63	FASN
Liver - Cancer	GSM1875313	8.487	ATF3	Liver - Cancer	GSM1875313	14.32	FASN
Liver - Cancer	GSM1875317	11.5	ATF3	Liver - Cancer	GSM1875317	15.09	FASN
Liver - Cancer	GSM1861945	8.962	ATF3	Liver - Cancer	GSM1861945	15.88	FASN
Liver - Cancer	GSM1447493	8.578	ATF3	Liver - Cancer	GSM1447493	11.71	FASN
Liver - Cancer	GSM1548454	13.11	ATF3	Liver - Cancer	GSM1548454	13.7	FASN
Liver - Cancer	GSM1447487	7.563	ATF3	Liver - Cancer	GSM1447487	12.15	FASN
Liver - Cancer	GSM1861947	8.771	ATF3	Liver - Cancer	GSM1861947	16.17	FASN
Liver - Cancer	GSM1834797	8.634	ATF3	Liver - Cancer	GSM1834797	14.83	FASN
Liver - Cancer	GSM1886922	14.69	ATF3	Liver - Cancer	GSM1886922	11.69	FASN
Liver - Cancer	GSM1548461	9.118	ATF3	Liver - Cancer	GSM1548461	10.74	FASN
Liver - Cancer	GSM2209496	9.301	ATF3	Liver - Cancer	GSM2209496	14.41	FASN
Liver - Cancer	GSM1548457	12.59	ATF3	Liver - Cancer	GSM1548457	13.17	FASN
Liver - Cancer	GSM1875319	10.35	ATF3	Liver - Cancer	GSM1875319	15.15	FASN
Liver - Cancer	GSM1861944	8.566	ATF3	Liver - Cancer	GSM1861944	16.37	FASN
Liver - Cancer	GSM1834800	8.571	ATF3	Liver - Cancer	GSM1834800	14.81	FASN
Liver - Cancer	GSM1447494	8.315	ATF3	Liver - Cancer	GSM1447494	12.95	FASN
Liver - Cancer	GSM1548466	7.651	ATF3	Liver - Cancer	GSM1548466	14.16	FASN
Liver - Cancer	GSM1548460	7.528	ATF3	Liver - Cancer	GSM1548460	10.87	FASN
Liver - Cancer	GSM1834802	8.99	ATF3	Liver - Cancer	GSM1834802	15.2	FASN
Liver - Cancer	GSM1886919	15.28	ATF3	Liver - Cancer	GSM1886919	11.62	FASN
Liver - Cancer	GSM1875318	11.56	ATF3	Liver - Cancer	GSM1875318	15.07	FASN
Liver - Cancer	GSM1875311	10.06	ATF3	Liver - Cancer	GSM1875311	13.18	FASN
Liver - Cancer	GSM1875310	9.889	ATF3	Liver - Cancer	GSM1875310	14.47	FASN
Liver - Cancer	GSM2209494	9.764	ATF3	Liver - Cancer	GSM2209494	13.35	FASN
Liver - Cancer	GSM1548459	6.863	ATF3	Liver - Cancer	GSM1548459	12.88	FASN
Liver - Cancer	GSM1593766	9.877	ATF3	Liver - Cancer	GSM1593766	14.03	FASN
Liver - Cancer	GSM1875320	10.29	ATF3	Liver - Cancer	GSM1875320	15.23	FASN
Liver - Cancer	GSM1447491	8.23	ATF3	Liver - Cancer	GSM1447491	13.23	FASN
Liver - Cancer	GSM1548455	12.6	ATF3	Liver - Cancer	GSM1548455	13.88	FASN
Liver - Cancer	GSM1834805	8.938	ATF3	Liver - Cancer	GSM1834805	15.15	FASN
Liver - Cancer	GSM1834798	8.665	ATF3	Liver - Cancer	GSM1834798	14.72	FASN
Liver - Cancer	GSM1834803	8.995	ATF3	Liver - Cancer	GSM1834803	15.15	FASN
Liver - Cancer	GSM1447489	7.144	ATF3	Liver - Cancer	GSM1447489	12.56	FASN
Liver - Cancer	GSM1834796	8.739	ATF3	Liver - Cancer	GSM1834796	14.58	FASN
Liver - Cancer	GSM1548463	9.605	ATF3	Liver - Cancer	GSM1548463	10.18	FASN
Liver - Cancer	GSM1834806	8.638	ATF3	Liver - Cancer	GSM1834806	15.04	FASN
Liver - Cancer	GSM1447486	7.53	ATF3	Liver - Cancer	GSM1447486	12.46	FASN
Liver - Cancer	GSM1834801	8.653	ATF3	Liver - Cancer	GSM1834801	14.86	FASN
Liver - Cancer	GSM1548465	10.71	ATF3	Liver - Cancer	GSM1548465	11.59	FASN
Liver - Cancer	GSM1447485	7.763	ATF3	Liver - Cancer	GSM1447485	11.5	FASN
Liver - Cancer	GSM1834799	8.747	ATF3	Liver - Cancer	GSM1834799	14.95	FASN
Liver - Cancer	GSM1834807	8.797	ATF3	Liver - Cancer	GSM1834807	14.93	FASN
Liver - Cancer	GSM1548456	11.25	ATF3	Liver - Cancer	GSM1548456	12.67	FASN
Liver - Cancer	GSM1886921	15.34	ATF3	Liver - Cancer	GSM1886921	11.55	FASN
Liver - Cancer	GSM1447484	7.5	ATF3	Liver - Cancer	GSM1447484	11.65	FASN
Liver - Cancer	GSM1548453	11.48	ATF3	Liver - Cancer	GSM1548453	11.18	FASN
Liver - Cancer	GSM1875312	8.394	ATF3	Liver - Cancer	GSM1875312	14.36	FASN
Liver - Cancer	GSM1834804	9.017	ATF3	Liver - Cancer	GSM1834804	15.23	FASN
Liver - Cancer	GSM1548462	9.414	ATF3	Liver - Cancer	GSM1548462	11.86	FASN
Liver - Cancer	GSM1447490	8.067	ATF3	Liver - Cancer	GSM1447490	13.23	FASN
Liver - Cancer	GSM1447488	7.075	ATF3	Liver - Cancer	GSM1447488	12.59	FASN
Liver - Cancer	GSM1548458	10.72	ATF3	Liver - Cancer	GSM1548458	12.22	FASN
Liver - Cancer	GSM1548464	8.569	ATF3	Liver - Cancer	GSM1548464	11.45	FASN
Liver - Cancer	GSM1861946	10.03	ATF3	Liver - Cancer	GSM1861946	16.59	FASN
Liver - Cancer	GSM1886920	15.68	ATF3	Liver - Cancer	GSM1886920	11.62	FASN
Liver - Cancer	GSM1447495	8.306	ATF3	Liver - Cancer	GSM1447495	13.07	FASN
Liver - Cancer	GSM1447492	8.88	ATF3	Liver - Cancer	GSM1447492	11.66	FASN
Liver - Cancer	GSM2209495	9.975	ATF3	Liver - Cancer	GSM2209495	13.45	FASN
Liver - Cancer	GSM1417182	6.916	ATF3	Liver - Cancer	GSM1417182	14.57	FASN
Liver - Cancer	GSM1576789	7.796	ATF3	Liver - Cancer	GSM1576789	14.16	FASN
Liver - Cancer	GSM1646724	7.345	ATF3	Liver - Cancer	GSM1646724	13.95	FASN
Liver - Cancer	GSM1646703	9.551	ATF3	Liver - Cancer	GSM1646703	15.76	FASN
Liver - Cancer	GSM1694193	9.132	ATF3	Liver - Cancer	GSM1694193	14.79	FASN
Liver - Cancer	GSM1704026	7.074	ATF3	Liver - Cancer	GSM1704026	15.25	FASN
Liver - Cancer	GSM1835870	6.92	ATF3	Liver - Cancer	GSM1835870	12.37	FASN
Liver - Cancer	GSM1835919	8.743	ATF3	Liver - Cancer	GSM1835919	13.11	FASN
Liver - Cancer	GSM1835924	9.939	ATF3	Liver - Cancer	GSM1835924	12.99	FASN
Liver - Cancer	GSM1835921	8.684	ATF3	Liver - Cancer	GSM1835921	13.03	FASN
Liver - Cancer	GSM1835922	9.908	ATF3	Liver - Cancer	GSM1835922	13.08	FASN
Liver - Cancer	GSM1835923	9.876	ATF3	Liver - Cancer	GSM1835923	13.16	FASN
Liver - Cancer	GSM1835920	8.863	ATF3	Liver - Cancer	GSM1835920	13.14	FASN
Liver - Cancer	GSM2070044	8.759	ATF3	Liver - Cancer	GSM2070044	13.9	FASN
Liver - Cancer	GSM2157100	8.893	ATF3	Liver - Cancer	GSM2157100	13.27	FASN
Liver - Cancer	GSM2157098	10.76	ATF3	Liver - Cancer	GSM2157098	14.37	FASN
Liver - Cancer	GSM2157102	11.49	ATF3	Liver - Cancer	GSM2157102	14.54	FASN
Liver - Cancer	GSM2157099	10.51	ATF3	Liver - Cancer	GSM2157099	11.15	FASN
Liver - Cancer	GSM2157097	10.46	ATF3	Liver - Cancer	GSM2157097	14.43	FASN
Liver - Cancer	GSM2157101	9.493	ATF3	Liver - Cancer	GSM2157101	16.17	FASN
Liver - Cancer	GSM2388502	7.04	ATF3	Liver - Cancer	GSM2388502	13.51	FASN
Liver - Cancer	GSM2388505	12.06	ATF3	Liver - Cancer	GSM2388505	11.96	FASN
Liver - Cancer	GSM2388508	8.068	ATF3	Liver - Cancer	GSM2388508	12.78	FASN
Liver - Cancer	GSM2388510	9.17	ATF3	Liver - Cancer	GSM2388510	13.22	FASN
Liver - Cancer	GSM2388501	10.05	ATF3	Liver - Cancer	GSM2388501	11.51	FASN
Liver - Cancer	GSM2388504	9.594	ATF3	Liver - Cancer	GSM2388504	14.27	FASN
Liver - Cancer	GSM2388506	11.69	ATF3	Liver - Cancer	GSM2388506	10.83	FASN
Liver - Cancer	GSM2388507	12.18	ATF3	Liver - Cancer	GSM2388507	11.66	FASN
Liver - Cancer	GSM2388503	9.521	ATF3	Liver - Cancer	GSM2388503	13.45	FASN
Liver - Cancer	GSM2388509	5.751	ATF3	Liver - Cancer	GSM2388509	13.28	FASN
Liver - Cancer	GSM1889918	8.719	ATF3	Liver - Cancer	GSM1889918	13.16	FASN
Liver - Cancer	GSM1889917	8.35	ATF3	Liver - Cancer	GSM1889917	13.77	FASN
Liver - Cancer	GSM1889916	8.456	ATF3	Liver - Cancer	GSM1889916	12.94	FASN
Liver - Cancer	GSM1889915	8.293	ATF3	Liver - Cancer	GSM1889915	13.21	FASN
Liver - Cancer	GSM2344350	7.79	ATF3	Liver - Cancer	GSM2344350	14.25	FASN
Liver - Cancer	GSM2344353	7.24	ATF3	Liver - Cancer	GSM2344353	12.22	FASN
Liver - Cancer	GSM2343434	7.946	ATF3	Liver - Cancer	GSM2343434	14.18	FASN
Liver - Cancer	GSM2343435	7.682	ATF3	Liver - Cancer	GSM2343435	14.39	FASN
Liver - Cancer	GSM2343291	8.255	ATF3	Liver - Cancer	GSM2343291	13.86	FASN
Liver - Cancer	GSM2343292	8.321	ATF3	Liver - Cancer	GSM2343292	13.89	FASN
Liver - Cancer	GSM2343358	8.163	ATF3	Liver - Cancer	GSM2343358	14.98	FASN
Liver - Cancer	GSM2343354	8.328	ATF3	Liver - Cancer	GSM2343354	13.39	FASN
Liver - Cancer	GSM2343605	8.13	ATF3	Liver - Cancer	GSM2343605	14.38	FASN
Liver - Cancer	GSM2343356	8.58	ATF3	Liver - Cancer	GSM2343356	14.91	FASN
Liver - Cancer	GSM2343603	10.67	ATF3	Liver - Cancer	GSM2343603	13.27	FASN
Liver - Cancer	GSM2343352	8.342	ATF3	Liver - Cancer	GSM2343352	13.99	FASN
Liver - Cancer	GSM2343971	7.927	ATF3	Liver - Cancer	GSM2343971	13.96	FASN
Liver - Cancer	GSM2343970	7.969	ATF3	Liver - Cancer	GSM2343970	14.35	FASN
Liver - Cancer	GSM2343975	7.864	ATF3	Liver - Cancer	GSM2343975	15.05	FASN
Liver - Cancer	GSM2343974	7.69	ATF3	Liver - Cancer	GSM2343974	15.27	FASN
Liver - Cancer	GSM2343977	7.392	ATF3	Liver - Cancer	GSM2343977	14.53	FASN
Liver - Cancer	GSM2343976	7.504	ATF3	Liver - Cancer	GSM2343976	14.43	FASN
Liver - Cancer	GSM2343347	7.017	ATF3	Liver - Cancer	GSM2343347	14.2	FASN
Liver - Cancer	GSM2343345	7.027	ATF3	Liver - Cancer	GSM2343345	12.88	FASN
Liver - Cancer	GSM2343555	7.753	ATF3	Liver - Cancer	GSM2343555	14.21	FASN
Liver - Cancer	GSM2344274	11.03	ATF3	Liver - Cancer	GSM2344274	14.31	FASN
Liver - Cancer	GSM2138841	8.17	ATF3	Liver - Cancer	GSM2138841	11.93	FASN
Liver - Cancer	GSM2138840	8.455	ATF3	Liver - Cancer	GSM2138840	12.02	FASN
Liver - Cancer	GSM2138843	7.587	ATF3	Liver - Cancer	GSM2138843	15	FASN
Liver - Cancer	GSM2138842	7.552	ATF3	Liver - Cancer	GSM2138842	15.17	FASN
Liver - Cancer	GSM2138847	7.798	ATF3	Liver - Cancer	GSM2138847	13.27	FASN
Liver - Cancer	GSM2138846	7.798	ATF3	Liver - Cancer	GSM2138846	13.28	FASN
Liver - Cancer	GSM2138667	7.825	ATF3	Liver - Cancer	GSM2138667	13.21	FASN
Liver - Cancer	GSM2138666	7.592	ATF3	Liver - Cancer	GSM2138666	13.85	FASN
Liver - Cancer	GSM2344094	8.219	ATF3	Liver - Cancer	GSM2344094	12.24	FASN
Liver - Cancer	GSM2344093	7.895	ATF3	Liver - Cancer	GSM2344093	13.46	FASN
Liver - Cancer	GSM2344091	8.616	ATF3	Liver - Cancer	GSM2344091	15.19	FASN
Liver - Cancer	GSM2343959	8.573	ATF3	Liver - Cancer	GSM2343959	14.3	FASN
Liver - Cancer	GSM2343958	8.619	ATF3	Liver - Cancer	GSM2343958	14.09	FASN
Liver - Cancer	GSM2072618	7.984	ATF3	Liver - Cancer	GSM2072618	11.63	FASN
Liver - Cancer	GSM2072617	7.199	ATF3	Liver - Cancer	GSM2072617	14.74	FASN
Liver - Cancer	GSM2344288	10.8	ATF3	Liver - Cancer	GSM2344288	12.65	FASN
Liver - Cancer	GSM2344289	10.95	ATF3	Liver - Cancer	GSM2344289	13.45	FASN
Liver - Cancer	GSM2138860	8.098	ATF3	Liver - Cancer	GSM2138860	14.57	FASN
Liver - Cancer	GSM2138864	9.16	ATF3	Liver - Cancer	GSM2138864	15.65	FASN
Liver - Cancer	GSM2344118	8.476	ATF3	Liver - Cancer	GSM2344118	14.49	FASN
Liver - Cancer	GSM2344119	7.871	ATF3	Liver - Cancer	GSM2344119	12.59	FASN
Liver - Cancer	GSM2344110	8.484	ATF3	Liver - Cancer	GSM2344110	13.46	FASN
Liver - Cancer	GSM2344117	8.391	ATF3	Liver - Cancer	GSM2344117	13.77	FASN
Liver - Cancer	GSM2344073	10.54	ATF3	Liver - Cancer	GSM2344073	13.2	FASN
Liver - Cancer	GSM2344074	10.31	ATF3	Liver - Cancer	GSM2344074	13.3	FASN
Liver - Cancer	GSM2343935	8.074	ATF3	Liver - Cancer	GSM2343935	13.01	FASN
Liver - Cancer	GSM2343936	7.834	ATF3	Liver - Cancer	GSM2343936	13.31	FASN
Liver - Cancer	GSM2343933	9.544	ATF3	Liver - Cancer	GSM2343933	14.8	FASN
Liver - Cancer	GSM2343932	9.522	ATF3	Liver - Cancer	GSM2343932	14.7	FASN
Liver - Cancer	GSM2343939	7.288	ATF3	Liver - Cancer	GSM2343939	13.34	FASN
Liver - Cancer	GSM2343424	7.594	ATF3	Liver - Cancer	GSM2343424	14.1	FASN
Liver - Cancer	GSM2343588	9.828	ATF3	Liver - Cancer	GSM2343588	13.66	FASN
Liver - Cancer	GSM2343237	7.391	ATF3	Liver - Cancer	GSM2343237	13.36	FASN
Liver - Cancer	GSM2343235	8.408	ATF3	Liver - Cancer	GSM2343235	14.3	FASN
Liver - Cancer	GSM2343238	7.196	ATF3	Liver - Cancer	GSM2343238	13.16	FASN
Liver - Cancer	GSM2343855	7.064	ATF3	Liver - Cancer	GSM2343855	15.08	FASN
Liver - Cancer	GSM2138805	7.654	ATF3	Liver - Cancer	GSM2138805	14.25	FASN
Liver - Cancer	GSM2138804	7.761	ATF3	Liver - Cancer	GSM2138804	14	FASN
Liver - Cancer	GSM2138807	10.12	ATF3	Liver - Cancer	GSM2138807	12.62	FASN
Liver - Cancer	GSM2138806	10.22	ATF3	Liver - Cancer	GSM2138806	11.82	FASN
Liver - Cancer	GSM2344135	9.721	ATF3	Liver - Cancer	GSM2344135	14.73	FASN
Liver - Cancer	GSM2344136	9.489	ATF3	Liver - Cancer	GSM2344136	14.54	FASN
Liver - Cancer	GSM2344131	7.858	ATF3	Liver - Cancer	GSM2344131	14.42	FASN
Liver - Cancer	GSM2344132	7.752	ATF3	Liver - Cancer	GSM2344132	14.36	FASN
Liver - Cancer	GSM2343919	7.499	ATF3	Liver - Cancer	GSM2343919	14.25	FASN
Liver - Cancer	GSM2343078	8.478	ATF3	Liver - Cancer	GSM2343078	14.25	FASN
Liver - Cancer	GSM2343079	8.258	ATF3	Liver - Cancer	GSM2343079	14.27	FASN
Liver - Cancer	GSM2138823	9.353	ATF3	Liver - Cancer	GSM2138823	13.14	FASN
Liver - Cancer	GSM2138822	9.605	ATF3	Liver - Cancer	GSM2138822	12.64	FASN
Liver - Cancer	GSM2138829	8.65	ATF3	Liver - Cancer	GSM2138829	15.79	FASN
Liver - Cancer	GSM2138828	8.643	ATF3	Liver - Cancer	GSM2138828	15.55	FASN
Liver - Cancer	GSM2344154	10.58	ATF3	Liver - Cancer	GSM2344154	14.23	FASN
Liver - Cancer	GSM2344153	10.49	ATF3	Liver - Cancer	GSM2344153	14.32	FASN
Liver - Cancer	GSM2344158	8.207	ATF3	Liver - Cancer	GSM2344158	13.55	FASN
Liver - Cancer	GSM2138748	10.1	ATF3	Liver - Cancer	GSM2138748	14.9	FASN
Liver - Cancer	GSM2138688	8.124	ATF3	Liver - Cancer	GSM2138688	14.82	FASN
Liver - Cancer	GSM2138680	8.35	ATF3	Liver - Cancer	GSM2138680	13.19	FASN
Liver - Cancer	GSM2138686	8.516	ATF3	Liver - Cancer	GSM2138686	13.97	FASN
Liver - Cancer	GSM2343272	7.617	ATF3	Liver - Cancer	GSM2343272	14.08	FASN
Liver - Cancer	GSM2343271	7.628	ATF3	Liver - Cancer	GSM2343271	13.46	FASN
Liver - Cancer	GSM2343092	9.756	ATF3	Liver - Cancer	GSM2343092	12.66	FASN
Liver - Cancer	GSM2343090	10.1	ATF3	Liver - Cancer	GSM2343090	14.68	FASN
Liver - Cancer	GSM2343091	9.647	ATF3	Liver - Cancer	GSM2343091	13.75	FASN
Liver - Cancer	GSM2343096	8.338	ATF3	Liver - Cancer	GSM2343096	13.58	FASN
Liver - Cancer	GSM2343097	7.4	ATF3	Liver - Cancer	GSM2343097	13.9	FASN
Liver - Cancer	GSM2343095	8.298	ATF3	Liver - Cancer	GSM2343095	13.63	FASN
Liver - Cancer	GSM2343098	7.031	ATF3	Liver - Cancer	GSM2343098	13.33	FASN
Liver - Cancer	GSM2343890	9.121	ATF3	Liver - Cancer	GSM2343890	15.05	FASN
Liver - Cancer	GSM2343896	9.09	ATF3	Liver - Cancer	GSM2343896	14.34	FASN
Liver - Cancer	GSM2343895	8.992	ATF3	Liver - Cancer	GSM2343895	13.81	FASN
Liver - Cancer	GSM2344174	9.273	ATF3	Liver - Cancer	GSM2344174	14.98	FASN
Liver - Cancer	GSM2344175	9.277	ATF3	Liver - Cancer	GSM2344175	15.01	FASN
Liver - Cancer	GSM2344176	7.714	ATF3	Liver - Cancer	GSM2344176	14.68	FASN
Liver - Cancer	GSM2344177	8.316	ATF3	Liver - Cancer	GSM2344177	15.02	FASN
Liver - Cancer	GSM2344013	8.612	ATF3	Liver - Cancer	GSM2344013	15.32	FASN
Liver - Cancer	GSM2344012	8.482	ATF3	Liver - Cancer	GSM2344012	15.24	FASN
Liver - Cancer	GSM2344211	7.99	ATF3	Liver - Cancer	GSM2344211	12.64	FASN
Liver - Cancer	GSM2343252	7.722	ATF3	Liver - Cancer	GSM2343252	15.29	FASN
Liver - Cancer	GSM2343253	7.307	ATF3	Liver - Cancer	GSM2343253	15.39	FASN
Liver - Cancer	GSM2343257	9.155	ATF3	Liver - Cancer	GSM2343257	14.34	FASN
Liver - Cancer	GSM2343528	7.778	ATF3	Liver - Cancer	GSM2343528	15.36	FASN
Liver - Cancer	GSM2343529	7.786	ATF3	Liver - Cancer	GSM2343529	15.22	FASN
Liver - Cancer	GSM2138679	8.147	ATF3	Liver - Cancer	GSM2138679	15.09	FASN
Liver - Cancer	GSM2138678	8.116	ATF3	Liver - Cancer	GSM2138678	15.13	FASN
Liver - Cancer	GSM2344089	7.758	ATF3	Liver - Cancer	GSM2344089	13.98	FASN
Liver - Cancer	GSM2344192	7.124	ATF3	Liver - Cancer	GSM2344192	12.99	FASN
Liver - Cancer	GSM2344193	6.777	ATF3	Liver - Cancer	GSM2344193	13.91	FASN
Liver - Cancer	GSM2344198	8.336	ATF3	Liver - Cancer	GSM2344198	13.33	FASN
Liver - Cancer	GSM2344199	8.23	ATF3	Liver - Cancer	GSM2344199	13.24	FASN
Liver - Cancer	GSM2343753	9.356	ATF3	Liver - Cancer	GSM2343753	13.97	FASN
Liver - Cancer	GSM2343755	8.737	ATF3	Liver - Cancer	GSM2343755	15.92	FASN
Liver - Cancer	GSM2343754	9.35	ATF3	Liver - Cancer	GSM2343754	14.2	FASN
Liver - Cancer	GSM2343756	8.785	ATF3	Liver - Cancer	GSM2343756	15.73	FASN
Liver - Cancer	GSM2343504	9.106	ATF3	Liver - Cancer	GSM2343504	13.13	FASN
Liver - Cancer	GSM2344220	10.32	ATF3	Liver - Cancer	GSM2344220	13.27	FASN
Liver - Cancer	GSM2343501	7.176	ATF3	Liver - Cancer	GSM2343501	14.95	FASN
Liver - Cancer	GSM2343508	10.41	ATF3	Liver - Cancer	GSM2343508	12.11	FASN
Liver - Cancer	GSM2343509	10.5	ATF3	Liver - Cancer	GSM2343509	12.98	FASN
Liver - Cancer	GSM2344422	7.504	ATF3	Liver - Cancer	GSM2344422	14.3	FASN
Liver - Cancer	GSM2344423	7.596	ATF3	Liver - Cancer	GSM2344423	14.29	FASN
Liver - Cancer	GSM2344420	8.632	ATF3	Liver - Cancer	GSM2344420	12.85	FASN
Liver - Cancer	GSM2344421	9.022	ATF3	Liver - Cancer	GSM2344421	13.2	FASN
Liver - Cancer	GSM2344424	11.33	ATF3	Liver - Cancer	GSM2344424	14.25	FASN
Liver - Cancer	GSM2344425	11.31	ATF3	Liver - Cancer	GSM2344425	14.31	FASN
Liver - Cancer	GSM2344428	8.687	ATF3	Liver - Cancer	GSM2344428	13.6	FASN
Liver - Cancer	GSM2344429	9.043	ATF3	Liver - Cancer	GSM2344429	13.07	FASN
Liver - Cancer	GSM2138754	8.273	ATF3	Liver - Cancer	GSM2138754	15.32	FASN
Liver - Cancer	GSM2138861	7.975	ATF3	Liver - Cancer	GSM2138861	15.29	FASN
Liver - Cancer	GSM2138750	8.297	ATF3	Liver - Cancer	GSM2138750	12.9	FASN
Liver - Cancer	GSM2343197	8.07	ATF3	Liver - Cancer	GSM2343197	12.85	FASN
Liver - Cancer	GSM2343196	8.148	ATF3	Liver - Cancer	GSM2343196	12.57	FASN
Liver - Cancer	GSM2343193	7.464	ATF3	Liver - Cancer	GSM2343193	13.75	FASN
Liver - Cancer	GSM2343192	7.734	ATF3	Liver - Cancer	GSM2343192	13.72	FASN
Liver - Cancer	GSM2343999	8.016	ATF3	Liver - Cancer	GSM2343999	13.96	FASN
Liver - Cancer	GSM2343998	7.948	ATF3	Liver - Cancer	GSM2343998	13.9	FASN
Liver - Cancer	GSM2344249	7.585	ATF3	Liver - Cancer	GSM2344249	13.42	FASN
Liver - Cancer	GSM2343562	8.867	ATF3	Liver - Cancer	GSM2343562	13.55	FASN
Liver - Cancer	GSM2344243	8.081	ATF3	Liver - Cancer	GSM2344243	14.08	FASN
Liver - Cancer	GSM2343561	8.526	ATF3	Liver - Cancer	GSM2343561	13.95	FASN
Liver - Cancer	GSM2344402	8.663	ATF3	Liver - Cancer	GSM2344402	14.9	FASN
Liver - Cancer	GSM2344403	9.234	ATF3	Liver - Cancer	GSM2344403	15.1	FASN
Liver - Cancer	GSM2343617	8.234	ATF3	Liver - Cancer	GSM2343617	12.74	FASN
Liver - Cancer	GSM2344202	9.131	ATF3	Liver - Cancer	GSM2344202	13.61	FASN
Liver - Cancer	GSM2344203	9.04	ATF3	Liver - Cancer	GSM2344203	14.09	FASN
Liver - Cancer	GSM2138719	10.27	ATF3	Liver - Cancer	GSM2138719	14.87	FASN
Liver - Cancer	GSM2138718	10.33	ATF3	Liver - Cancer	GSM2138718	14.34	FASN
Liver - Cancer	GSM2343256	8.991	ATF3	Liver - Cancer	GSM2343256	14.27	FASN
Liver - Cancer	GSM2343170	7.857	ATF3	Liver - Cancer	GSM2343170	13.23	FASN
Liver - Cancer	GSM2344387	9.349	ATF3	Liver - Cancer	GSM2344387	14.49	FASN
Liver - Cancer	GSM2343177	7.364	ATF3	Liver - Cancer	GSM2343177	12.48	FASN
Liver - Cancer	GSM2344384	9.68	ATF3	Liver - Cancer	GSM2344384	14.51	FASN
Liver - Cancer	GSM2343178	8.138	ATF3	Liver - Cancer	GSM2343178	12.12	FASN
Liver - Cancer	GSM2344388	9.09	ATF3	Liver - Cancer	GSM2344388	14.72	FASN
Liver - Cancer	GSM2343714	8.144	ATF3	Liver - Cancer	GSM2343714	13.71	FASN
Liver - Cancer	GSM2343710	9.278	ATF3	Liver - Cancer	GSM2343710	12.53	FASN
Liver - Cancer	GSM2343713	8.087	ATF3	Liver - Cancer	GSM2343713	14.09	FASN
Liver - Cancer	GSM2072545	6.739	ATF3	Liver - Cancer	GSM2072545	10.97	FASN
Liver - Cancer	GSM2343542	7.563	ATF3	Liver - Cancer	GSM2343542	13.54	FASN
Liver - Cancer	GSM2343543	7.717	ATF3	Liver - Cancer	GSM2343543	13.9	FASN
Liver - Cancer	GSM2343544	8.29	ATF3	Liver - Cancer	GSM2343544	15.28	FASN
Liver - Cancer	GSM2343545	8.621	ATF3	Liver - Cancer	GSM2343545	15.2	FASN
Liver - Cancer	GSM2343818	9.793	ATF3	Liver - Cancer	GSM2343818	14.62	FASN
Liver - Cancer	GSM2343819	9.887	ATF3	Liver - Cancer	GSM2343819	14.36	FASN
Liver - Cancer	GSM2138669	7.722	ATF3	Liver - Cancer	GSM2138669	15.08	FASN
Liver - Cancer	GSM2138668	7.814	ATF3	Liver - Cancer	GSM2138668	15.08	FASN
Liver - Cancer	GSM2343246	8.94	ATF3	Liver - Cancer	GSM2343246	13.2	FASN
Liver - Cancer	GSM2344092	8.69	ATF3	Liver - Cancer	GSM2344092	15.25	FASN
Liver - Cancer	GSM2138733	8.258	ATF3	Liver - Cancer	GSM2138733	14.27	FASN
Liver - Cancer	GSM2138732	8.136	ATF3	Liver - Cancer	GSM2138732	15.06	FASN
Liver - Cancer	GSM2138731	7.6	ATF3	Liver - Cancer	GSM2138731	14.01	FASN
Liver - Cancer	GSM2138730	7.648	ATF3	Liver - Cancer	GSM2138730	13.95	FASN
Liver - Cancer	GSM2343736	9.138	ATF3	Liver - Cancer	GSM2343736	13.23	FASN
Liver - Cancer	GSM2343735	9.112	ATF3	Liver - Cancer	GSM2343735	12.55	FASN
Liver - Cancer	GSM2343837	8.168	ATF3	Liver - Cancer	GSM2343837	14.25	FASN
Liver - Cancer	GSM2343830	7.383	ATF3	Liver - Cancer	GSM2343830	12.48	FASN
Liver - Cancer	GSM2343831	8.403	ATF3	Liver - Cancer	GSM2343831	14.13	FASN
Liver - Cancer	GSM2343832	8.725	ATF3	Liver - Cancer	GSM2343832	14.19	FASN
Liver - Cancer	GSM2343838	8.01	ATF3	Liver - Cancer	GSM2343838	13.63	FASN
Liver - Cancer	GSM2344332	8.818	ATF3	Liver - Cancer	GSM2344332	14.04	FASN
Liver - Cancer	GSM2344333	8.898	ATF3	Liver - Cancer	GSM2344333	14.07	FASN
Liver - Cancer	GSM2138755	8.011	ATF3	Liver - Cancer	GSM2138755	14.97	FASN
Liver - Cancer	GSM2138751	8.45	ATF3	Liver - Cancer	GSM2138751	12.63	FASN
Liver - Cancer	GSM2343139	7.506	ATF3	Liver - Cancer	GSM2343139	13.07	FASN
Liver - Cancer	GSM2343134	8.482	ATF3	Liver - Cancer	GSM2343134	14.23	FASN
Liver - Cancer	GSM2343133	8.446	ATF3	Liver - Cancer	GSM2343133	13.63	FASN
Liver - Cancer	GSM2343856	7.232	ATF3	Liver - Cancer	GSM2343856	15.06	FASN
Liver - Cancer	GSM2138878	8.779	ATF3	Liver - Cancer	GSM2138878	11.52	FASN
Liver - Cancer	GSM2138879	8.745	ATF3	Liver - Cancer	GSM2138879	12.18	FASN
Liver - Cancer	GSM2343247	9.079	ATF3	Liver - Cancer	GSM2343247	12.85	FASN
Liver - Cancer	GSM2138779	9.792	ATF3	Liver - Cancer	GSM2138779	15.9	FASN
Liver - Cancer	GSM2138778	9.945	ATF3	Liver - Cancer	GSM2138778	16.01	FASN
Liver - Cancer	GSM2138775	10.22	ATF3	Liver - Cancer	GSM2138775	15.29	FASN
Liver - Cancer	GSM2138774	10.31	ATF3	Liver - Cancer	GSM2138774	14.96	FASN
Liver - Cancer	GSM2138771	8.807	ATF3	Liver - Cancer	GSM2138771	12.17	FASN
Liver - Cancer	GSM2138770	8.747	ATF3	Liver - Cancer	GSM2138770	12.58	FASN
Liver - Cancer	GSM2343440	7.718	ATF3	Liver - Cancer	GSM2343440	14.09	FASN
Liver - Cancer	GSM2343445	8.071	ATF3	Liver - Cancer	GSM2343445	14.14	FASN
Liver - Cancer	GSM2343444	7.732	ATF3	Liver - Cancer	GSM2343444	14.2	FASN
Liver - Cancer	GSM2344327	11.56	ATF3	Liver - Cancer	GSM2344327	14.69	FASN
Liver - Cancer	GSM2344326	11.07	ATF3	Liver - Cancer	GSM2344326	14.96	FASN
Liver - Cancer	GSM2344022	8.201	ATF3	Liver - Cancer	GSM2344022	14.05	FASN
Liver - Cancer	GSM2343658	7.804	ATF3	Liver - Cancer	GSM2343658	15.36	FASN
Liver - Cancer	GSM2343307	7.904	ATF3	Liver - Cancer	GSM2343307	14.28	FASN
Liver - Cancer	GSM2343877	8.043	ATF3	Liver - Cancer	GSM2343877	14.16	FASN
Liver - Cancer	GSM2343654	10.04	ATF3	Liver - Cancer	GSM2343654	14.45	FASN
Liver - Cancer	GSM2343308	7.986	ATF3	Liver - Cancer	GSM2343308	14.18	FASN
Liver - Cancer	GSM2344224	8.154	ATF3	Liver - Cancer	GSM2344224	13.42	FASN
Liver - Cancer	GSM2344221	9.944	ATF3	Liver - Cancer	GSM2344221	13.46	FASN
Liver - Cancer	GSM2138793	7.667	ATF3	Liver - Cancer	GSM2138793	13.06	FASN
Liver - Cancer	GSM2138792	7.849	ATF3	Liver - Cancer	GSM2138792	12.98	FASN
Liver - Cancer	GSM2138795	9.147	ATF3	Liver - Cancer	GSM2138795	13.44	FASN
Liver - Cancer	GSM2138794	9.01	ATF3	Liver - Cancer	GSM2138794	12.83	FASN
Liver - Cancer	GSM2344309	8.943	ATF3	Liver - Cancer	GSM2344309	13.77	FASN
Liver - Cancer	GSM2344302	6.991	ATF3	Liver - Cancer	GSM2344302	12.94	FASN
Liver - Cancer	GSM2344301	7.182	ATF3	Liver - Cancer	GSM2344301	13.07	FASN
Liver - Cancer	GSM2343465	7.92	ATF3	Liver - Cancer	GSM2343465	12.69	FASN
Liver - Cancer	GSM2343464	8.014	ATF3	Liver - Cancer	GSM2343464	12.67	FASN
Liver - Cancer	GSM2343799	9.258	ATF3	Liver - Cancer	GSM2343799	15.34	FASN
Liver - Cancer	GSM2343798	9.584	ATF3	Liver - Cancer	GSM2343798	15.36	FASN
Liver - Cancer	GSM2343795	9.105	ATF3	Liver - Cancer	GSM2343795	14.45	FASN
Liver - Cancer	GSM2343794	9.55	ATF3	Liver - Cancer	GSM2343794	14.71	FASN
Liver - Cancer	GSM2343791	9.146	ATF3	Liver - Cancer	GSM2343791	14.42	FASN
Liver - Cancer	GSM2343790	9.149	ATF3	Liver - Cancer	GSM2343790	14.45	FASN
Liver - Cancer	GSM2138892	7.729	ATF3	Liver - Cancer	GSM2138892	14.45	FASN
Liver - Cancer	GSM2138893	7.74	ATF3	Liver - Cancer	GSM2138893	14.85	FASN
Liver - Cancer	GSM2138898	8.677	ATF3	Liver - Cancer	GSM2138898	13.39	FASN
Liver - Cancer	GSM2138899	8.754	ATF3	Liver - Cancer	GSM2138899	13.29	FASN
Liver - Cancer	GSM2344320	7.47	ATF3	Liver - Cancer	GSM2344320	13.9	FASN
Liver - Cancer	GSM2343632	8.023	ATF3	Liver - Cancer	GSM2343632	15.39	FASN
Liver - Cancer	GSM2343633	7.894	ATF3	Liver - Cancer	GSM2343633	15.11	FASN
Liver - Cancer	GSM2343639	7.703	ATF3	Liver - Cancer	GSM2343639	14.65	FASN
Liver - Cancer	GSM2344325	9.074	ATF3	Liver - Cancer	GSM2344325	15.2	FASN
Liver - Cancer	GSM2344321	7.462	ATF3	Liver - Cancer	GSM2344321	13.2	FASN
Liver - Cancer	GSM2343113	7.736	ATF3	Liver - Cancer	GSM2343113	13.79	FASN
Liver - Cancer	GSM2344324	9.166	ATF3	Liver - Cancer	GSM2344324	15.37	FASN
Liver - Cancer	GSM2344363	10.77	ATF3	Liver - Cancer	GSM2344363	14.19	FASN
Liver - Cancer	GSM2343169	7.802	ATF3	Liver - Cancer	GSM2343169	12.93	FASN
Liver - Cancer	GSM2343613	7.389	ATF3	Liver - Cancer	GSM2343613	13.81	FASN
Liver - Cancer	GSM2343614	7.254	ATF3	Liver - Cancer	GSM2343614	13.79	FASN
Liver - Cancer	GSM2343616	8.053	ATF3	Liver - Cancer	GSM2343616	12.68	FASN
Liver - Cancer	GSM2138863	8.831	ATF3	Liver - Cancer	GSM2138863	14.12	FASN
Liver - Cancer	GSM2343968	8.164	ATF3	Liver - Cancer	GSM2343968	13.86	FASN
Liver - Cancer	GSM2343969	8.095	ATF3	Liver - Cancer	GSM2343969	13.69	FASN
Liver - Cancer	GSM2138862	8.727	ATF3	Liver - Cancer	GSM2138862	14.15	FASN
Liver - Cancer	GSM2343962	9.841	ATF3	Liver - Cancer	GSM2343962	13.5	FASN
Liver - Cancer	GSM2343961	9.379	ATF3	Liver - Cancer	GSM2343961	13.71	FASN
Liver - Cancer	GSM2343964	7.921	ATF3	Liver - Cancer	GSM2343964	13.75	FASN
Liver - Cancer	GSM2343965	7.656	ATF3	Liver - Cancer	GSM2343965	13.22	FASN
Liver - Cancer	GSM2138865	9.008	ATF3	Liver - Cancer	GSM2138865	15.86	FASN
Liver - Cancer	GSM2344344	7.506	ATF3	Liver - Cancer	GSM2344344	13.29	FASN
Liver - Cancer	GSM2344343	7.622	ATF3	Liver - Cancer	GSM2344343	13.36	FASN
Liver - Cancer	GSM2344342	9.097	ATF3	Liver - Cancer	GSM2344342	14.26	FASN
Liver - Cancer	GSM2344341	9.037	ATF3	Liver - Cancer	GSM2344341	14.34	FASN
Liver - Cancer	GSM2344349	7.984	ATF3	Liver - Cancer	GSM2344349	14.46	FASN
Liver - Cancer	GSM2344223	8.318	ATF3	Liver - Cancer	GSM2344223	13.33	FASN
Liver - Cancer	GSM2343287	7.902	ATF3	Liver - Cancer	GSM2343287	14.19	FASN
Liver - Cancer	GSM2343288	7.933	ATF3	Liver - Cancer	GSM2343288	14.37	FASN
Liver - Cancer	GSM2138856	7.67	ATF3	Liver - Cancer	GSM2138856	13.28	FASN
Liver - Cancer	GSM2138857	7.584	ATF3	Liver - Cancer	GSM2138857	13.33	FASN
Liver - Cancer	GSM2138676	8.391	ATF3	Liver - Cancer	GSM2138676	12.76	FASN
Liver - Cancer	GSM2138677	8.368	ATF3	Liver - Cancer	GSM2138677	12.55	FASN
Liver - Cancer	GSM2138674	8.918	ATF3	Liver - Cancer	GSM2138674	14.45	FASN
Liver - Cancer	GSM2138675	9.061	ATF3	Liver - Cancer	GSM2138675	13.97	FASN
Liver - Cancer	GSM2138672	8.48	ATF3	Liver - Cancer	GSM2138672	12.65	FASN
Liver - Cancer	GSM2138673	8.286	ATF3	Liver - Cancer	GSM2138673	12.48	FASN
Liver - Cancer	GSM2138670	8.668	ATF3	Liver - Cancer	GSM2138670	11.44	FASN
Liver - Cancer	GSM2138671	8.405	ATF3	Liver - Cancer	GSM2138671	11.18	FASN
Liver - Cancer	GSM2344088	7.967	ATF3	Liver - Cancer	GSM2344088	14.99	FASN
Liver - Cancer	GSM2344080	10.2	ATF3	Liver - Cancer	GSM2344080	12.65	FASN
Liver - Cancer	GSM2344081	10.11	ATF3	Liver - Cancer	GSM2344081	13.27	FASN
Liver - Cancer	GSM2343948	8.232	ATF3	Liver - Cancer	GSM2343948	14.87	FASN
Liver - Cancer	GSM2343947	7.934	ATF3	Liver - Cancer	GSM2343947	14.68	FASN
Liver - Cancer	GSM2343940	7.393	ATF3	Liver - Cancer	GSM2343940	13.28	FASN
Liver - Cancer	GSM2343988	10.55	ATF3	Liver - Cancer	GSM2343988	13.66	FASN
Liver - Cancer	GSM2343765	7.141	ATF3	Liver - Cancer	GSM2343765	13.14	FASN
Liver - Cancer	GSM2138874	8.697	ATF3	Liver - Cancer	GSM2138874	12.45	FASN
Liver - Cancer	GSM2138875	8.59	ATF3	Liver - Cancer	GSM2138875	12.66	FASN
Liver - Cancer	GSM2344062	10.79	ATF3	Liver - Cancer	GSM2344062	14.18	FASN
Liver - Cancer	GSM2344060	8.945	ATF3	Liver - Cancer	GSM2344060	14.32	FASN
Liver - Cancer	GSM2344061	10.61	ATF3	Liver - Cancer	GSM2344061	13.82	FASN
Liver - Cancer	GSM2344066	8.213	ATF3	Liver - Cancer	GSM2344066	15	FASN
Liver - Cancer	GSM2344065	8.2	ATF3	Liver - Cancer	GSM2344065	14.66	FASN
Liver - Cancer	GSM2344059	9.2	ATF3	Liver - Cancer	GSM2344059	14.88	FASN
Liver - Cancer	GSM2138783	7.813	ATF3	Liver - Cancer	GSM2138783	12.58	FASN
Liver - Cancer	GSM2343920	7.42	ATF3	Liver - Cancer	GSM2343920	13.95	FASN
Liver - Cancer	GSM2343477	9.157	ATF3	Liver - Cancer	GSM2343477	14.53	FASN
Liver - Cancer	GSM2343478	9.204	ATF3	Liver - Cancer	GSM2343478	13.9	FASN
Liver - Cancer	GSM2344293	7.536	ATF3	Liver - Cancer	GSM2344293	12.6	FASN
Liver - Cancer	GSM2344292	7.222	ATF3	Liver - Cancer	GSM2344292	12.25	FASN
Liver - Cancer	GSM2138816	9.152	ATF3	Liver - Cancer	GSM2138816	15.5	FASN
Liver - Cancer	GSM2138817	9.207	ATF3	Liver - Cancer	GSM2138817	15.14	FASN
Liver - Cancer	GSM2138814	8.138	ATF3	Liver - Cancer	GSM2138814	14.69	FASN
Liver - Cancer	GSM2138815	8.23	ATF3	Liver - Cancer	GSM2138815	14.88	FASN
Liver - Cancer	GSM2138812	10.16	ATF3	Liver - Cancer	GSM2138812	14.29	FASN
Liver - Cancer	GSM2138813	10.03	ATF3	Liver - Cancer	GSM2138813	14.35	FASN
Liver - Cancer	GSM2138810	7.722	ATF3	Liver - Cancer	GSM2138810	13.64	FASN
Liver - Cancer	GSM2138811	7.838	ATF3	Liver - Cancer	GSM2138811	13.17	FASN
Liver - Cancer	GSM2344109	8.456	ATF3	Liver - Cancer	GSM2344109	13.2	FASN
Liver - Cancer	GSM2344107	7.196	ATF3	Liver - Cancer	GSM2344107	14.2	FASN
Liver - Cancer	GSM2344106	7.01	ATF3	Liver - Cancer	GSM2344106	14.22	FASN
Liver - Cancer	GSM2344042	7.95	ATF3	Liver - Cancer	GSM2344042	13.53	FASN
Liver - Cancer	GSM2343870	8.896	ATF3	Liver - Cancer	GSM2343870	14.75	FASN
Liver - Cancer	GSM2343659	7.453	ATF3	Liver - Cancer	GSM2343659	14.76	FASN
Liver - Cancer	GSM2343878	8.002	ATF3	Liver - Cancer	GSM2343878	14.06	FASN
Liver - Cancer	GSM2343655	10.24	ATF3	Liver - Cancer	GSM2343655	14.59	FASN
Liver - Cancer	GSM2343900	9.05	ATF3	Liver - Cancer	GSM2343900	13.71	FASN
Liver - Cancer	GSM2343901	8.892	ATF3	Liver - Cancer	GSM2343901	13.68	FASN
Liver - Cancer	GSM2343513	8.919	ATF3	Liver - Cancer	GSM2343513	14.66	FASN
Liver - Cancer	GSM2343512	8.913	ATF3	Liver - Cancer	GSM2343512	14.81	FASN
Liver - Cancer	GSM2343421	7.48	ATF3	Liver - Cancer	GSM2343421	13.94	FASN
Liver - Cancer	GSM2343223	8.017	ATF3	Liver - Cancer	GSM2343223	12.62	FASN
Liver - Cancer	GSM2343225	8.171	ATF3	Liver - Cancer	GSM2343225	13.44	FASN
Liver - Cancer	GSM2343224	8.289	ATF3	Liver - Cancer	GSM2343224	14.01	FASN
Liver - Cancer	GSM2343595	7.587	ATF3	Liver - Cancer	GSM2343595	14.19	FASN
Liver - Cancer	GSM2343594	7.693	ATF3	Liver - Cancer	GSM2343594	14.3	FASN
Liver - Cancer	GSM2343229	7.253	ATF3	Liver - Cancer	GSM2343229	12.75	FASN
Liver - Cancer	GSM2343228	7.556	ATF3	Liver - Cancer	GSM2343228	12.84	FASN
Liver - Cancer	GSM2138830	7.811	ATF3	Liver - Cancer	GSM2138830	14.59	FASN
Liver - Cancer	GSM2138831	7.856	ATF3	Liver - Cancer	GSM2138831	14.74	FASN
Liver - Cancer	GSM2138836	9.067	ATF3	Liver - Cancer	GSM2138836	11.27	FASN
Liver - Cancer	GSM2138837	9.002	ATF3	Liver - Cancer	GSM2138837	11.87	FASN
Liver - Cancer	GSM2138838	7.861	ATF3	Liver - Cancer	GSM2138838	13.35	FASN
Liver - Cancer	GSM2138839	8.191	ATF3	Liver - Cancer	GSM2138839	13.05	FASN
Liver - Cancer	GSM2344120	7.51	ATF3	Liver - Cancer	GSM2344120	13.03	FASN
Liver - Cancer	GSM2344126	8.546	ATF3	Liver - Cancer	GSM2344126	14.21	FASN
Liver - Cancer	GSM2344125	8.413	ATF3	Liver - Cancer	GSM2344125	13.67	FASN
Liver - Cancer	GSM2344023	8.166	ATF3	Liver - Cancer	GSM2344023	13.7	FASN
Liver - Cancer	GSM2344020	8.315	ATF3	Liver - Cancer	GSM2344020	12.31	FASN
Liver - Cancer	GSM2344021	8.134	ATF3	Liver - Cancer	GSM2344021	13.09	FASN
Liver - Cancer	GSM2343690	9.67	ATF3	Liver - Cancer	GSM2343690	13.72	FASN
Liver - Cancer	GSM2343691	9.683	ATF3	Liver - Cancer	GSM2343691	13.77	FASN
Liver - Cancer	GSM2343692	8.514	ATF3	Liver - Cancer	GSM2343692	14	FASN
Liver - Cancer	GSM2343693	8.595	ATF3	Liver - Cancer	GSM2343693	14.65	FASN
Liver - Cancer	GSM2343697	9.908	ATF3	Liver - Cancer	GSM2343697	13.58	FASN
Liver - Cancer	GSM2343698	10.04	ATF3	Liver - Cancer	GSM2343698	13.91	FASN
Liver - Cancer	GSM2344040	8.544	ATF3	Liver - Cancer	GSM2344040	13.21	FASN
Liver - Cancer	GSM2344041	8.077	ATF3	Liver - Cancer	GSM2344041	13.66	FASN
Liver - Cancer	GSM2138689	7.988	ATF3	Liver - Cancer	GSM2138689	14.72	FASN
Liver - Cancer	GSM2343203	7.87	ATF3	Liver - Cancer	GSM2343203	13.75	FASN
Liver - Cancer	GSM2343202	8.057	ATF3	Liver - Cancer	GSM2343202	13.94	FASN
Liver - Cancer	GSM2344144	8.787	ATF3	Liver - Cancer	GSM2344144	14.8	FASN
Liver - Cancer	GSM2344147	9.06	ATF3	Liver - Cancer	GSM2344147	14.51	FASN
Liver - Cancer	GSM2344143	8.798	ATF3	Liver - Cancer	GSM2344143	14.91	FASN
Liver - Cancer	GSM2344148	9.022	ATF3	Liver - Cancer	GSM2344148	13.93	FASN
Liver - Cancer	GSM2343236	8.405	ATF3	Liver - Cancer	GSM2343236	14.41	FASN
Liver - Cancer	GSM2344004	10.69	ATF3	Liver - Cancer	GSM2344004	13.07	FASN
Liver - Cancer	GSM2344005	10.58	ATF3	Liver - Cancer	GSM2344005	12.88	FASN
Liver - Cancer	GSM2344006	7.886	ATF3	Liver - Cancer	GSM2344006	13.23	FASN
Liver - Cancer	GSM2344007	7.836	ATF3	Liver - Cancer	GSM2344007	12.6	FASN
Liver - Cancer	GSM2343587	10.24	ATF3	Liver - Cancer	GSM2343587	13.35	FASN
Liver - Cancer	GSM2343261	8.821	ATF3	Liver - Cancer	GSM2343261	14.85	FASN
Liver - Cancer	GSM2343260	9.152	ATF3	Liver - Cancer	GSM2343260	15.3	FASN
Liver - Cancer	GSM2138742	8.692	ATF3	Liver - Cancer	GSM2138742	13.22	FASN
Liver - Cancer	GSM2343081	7.897	ATF3	Liver - Cancer	GSM2343081	13.4	FASN
Liver - Cancer	GSM2343082	7.942	ATF3	Liver - Cancer	GSM2343082	13.3	FASN
Liver - Cancer	GSM2343089	10.11	ATF3	Liver - Cancer	GSM2343089	14.52	FASN
Liver - Cancer	GSM2343889	8.923	ATF3	Liver - Cancer	GSM2343889	14.98	FASN
Liver - Cancer	GSM2343881	7.681	ATF3	Liver - Cancer	GSM2343881	14.73	FASN
Liver - Cancer	GSM2343882	7.665	ATF3	Liver - Cancer	GSM2343882	14.89	FASN
Liver - Cancer	GSM2343505	8.665	ATF3	Liver - Cancer	GSM2343505	12.97	FASN
Liver - Cancer	GSM2343748	7.605	ATF3	Liver - Cancer	GSM2343748	14.69	FASN
Liver - Cancer	GSM2343749	7.857	ATF3	Liver - Cancer	GSM2343749	14.46	FASN
Liver - Cancer	GSM2343743	7.534	ATF3	Liver - Cancer	GSM2343743	13.98	FASN
Liver - Cancer	GSM2343744	7.38	ATF3	Liver - Cancer	GSM2343744	13.99	FASN
Liver - Cancer	GSM2343502	7.418	ATF3	Liver - Cancer	GSM2343502	15.21	FASN
Liver - Cancer	GSM2344248	7.275	ATF3	Liver - Cancer	GSM2344248	12.98	FASN
Liver - Cancer	GSM2344242	8.229	ATF3	Liver - Cancer	GSM2344242	14.34	FASN
Liver - Cancer	GSM2343245	8.808	ATF3	Liver - Cancer	GSM2343245	13.57	FASN
Liver - Cancer	GSM2343244	8.719	ATF3	Liver - Cancer	GSM2343244	14	FASN
Liver - Cancer	GSM2343535	7.695	ATF3	Liver - Cancer	GSM2343535	12.58	FASN
Liver - Cancer	GSM2343536	7.451	ATF3	Liver - Cancer	GSM2343536	12.52	FASN
Liver - Cancer	GSM2344185	7.901	ATF3	Liver - Cancer	GSM2344185	14.09	FASN
Liver - Cancer	GSM2344184	7.938	ATF3	Liver - Cancer	GSM2344184	13.96	FASN
Liver - Cancer	GSM2343441	7.648	ATF3	Liver - Cancer	GSM2343441	13.75	FASN
Liver - Cancer	GSM2343982	8.013	ATF3	Liver - Cancer	GSM2343982	13.94	FASN
Liver - Cancer	GSM2343983	7.995	ATF3	Liver - Cancer	GSM2343983	13.94	FASN
Liver - Cancer	GSM2343989	10.63	ATF3	Liver - Cancer	GSM2343989	13.35	FASN
Liver - Cancer	GSM2343766	7.399	ATF3	Liver - Cancer	GSM2343766	13.11	FASN
Liver - Cancer	GSM2344238	7.383	ATF3	Liver - Cancer	GSM2344238	12.25	FASN
Liver - Cancer	GSM2344237	7.713	ATF3	Liver - Cancer	GSM2344237	12.58	FASN
Liver - Cancer	GSM2343604	10.64	ATF3	Liver - Cancer	GSM2343604	13.15	FASN
Liver - Cancer	GSM2343222	8.311	ATF3	Liver - Cancer	GSM2343222	13.8	FASN
Liver - Cancer	GSM2138708	8.477	ATF3	Liver - Cancer	GSM2138708	13.06	FASN
Liver - Cancer	GSM2138709	8.554	ATF3	Liver - Cancer	GSM2138709	12.99	FASN
Liver - Cancer	GSM2138700	9.329	ATF3	Liver - Cancer	GSM2138700	15.42	FASN
Liver - Cancer	GSM2138701	9.111	ATF3	Liver - Cancer	GSM2138701	15.18	FASN
Liver - Cancer	GSM2138704	8.238	ATF3	Liver - Cancer	GSM2138704	14.21	FASN
Liver - Cancer	GSM2138705	8.347	ATF3	Liver - Cancer	GSM2138705	14.11	FASN
Liver - Cancer	GSM2343162	7.712	ATF3	Liver - Cancer	GSM2343162	14.42	FASN
Liver - Cancer	GSM2343163	7.353	ATF3	Liver - Cancer	GSM2343163	14.62	FASN
Liver - Cancer	GSM2343161	7.573	ATF3	Liver - Cancer	GSM2343161	14.42	FASN
Liver - Cancer	GSM2343167	7.115	ATF3	Liver - Cancer	GSM2343167	13.13	FASN
Liver - Cancer	GSM2343164	7.431	ATF3	Liver - Cancer	GSM2343164	14.52	FASN
Liver - Cancer	GSM2344397	10.46	ATF3	Liver - Cancer	GSM2344397	13.94	FASN
Liver - Cancer	GSM2344392	7.685	ATF3	Liver - Cancer	GSM2344392	14.1	FASN
Liver - Cancer	GSM2344393	7.908	ATF3	Liver - Cancer	GSM2344393	13.81	FASN
Liver - Cancer	GSM2343709	9.243	ATF3	Liver - Cancer	GSM2343709	12.58	FASN
Liver - Cancer	GSM2343415	10.26	ATF3	Liver - Cancer	GSM2343415	14.65	FASN
Liver - Cancer	GSM2343413	10.18	ATF3	Liver - Cancer	GSM2343413	14.25	FASN
Liver - Cancer	GSM2138724	8.306	ATF3	Liver - Cancer	GSM2138724	13.66	FASN
Liver - Cancer	GSM2138725	8.383	ATF3	Liver - Cancer	GSM2138725	12.67	FASN
Liver - Cancer	GSM2138726	9.135	ATF3	Liver - Cancer	GSM2138726	14.76	FASN
Liver - Cancer	GSM2138727	9.246	ATF3	Liver - Cancer	GSM2138727	14.82	FASN
Liver - Cancer	GSM2138720	8.804	ATF3	Liver - Cancer	GSM2138720	14.7	FASN
Liver - Cancer	GSM2343147	8.061	ATF3	Liver - Cancer	GSM2343147	14.01	FASN
Liver - Cancer	GSM2343148	8.178	ATF3	Liver - Cancer	GSM2343148	14.1	FASN
Liver - Cancer	GSM2343498	8.594	ATF3	Liver - Cancer	GSM2343498	14.88	FASN
Liver - Cancer	GSM2343499	8.657	ATF3	Liver - Cancer	GSM2343499	14.96	FASN
Liver - Cancer	GSM2343723	9.885	ATF3	Liver - Cancer	GSM2343723	15.11	FASN
Liver - Cancer	GSM2343724	9.629	ATF3	Liver - Cancer	GSM2343724	15.06	FASN
Liver - Cancer	GSM2343727	7.869	ATF3	Liver - Cancer	GSM2343727	14.44	FASN
Liver - Cancer	GSM2344257	7.711	ATF3	Liver - Cancer	GSM2344257	13.49	FASN
Liver - Cancer	GSM2344256	7.62	ATF3	Liver - Cancer	GSM2344256	14.19	FASN
Liver - Cancer	GSM2343168	7.229	ATF3	Liver - Cancer	GSM2343168	13.05	FASN
Liver - Cancer	GSM2343554	7.343	ATF3	Liver - Cancer	GSM2343554	14.31	FASN
Liver - Cancer	GSM2344273	10.94	ATF3	Liver - Cancer	GSM2344273	14.34	FASN
Liver - Cancer	GSM2343801	7.838	ATF3	Liver - Cancer	GSM2343801	14.73	FASN
Liver - Cancer	GSM2343800	7.765	ATF3	Liver - Cancer	GSM2343800	14.8	FASN
Liver - Cancer	GSM2343805	7.989	ATF3	Liver - Cancer	GSM2343805	14.62	FASN
Liver - Cancer	GSM2343806	8.129	ATF3	Liver - Cancer	GSM2343806	14.63	FASN
Liver - Cancer	GSM2343114	7.962	ATF3	Liver - Cancer	GSM2343114	13.41	FASN
Liver - Cancer	GSM2344383	9.767	ATF3	Liver - Cancer	GSM2344383	14.52	FASN
Liver - Cancer	GSM2343173	7.536	ATF3	Liver - Cancer	GSM2343173	14.79	FASN
Liver - Cancer	GSM2343174	7.75	ATF3	Liver - Cancer	GSM2343174	14.27	FASN
Liver - Cancer	GSM2344398	10.38	ATF3	Liver - Cancer	GSM2344398	13.93	FASN
Liver - Cancer	GSM2344029	7.997	ATF3	Liver - Cancer	GSM2344029	16.08	FASN
Liver - Cancer	GSM2138743	8.664	ATF3	Liver - Cancer	GSM2138743	13.21	FASN
Liver - Cancer	GSM2138740	8.512	ATF3	Liver - Cancer	GSM2138740	12.76	FASN
Liver - Cancer	GSM2138741	8.279	ATF3	Liver - Cancer	GSM2138741	13.12	FASN
Liver - Cancer	GSM2344024	7.851	ATF3	Liver - Cancer	GSM2344024	14.43	FASN
Liver - Cancer	GSM2138749	10.11	ATF3	Liver - Cancer	GSM2138749	15.59	FASN
Liver - Cancer	GSM2344025	8.14	ATF3	Liver - Cancer	GSM2344025	13.95	FASN
Liver - Cancer	GSM2343640	7.693	ATF3	Liver - Cancer	GSM2343640	14.55	FASN
Liver - Cancer	GSM2343647	8.984	ATF3	Liver - Cancer	GSM2343647	14.53	FASN
Liver - Cancer	GSM2138887	7.969	ATF3	Liver - Cancer	GSM2138887	14.78	FASN
Liver - Cancer	GSM2138886	7.863	ATF3	Liver - Cancer	GSM2138886	14.81	FASN
Liver - Cancer	GSM2343829	7.163	ATF3	Liver - Cancer	GSM2343829	12.06	FASN
Liver - Cancer	GSM2343823	7.667	ATF3	Liver - Cancer	GSM2343823	15.03	FASN
Liver - Cancer	GSM2343822	7.751	ATF3	Liver - Cancer	GSM2343822	14.84	FASN
Liver - Cancer	GSM2072546	6.703	ATF3	Liver - Cancer	GSM2072546	11.69	FASN
Liver - Cancer	GSM2138900	9.354	ATF3	Liver - Cancer	GSM2138900	12.71	FASN
Liver - Cancer	GSM2138901	9.247	ATF3	Liver - Cancer	GSM2138901	12.42	FASN
Liver - Cancer	GSM2138902	8.291	ATF3	Liver - Cancer	GSM2138902	13.17	FASN
Liver - Cancer	GSM2138903	8.401	ATF3	Liver - Cancer	GSM2138903	12.97	FASN
Liver - Cancer	GSM2344038	6.569	ATF3	Liver - Cancer	GSM2344038	13.94	FASN
Liver - Cancer	GSM2138768	7.342	ATF3	Liver - Cancer	GSM2138768	14.26	FASN
Liver - Cancer	GSM2138769	7.564	ATF3	Liver - Cancer	GSM2138769	13.93	FASN
Liver - Cancer	GSM2138766	7.918	ATF3	Liver - Cancer	GSM2138766	13.89	FASN
Liver - Cancer	GSM2138767	7.456	ATF3	Liver - Cancer	GSM2138767	14.08	FASN
Liver - Cancer	GSM2344037	6.706	ATF3	Liver - Cancer	GSM2344037	13.74	FASN
Liver - Cancer	GSM2344031	8.1	ATF3	Liver - Cancer	GSM2344031	13.47	FASN
Liver - Cancer	GSM2344362	10.75	ATF3	Liver - Cancer	GSM2344362	14.32	FASN
Liver - Cancer	GSM2343332	8.097	ATF3	Liver - Cancer	GSM2343332	13.58	FASN
Liver - Cancer	GSM2343334	8.024	ATF3	Liver - Cancer	GSM2343334	13.97	FASN
Liver - Cancer	GSM2138782	7.651	ATF3	Liver - Cancer	GSM2138782	13.55	FASN
Liver - Cancer	GSM2138780	8.264	ATF3	Liver - Cancer	GSM2138780	13.77	FASN
Liver - Cancer	GSM2138781	8.253	ATF3	Liver - Cancer	GSM2138781	13.59	FASN
Liver - Cancer	GSM2138786	8.654	ATF3	Liver - Cancer	GSM2138786	13.08	FASN
Liver - Cancer	GSM2138787	8.613	ATF3	Liver - Cancer	GSM2138787	13.37	FASN
Liver - Cancer	GSM2138784	8.461	ATF3	Liver - Cancer	GSM2138784	14.85	FASN
Liver - Cancer	GSM2138785	8.677	ATF3	Liver - Cancer	GSM2138785	14.77	FASN
Liver - Cancer	GSM2343474	9.276	ATF3	Liver - Cancer	GSM2343474	14.35	FASN
Liver - Cancer	GSM2344310	8.787	ATF3	Liver - Cancer	GSM2344310	13.62	FASN
Liver - Cancer	GSM2344311	8.036	ATF3	Liver - Cancer	GSM2344311	14.27	FASN
Liver - Cancer	GSM2344312	7.848	ATF3	Liver - Cancer	GSM2344312	14.1	FASN
Liver - Cancer	GSM2343473	9.329	ATF3	Liver - Cancer	GSM2343473	14.75	FASN
Liver - Cancer	GSM2344354	7.247	ATF3	Liver - Cancer	GSM2344354	11.94	FASN
Liver - Cancer	GSM2343782	8.538	ATF3	Liver - Cancer	GSM2343782	13.33	FASN
Liver - Cancer	GSM2343781	8.429	ATF3	Liver - Cancer	GSM2343781	12.84	FASN
Liver - Cancer	GSM2344052	7.699	ATF3	Liver - Cancer	GSM2344052	14.21	FASN
Liver - Cancer	GSM2344051	7.658	ATF3	Liver - Cancer	GSM2344051	13.76	FASN
Liver - Cancer	GSM2344266	6.86	ATF3	Liver - Cancer	GSM2344266	11.54	FASN
Liver - Cancer	GSM2344055	8.015	ATF3	Liver - Cancer	GSM2344055	13.41	FASN
Liver - Cancer	GSM2344267	6.898	ATF3	Liver - Cancer	GSM2344267	11.64	FASN
Liver - Cancer	GSM2344054	7.965	ATF3	Liver - Cancer	GSM2344054	13.62	FASN
Liver - Cancer	GSM2343606	8.29	ATF3	Liver - Cancer	GSM2343606	14.51	FASN
Liver - Cancer	GSM2138721	8.907	ATF3	Liver - Cancer	GSM2138721	14.64	FASN
Liver - Cancer	GSM2343864	8.417	ATF3	Liver - Cancer	GSM2343864	14.28	FASN
Liver - Cancer	GSM2343863	8.503	ATF3	Liver - Cancer	GSM2343863	13.97	FASN
Liver - Cancer	GSM2343646	8.877	ATF3	Liver - Cancer	GSM2343646	14.72	FASN
Liver - Cancer	GSM2343649	7.619	ATF3	Liver - Cancer	GSM2343649	13.54	FASN
Liver - Cancer	GSM2343648	7.579	ATF3	Liver - Cancer	GSM2343648	14.1	FASN
Liver - Cancer	GSM2343869	9.079	ATF3	Liver - Cancer	GSM2343869	15.23	FASN
Liver - Cancer	GSM2343140	7.771	ATF3	Liver - Cancer	GSM2343140	13.23	FASN
Liver - Cancer	GSM2343490	7.233	ATF3	Liver - Cancer	GSM2343490	13.93	FASN
Liver - Cancer	GSM2344157	8.572	ATF3	Liver - Cancer	GSM2344157	13.19	FASN
Liver - Cancer	GSM2343491	7.495	ATF3	Liver - Cancer	GSM2343491	14.39	FASN
Liver - Cancer	GSM2344210	8.249	ATF3	Liver - Cancer	GSM2344210	12.31	FASN
Liver - Cancer	GSM2343728	8.05	ATF3	Liver - Cancer	GSM2343728	14.97	FASN
Liver - Cancer	GSM2344039	8.645	ATF3	Liver - Cancer	GSM2344039	13.34	FASN
Liver - Cancer	GSM2344035	7.433	ATF3	Liver - Cancer	GSM2344035	15.23	FASN
Liver - Cancer	GSM2344034	8.122	ATF3	Liver - Cancer	GSM2344034	13.24	FASN
Liver - Cancer	GSM2344374	8.62	ATF3	Liver - Cancer	GSM2344374	13.52	FASN
Liver - Cancer	GSM2344375	8.391	ATF3	Liver - Cancer	GSM2344375	13.89	FASN
Liver - Cancer	GSM2344372	7.81	ATF3	Liver - Cancer	GSM2344372	13.7	FASN
Liver - Cancer	GSM2344373	7.591	ATF3	Liver - Cancer	GSM2344373	13.63	FASN
Liver - Cancer	GSM2344036	7.582	ATF3	Liver - Cancer	GSM2344036	15.38	FASN
Liver - Cancer	GSM2344030	7.887	ATF3	Liver - Cancer	GSM2344030	16.08	FASN
Liver - Cancer	GSM2344033	7.939	ATF3	Liver - Cancer	GSM2344033	13.84	FASN
Liver - Cancer	GSM2344032	8.236	ATF3	Liver - Cancer	GSM2344032	13.95	FASN
Liver - Cancer	GSM2138885	8.336	ATF3	Liver - Cancer	GSM2138885	14.58	FASN
Liver - Cancer	GSM2138884	8.264	ATF3	Liver - Cancer	GSM2138884	14.64	FASN
Liver - Cancer	GSM2138883	7.809	ATF3	Liver - Cancer	GSM2138883	12.72	FASN
Liver - Cancer	GSM2138882	7.889	ATF3	Liver - Cancer	GSM2138882	12.71	FASN
Liver - Cancer	GSM2138681	8.403	ATF3	Liver - Cancer	GSM2138681	13.13	FASN
Liver - Cancer	GSM1933343	8.324	ATF3	Liver - Cancer	GSM1933343	14.58	FASN
Liver - Cancer	GSM1933344	8.527	ATF3	Liver - Cancer	GSM1933344	15.05	FASN
Liver - Cancer	GSM1933345	8.673	ATF3	Liver - Cancer	GSM1933345	15.17	FASN
Liver - Cancer	GSM2138687	8.49	ATF3	Liver - Cancer	GSM2138687	14.38	FASN
Liver - Cancer	GSM2343627	9.497	ATF3	Liver - Cancer	GSM2343627	14.99	FASN
Liver - Cancer	GSM2343626	8.976	ATF3	Liver - Cancer	GSM2343626	15.14	FASN
Liver - Cancer	GSM2343623	9.796	ATF3	Liver - Cancer	GSM2343623	13.77	FASN
Liver - Cancer	GSM2343622	9.896	ATF3	Liver - Cancer	GSM2343622	14.11	FASN
Liver - Cancer	GSM2343629	8.857	ATF3	Liver - Cancer	GSM2343629	13.04	FASN
Liver - Cancer	GSM2343628	8.857	ATF3	Liver - Cancer	GSM2343628	13.46	FASN
Liver - Cancer	GSM1538070	10.14	ATF3	Liver - Cancer	GSM1538070	14.53	FASN
Liver - Cancer	GSM1538073	9.75	ATF3	Liver - Cancer	GSM1538073	15.51	FASN
Liver - Cancer	GSM1538078	10.47	ATF3	Liver - Cancer	GSM1538078	11.36	FASN
Liver - Cancer	GSM1538098	12.02	ATF3	Liver - Cancer	GSM1538098	13.24	FASN
Liver - Cancer	GSM1538080	9.165	ATF3	Liver - Cancer	GSM1538080	11.98	FASN
Liver - Cancer	GSM1538088	8.445	ATF3	Liver - Cancer	GSM1538088	12.69	FASN
Liver - Cancer	GSM1538092	9.926	ATF3	Liver - Cancer	GSM1538092	13.85	FASN
Liver - Cancer	GSM1538101	9.192	ATF3	Liver - Cancer	GSM1538101	13.07	FASN
Liver - Cancer	GSM1538090	13.18	ATF3	Liver - Cancer	GSM1538090	13.15	FASN
Liver - Cancer	GSM1538094	11.19	ATF3	Liver - Cancer	GSM1538094	14.37	FASN
Liver - Cancer	GSM1901148	6.89	ATF3	Liver - Cancer	GSM1901148	11.17	FASN
Liver - Cancer	GSM1901157	10.93	ATF3	Liver - Cancer	GSM1901157	9.881	FASN
Liver - Cancer	GSM1901158	10.51	ATF3	Liver - Cancer	GSM1901158	12.61	FASN
Liver - Cancer	GSM1901154	10.14	ATF3	Liver - Cancer	GSM1901154	11.81	FASN
Liver - Cancer	GSM1901150	7.056	ATF3	Liver - Cancer	GSM1901150	10.33	FASN
Liver - Cancer	GSM1901152	6.185	ATF3	Liver - Cancer	GSM1901152	11.59	FASN
Liver - Cancer	GSM1901156	10.38	ATF3	Liver - Cancer	GSM1901156	13.53	FASN
Liver - Cancer	GSM1901155	9.603	ATF3	Liver - Cancer	GSM1901155	13.37	FASN
Liver - Cancer	GSM2053460	9.184	ATF3	Liver - Cancer	GSM2053460	11.58	FASN
Liver - Cancer	GSM2053487	9.444	ATF3	Liver - Cancer	GSM2053487	13.1	FASN
Liver - Cancer	GSM2053461	8.422	ATF3	Liver - Cancer	GSM2053461	12.5	FASN
Liver - Cancer	GSM2053463	7.575	ATF3	Liver - Cancer	GSM2053463	13.47	FASN
Liver - Cancer	GSM2053466	10.82	ATF3	Liver - Cancer	GSM2053466	12.27	FASN
Liver - Cancer	GSM2053459	7.641	ATF3	Liver - Cancer	GSM2053459	12.36	FASN
Liver - Cancer	GSM2053486	10.79	ATF3	Liver - Cancer	GSM2053486	13.44	FASN
Liver - Cancer	GSM2053458	9.391	ATF3	Liver - Cancer	GSM2053458	11.61	FASN
Liver - Cancer	GSM2053485	7.532	ATF3	Liver - Cancer	GSM2053485	13.93	FASN
Liver - Cancer	GSM2053479	8.337	ATF3	Liver - Cancer	GSM2053479	11.61	FASN
Liver - Cancer	GSM2053490	8.461	ATF3	Liver - Cancer	GSM2053490	14.3	FASN
Liver - Cancer	GSM2053481	9.456	ATF3	Liver - Cancer	GSM2053481	12.78	FASN
Liver - Cancer	GSM2053489	8.576	ATF3	Liver - Cancer	GSM2053489	14.14	FASN
Liver - Cancer	GSM2053478	8.594	ATF3	Liver - Cancer	GSM2053478	11.43	FASN
Liver - Cancer	GSM2053480	8.915	ATF3	Liver - Cancer	GSM2053480	9.881	FASN
Liver - Cancer	GSM2053484	9.278	ATF3	Liver - Cancer	GSM2053484	12.82	FASN
Liver - Cancer	GSM2053465	7.833	ATF3	Liver - Cancer	GSM2053465	13.61	FASN
Liver - Cancer	GSM2053475	8.765	ATF3	Liver - Cancer	GSM2053475	14.17	FASN
Liver - Cancer	GSM2053492	7.527	ATF3	Liver - Cancer	GSM2053492	14.95	FASN
Liver - Cancer	GSM2053488	9.091	ATF3	Liver - Cancer	GSM2053488	12.95	FASN
Liver - Cancer	GSM2053468	8.355	ATF3	Liver - Cancer	GSM2053468	13.03	FASN
Liver - Cancer	GSM2053456	9.948	ATF3	Liver - Cancer	GSM2053456	14.1	FASN
Liver - Cancer	GSM2053462	10.38	ATF3	Liver - Cancer	GSM2053462	14.05	FASN
Liver - Cancer	GSM2053464	8.973	ATF3	Liver - Cancer	GSM2053464	13.04	FASN
Liver - Cancer	GSM2053457	10.5	ATF3	Liver - Cancer	GSM2053457	12.6	FASN
Liver - Cancer	GSM2053483	9.159	ATF3	Liver - Cancer	GSM2053483	11.14	FASN
Liver - Cancer	GSM2053473	8.638	ATF3	Liver - Cancer	GSM2053473	13.86	FASN
Liver - Cancer	GSM2053491	7.811	ATF3	Liver - Cancer	GSM2053491	14.68	FASN
Liver - Cancer	GSM2053482	11.26	ATF3	Liver - Cancer	GSM2053482	12.75	FASN
Liver - Cancer	GSM2053455	8.572	ATF3	Liver - Cancer	GSM2053455	12.95	FASN
Liver - Cancer	GSM2053493	9.845	ATF3	Liver - Cancer	GSM2053493	13.48	FASN
Liver - Cancer	GSM2053467	7.747	ATF3	Liver - Cancer	GSM2053467	13.12	FASN
Liver - Cancer	GSM2053474	8.682	ATF3	Liver - Cancer	GSM2053474	11.75	FASN
Liver - Cancer	GSM2053472	7.976	ATF3	Liver - Cancer	GSM2053472	14.7	FASN
Liver - Cancer	GSM2053471	7.363	ATF3	Liver - Cancer	GSM2053471	14.92	FASN
Liver - Cancer	GSM2053476	9.931	ATF3	Liver - Cancer	GSM2053476	11.83	FASN
Liver - Cancer	GSM2053477	8.539	ATF3	Liver - Cancer	GSM2053477	13.23	FASN
Liver - Cancer	GSM2053469	8.235	ATF3	Liver - Cancer	GSM2053469	14.36	FASN
Liver - Cancer	GSM2053470	8.476	ATF3	Liver - Cancer	GSM2053470	13.14	FASN
Liver - Cancer	GSM2053494	9.496	ATF3	Liver - Cancer	GSM2053494	10.99	FASN
Liver - Cancer	GSM2064293	8.35	ATF3	Liver - Cancer	GSM2064293	13.77	FASN
Liver - Cancer	GSM2064291	8.293	ATF3	Liver - Cancer	GSM2064291	13.21	FASN
Liver - Cancer	GSM2064292	8.926	ATF3	Liver - Cancer	GSM2064292	13.29	FASN
Liver - Cancer	GSM2064294	9	ATF3	Liver - Cancer	GSM2064294	13.34	FASN
Liver - Cancer	GSM2072987	9.159	ATF3	Liver - Cancer	GSM2072987	14.83	FASN
Liver - Cancer	GSM2072988	10.02	ATF3	Liver - Cancer	GSM2072988	14.05	FASN
Liver - Cancer	GSM2197717	9.103	ATF3	Liver - Cancer	GSM2197717	14.16	FASN
Liver - Cancer	GSM2278030	8.922	ATF3	Liver - Cancer	GSM2278030	16.38	FASN
Liver - Cancer	GSM2278033	9.526	ATF3	Liver - Cancer	GSM2278033	16.04	FASN
Liver - Cancer	GSM2278032	8.968	ATF3	Liver - Cancer	GSM2278032	15.94	FASN
Liver - Cancer	GSM2278037	11.57	ATF3	Liver - Cancer	GSM2278037	14.32	FASN
Liver - Cancer	GSM2278034	9.609	ATF3	Liver - Cancer	GSM2278034	16.12	FASN
Liver - Cancer	GSM2278035	9.546	ATF3	Liver - Cancer	GSM2278035	16.28	FASN
Liver - Cancer	GSM2278041	12.66	ATF3	Liver - Cancer	GSM2278041	14.08	FASN
Liver - Cancer	GSM2278038	11.41	ATF3	Liver - Cancer	GSM2278038	14.8	FASN
Liver - Cancer	GSM2278036	11.28	ATF3	Liver - Cancer	GSM2278036	14.58	FASN
Liver - Cancer	GSM2278031	8.739	ATF3	Liver - Cancer	GSM2278031	16.38	FASN
Liver - Cancer	GSM2278040	12.61	ATF3	Liver - Cancer	GSM2278040	13.98	FASN
Liver - Cancer	GSM2278039	12.95	ATF3	Liver - Cancer	GSM2278039	14.34	FASN
Liver - Cancer	GSM2463224	8.068	ATF3	Liver - Cancer	GSM2463224	13.95	FASN
Liver - Cancer	GSM2463225	7.912	ATF3	Liver - Cancer	GSM2463225	13.82	FASN
Liver - Cancer	GSM2463218	7.527	ATF3	Liver - Cancer	GSM2463218	14.45	FASN
Liver - Cancer	GSM2463220	7.641	ATF3	Liver - Cancer	GSM2463220	14.35	FASN
Liver - Cancer	GSM2463226	8.018	ATF3	Liver - Cancer	GSM2463226	13.84	FASN
Liver - Cancer	GSM2463221	7.677	ATF3	Liver - Cancer	GSM2463221	14.48	FASN
Liver - Cancer	GSM2463227	8.159	ATF3	Liver - Cancer	GSM2463227	13.87	FASN
Liver - Cancer	GSM2463222	7.454	ATF3	Liver - Cancer	GSM2463222	14.34	FASN
Liver - Cancer	GSM2463223	7.513	ATF3	Liver - Cancer	GSM2463223	14.6	FASN
Liver - Cancer	GSM2463219	7.589	ATF3	Liver - Cancer	GSM2463219	14.6	FASN
Liver - Cancer	GSM2476022	8.574	ATF3	Liver - Cancer	GSM2476022	13.88	FASN
Liver - Cancer	GSM2476020	9.03	ATF3	Liver - Cancer	GSM2476020	13.74	FASN
Liver - Cancer	GSM2516278	9.73	ATF3	Liver - Cancer	GSM2516278	13.95	FASN
Liver - Cancer	GSM2516279	9.688	ATF3	Liver - Cancer	GSM2516279	14.31	FASN
Liver - Cancer	GSM2525731	8.545	ATF3	Liver - Cancer	GSM2525731	10.25	FASN
Liver - Cancer	GSM2525732	8.083	ATF3	Liver - Cancer	GSM2525732	10.41	FASN
Liver - Cancer	GSM2559748	7.775	ATF3	Liver - Cancer	GSM2559748	11.07	FASN
Liver - Cancer	GSM2559742	8.45	ATF3	Liver - Cancer	GSM2559742	13.16	FASN
Liver - Cancer	GSM2559741	9.871	ATF3	Liver - Cancer	GSM2559741	11.41	FASN
Liver - Cancer	GSM2559745	10.75	ATF3	Liver - Cancer	GSM2559745	13.26	FASN
Liver - Cancer	GSM2559739	9.182	ATF3	Liver - Cancer	GSM2559739	11.25	FASN
Liver - Cancer	GSM2559753	7.691	ATF3	Liver - Cancer	GSM2559753	11.57	FASN
Liver - Cancer	GSM2559752	9.683	ATF3	Liver - Cancer	GSM2559752	11.95	FASN
Liver - Cancer	GSM2559743	8.783	ATF3	Liver - Cancer	GSM2559743	11.82	FASN
Liver - Cancer	GSM2559749	7.474	ATF3	Liver - Cancer	GSM2559749	13.17	FASN
Liver - Cancer	GSM2559746	10.51	ATF3	Liver - Cancer	GSM2559746	12.62	FASN
Liver - Cancer	GSM2559750	8.635	ATF3	Liver - Cancer	GSM2559750	14.61	FASN
Liver - Cancer	GSM2559747	10.01	ATF3	Liver - Cancer	GSM2559747	12.88	FASN
Liver - Cancer	GSM2559751	8.282	ATF3	Liver - Cancer	GSM2559751	13.6	FASN
Liver - Cancer	GSM2559740	9.276	ATF3	Liver - Cancer	GSM2559740	15.04	FASN
Liver - Cancer	GSM2559755	10.34	ATF3	Liver - Cancer	GSM2559755	13.26	FASN
Liver - Cancer	GSM2559744	9.586	ATF3	Liver - Cancer	GSM2559744	14.32	FASN
Liver - Cancer	GSM2559738	8.618	ATF3	Liver - Cancer	GSM2559738	11.98	FASN
Liver - Cancer	GSM2559754	9.986	ATF3	Liver - Cancer	GSM2559754	13.25	FASN
Liver - Cancer	GSM2107839	7.306	ATF3	Liver - Cancer	GSM2107839	15.59	FASN
Liver - Cancer	GSM2107840	11.37	ATF3	Liver - Cancer	GSM2107840	15.04	FASN
Liver - Cancer	GSM2369719	6.969	ATF3	Liver - Cancer	GSM2369719	10.21	FASN
Liver - Cancer	GSM2369720	6.859	ATF3	Liver - Cancer	GSM2369720	10.13	FASN
Liver - Cancer	GSM2369721	7.542	ATF3	Liver - Cancer	GSM2369721	10.12	FASN
Liver - Cancer	GSM2369722	7.394	ATF3	Liver - Cancer	GSM2369722	10.1	FASN
Liver - Cancer	GSM2369723	7.786	ATF3	Liver - Cancer	GSM2369723	10.17	FASN
Liver - Cancer	GSM2369724	7.734	ATF3	Liver - Cancer	GSM2369724	10.21	FASN
Liver - Cancer	GSM2369725	7.463	ATF3	Liver - Cancer	GSM2369725	10.72	FASN
Liver - Cancer	GSM2369726	7.644	ATF3	Liver - Cancer	GSM2369726	10.72	FASN
Liver - Cancer	GSM2748200	7.763	ATF3	Liver - Cancer	GSM2748200	13.56	FASN
Liver - Cancer	GSM2748201	6.781	ATF3	Liver - Cancer	GSM2748201	14.2	FASN
Liver - Cancer	GSM2748202	6.292	ATF3	Liver - Cancer	GSM2748202	14.25	FASN
Liver - Cancer	GSM2748203	8.357	ATF3	Liver - Cancer	GSM2748203	13.53	FASN
Liver - Cancer	GSM2748204	7.507	ATF3	Liver - Cancer	GSM2748204	14.05	FASN
Liver - Cancer	GSM2748205	7.103	ATF3	Liver - Cancer	GSM2748205	14.51	FASN
Liver - Cancer	GSM2809210	11.47	ATF3	Liver - Cancer	GSM2809210	11.79	FASN
Liver - Cancer	GSM2205668	9.66	ATF3	Liver - Cancer	GSM2205668	12.59	FASN
Liver - Cancer	GSM2205669	10.5	ATF3	Liver - Cancer	GSM2205669	12.58	FASN
Liver - Cancer	GSM2205670	8.45	ATF3	Liver - Cancer	GSM2205670	14.18	FASN
Liver - Cancer	GSM2205671	8.332	ATF3	Liver - Cancer	GSM2205671	14.35	FASN
Liver - Cancer	GSM2629612	8.961	ATF3	Liver - Cancer	GSM2629612	11.61	FASN
Liver - Cancer	GSM2629613	9.511	ATF3	Liver - Cancer	GSM2629613	11.93	FASN
Liver - Cancer	GSM2629614	10.93	ATF3	Liver - Cancer	GSM2629614	11.99	FASN
Liver - Cancer	GSM2629615	10.42	ATF3	Liver - Cancer	GSM2629615	11.72	FASN
Liver - Cancer	GSM2629616	12.53	ATF3	Liver - Cancer	GSM2629616	11.69	FASN
Liver - Cancer	GSM2629617	10.02	ATF3	Liver - Cancer	GSM2629617	12.24	FASN
Liver - Cancer	GSM2676359	8.852	ATF3	Liver - Cancer	GSM2676359	15.22	FASN
Liver - Cancer	GSM2676360	8.585	ATF3	Liver - Cancer	GSM2676360	15.67	FASN
Liver - Cancer	GSM2794842	11.08	ATF3	Liver - Cancer	GSM2794842	10.7	FASN
Liver - Cancer	GSM2794843	7.667	ATF3	Liver - Cancer	GSM2794843	14.22	FASN
Liver - Cancer	GSM2794844	11.43	ATF3	Liver - Cancer	GSM2794844	12.66	FASN
Liver - Cancer	GSM2794845	9.686	ATF3	Liver - Cancer	GSM2794845	12.11	FASN
Liver - Cancer	GSM2794846	11.05	ATF3	Liver - Cancer	GSM2794846	11.72	FASN
Liver - Cancer	GSM2794847	9.795	ATF3	Liver - Cancer	GSM2794847	12.11	FASN
Liver - Cancer	GSM2794848	9.081	ATF3	Liver - Cancer	GSM2794848	10.87	FASN
Liver - Cancer	GSM2794849	8.334	ATF3	Liver - Cancer	GSM2794849	12.69	FASN
Liver - Cancer	GSM2794850	9.29	ATF3	Liver - Cancer	GSM2794850	13.4	FASN
Liver - Cancer	GSM2794851	8.351	ATF3	Liver - Cancer	GSM2794851	13.36	FASN
Liver - Cancer	GSM2794852	11.4	ATF3	Liver - Cancer	GSM2794852	12.47	FASN
Liver - Cancer	GSM2794853	8.689	ATF3	Liver - Cancer	GSM2794853	14.55	FASN
Liver - Cancer	GSM2794854	10.84	ATF3	Liver - Cancer	GSM2794854	10.64	FASN
Liver - Cancer	GSM2794855	8.962	ATF3	Liver - Cancer	GSM2794855	11.98	FASN
Liver - Cancer	GSM2794856	9.277	ATF3	Liver - Cancer	GSM2794856	11.82	FASN
Liver - Cancer	GSM2794857	9.645	ATF3	Liver - Cancer	GSM2794857	14.24	FASN
Liver - Cancer	GSM2794858	8.196	ATF3	Liver - Cancer	GSM2794858	14.26	FASN
Liver - Cancer	GSM2794859	8.113	ATF3	Liver - Cancer	GSM2794859	13.59	FASN
Liver - Cancer	GSM2794860	10.75	ATF3	Liver - Cancer	GSM2794860	12.51	FASN
Liver - Cancer	GSM2794861	9.391	ATF3	Liver - Cancer	GSM2794861	13.56	FASN
Liver - Cancer	GSM2807389	7.686	ATF3	Liver - Cancer	GSM2807389	13.88	FASN
Liver - Cancer	GSM2807390	8.553	ATF3	Liver - Cancer	GSM2807390	12.36	FASN
Liver - Cancer	GSM2807392	12.9	ATF3	Liver - Cancer	GSM2807392	11.71	FASN
Liver - Cancer	GSM2807394	9.183	ATF3	Liver - Cancer	GSM2807394	12.27	FASN
Liver - Cancer	GSM2807398	9.566	ATF3	Liver - Cancer	GSM2807398	10.09	FASN
Liver - Cancer	GSM2807399	9.432	ATF3	Liver - Cancer	GSM2807399	9.948	FASN
Liver - Cancer	GSM2807400	9.621	ATF3	Liver - Cancer	GSM2807400	9.844	FASN
Liver - Cancer	GSM2807402	11.92	ATF3	Liver - Cancer	GSM2807402	11.28	FASN
Liver - Cancer	GSM2807404	11.9	ATF3	Liver - Cancer	GSM2807404	11.17	FASN
Liver - Cancer	GSM2807406	10.88	ATF3	Liver - Cancer	GSM2807406	11.57	FASN
Liver - Cancer	GSM2807408	10.73	ATF3	Liver - Cancer	GSM2807408	10.92	FASN
Liver - Cancer	GSM2807410	13.06	ATF3	Liver - Cancer	GSM2807410	11.29	FASN
Liver - Cancer	GSM2807412	9.019	ATF3	Liver - Cancer	GSM2807412	13.09	FASN
Liver - Cancer	GSM2807414	9.217	ATF3	Liver - Cancer	GSM2807414	12.62	FASN
Liver - Cancer	GSM2807416	12.76	ATF3	Liver - Cancer	GSM2807416	12.74	FASN
Liver - Cancer	GSM2807418	10.9	ATF3	Liver - Cancer	GSM2807418	13.48	FASN
Liver - Cancer	GSM2807420	10.87	ATF3	Liver - Cancer	GSM2807420	11.1	FASN
Liver - Cancer	GSM2807424	9.654	ATF3	Liver - Cancer	GSM2807424	10.22	FASN
Liver - Cancer	GSM2807425	9.834	ATF3	Liver - Cancer	GSM2807425	10.93	FASN
Liver - Cancer	GSM2807426	9.647	ATF3	Liver - Cancer	GSM2807426	10.69	FASN
Liver - Cancer	GSM2807428	11.11	ATF3	Liver - Cancer	GSM2807428	13.86	FASN
Liver - Cancer	GSM2807430	9.052	ATF3	Liver - Cancer	GSM2807430	9.725	FASN
Liver - Cancer	GSM2807432	8.891	ATF3	Liver - Cancer	GSM2807432	12.48	FASN
Liver - Cancer	GSM2807436	11.02	ATF3	Liver - Cancer	GSM2807436	11.61	FASN
Liver - Cancer	GSM2807439	10.25	ATF3	Liver - Cancer	GSM2807439	9.817	FASN
Liver - Cancer	GSM2807440	8.987	ATF3	Liver - Cancer	GSM2807440	12.41	FASN
Liver - Cancer	GSM2807442	11.65	ATF3	Liver - Cancer	GSM2807442	11.82	FASN
Liver - Cancer	GSM2807444	10.22	ATF3	Liver - Cancer	GSM2807444	9.912	FASN
Liver - Cancer	GSM2807446	11.77	ATF3	Liver - Cancer	GSM2807446	10.98	FASN
Liver - Cancer	GSM2807448	11.42	ATF3	Liver - Cancer	GSM2807448	8.72	FASN
Liver - Cancer	GSM2807450	14.04	ATF3	Liver - Cancer	GSM2807450	13.37	FASN
Liver - Cancer	GSM2586967	7.784	ATF3	Liver - Cancer	GSM2586967	14.88	FASN
Liver - Cancer	GSM2586968	7.726	ATF3	Liver - Cancer	GSM2586968	14.95	FASN
Liver - Cancer	GSM2586969	7.901	ATF3	Liver - Cancer	GSM2586969	14.79	FASN
Liver - Cancer	GSM2586970	7.654	ATF3	Liver - Cancer	GSM2586970	14.63	FASN
Liver - Cancer	GSM2586971	7.366	ATF3	Liver - Cancer	GSM2586971	16.35	FASN
Liver - Cancer	GSM2586972	7.798	ATF3	Liver - Cancer	GSM2586972	14.71	FASN
Liver - Cancer	GSM2773147	8.875	ATF3	Liver - Cancer	GSM2773147	14.47	FASN
Liver - Cancer	GSM2773148	8.601	ATF3	Liver - Cancer	GSM2773148	15.02	FASN
Liver - Cancer	GSM2773149	11.84	ATF3	Liver - Cancer	GSM2773149	14.53	FASN
Liver - Cancer	GSM2773150	11.25	ATF3	Liver - Cancer	GSM2773150	15	FASN
Liver - Cancer	GSM2773151	7.629	ATF3	Liver - Cancer	GSM2773151	14.43	FASN
Liver - Cancer	GSM2773152	6.822	ATF3	Liver - Cancer	GSM2773152	15.13	FASN
Liver - Cancer	GSM2773153	9.141	ATF3	Liver - Cancer	GSM2773153	13.79	FASN
Liver - Cancer	GSM2773154	8.632	ATF3	Liver - Cancer	GSM2773154	14.35	FASN
Liver - Cancer	GSM2773155	12.16	ATF3	Liver - Cancer	GSM2773155	14.03	FASN
Liver - Cancer	GSM2773156	12.03	ATF3	Liver - Cancer	GSM2773156	14.47	FASN
Liver - Cancer	GSM2773157	8.16	ATF3	Liver - Cancer	GSM2773157	13.97	FASN
Liver - Cancer	GSM2773158	7.375	ATF3	Liver - Cancer	GSM2773158	14.63	FASN
Liver - Cancer	GSM2932791	9.821	ATF3	Liver - Cancer	GSM2932791	14.01	FASN
Liver - Cancer	GSM2932792	10.08	ATF3	Liver - Cancer	GSM2932792	14.37	FASN
Liver - Cancer	GSM2932793	10.03	ATF3	Liver - Cancer	GSM2932793	14.21	FASN
Liver - Cancer	GSM2932794	10.25	ATF3	Liver - Cancer	GSM2932794	13.51	FASN
Liver - Cancer	GSM2932795	10.39	ATF3	Liver - Cancer	GSM2932795	13.11	FASN
Liver - Cancer	GSM2932796	10.11	ATF3	Liver - Cancer	GSM2932796	13.43	FASN
Liver - Cancer	GSM2932797	9.86	ATF3	Liver - Cancer	GSM2932797	14.22	FASN
Liver - Cancer	GSM2932798	10.02	ATF3	Liver - Cancer	GSM2932798	14.27	FASN
Liver - Cancer	GSM2932799	9.798	ATF3	Liver - Cancer	GSM2932799	13.91	FASN
Liver - Cancer	GSM2932800	10.09	ATF3	Liver - Cancer	GSM2932800	12.69	FASN
Liver - Cancer	GSM2932801	10.37	ATF3	Liver - Cancer	GSM2932801	13.14	FASN
Liver - Cancer	GSM2932802	10.07	ATF3	Liver - Cancer	GSM2932802	13.23	FASN
Liver - Cancer	GSM2973537	7.471	ATF3	Liver - Cancer	GSM2973537	14.95	FASN
Liver - Cancer	GSM2973538	8.911	ATF3	Liver - Cancer	GSM2973538	13.84	FASN
Liver - Cancer	GSM2973539	7.057	ATF3	Liver - Cancer	GSM2973539	13.38	FASN
Liver - Cancer	GSM2973540	7.687	ATF3	Liver - Cancer	GSM2973540	12.89	FASN
Liver - Cancer	GSM2973541	8.646	ATF3	Liver - Cancer	GSM2973541	11.88	FASN
Liver - Cancer	GSM2973542	8.747	ATF3	Liver - Cancer	GSM2973542	12.05	FASN
Liver - Cancer	GSM2973543	8.036	ATF3	Liver - Cancer	GSM2973543	11.91	FASN
Liver - Cancer	GSM2973544	7.627	ATF3	Liver - Cancer	GSM2973544	12.35	FASN
Liver - Cancer	GSM2973545	7.212	ATF3	Liver - Cancer	GSM2973545	11.42	FASN
Liver - Cancer	GSM2973546	8.507	ATF3	Liver - Cancer	GSM2973546	12.04	FASN
Liver - Cancer	GSM2973547	8.832	ATF3	Liver - Cancer	GSM2973547	10.76	FASN
Liver - Cancer	GSM2973548	8.61	ATF3	Liver - Cancer	GSM2973548	13.05	FASN
Liver - Cancer	GSM2973549	7.187	ATF3	Liver - Cancer	GSM2973549	12.13	FASN
Liver - Cancer	GSM2973550	7.482	ATF3	Liver - Cancer	GSM2973550	12.62	FASN
Liver - Cancer	GSM2973551	9.87	ATF3	Liver - Cancer	GSM2973551	16.23	FASN
Liver - Cancer	GSM2973552	10.4	ATF3	Liver - Cancer	GSM2973552	14.12	FASN
Liver - Cancer	GSM2973553	8.667	ATF3	Liver - Cancer	GSM2973553	14.77	FASN
Liver - Cancer	GSM2973554	10.85	ATF3	Liver - Cancer	GSM2973554	13.9	FASN
Liver - Cancer	GSM2973555	10.73	ATF3	Liver - Cancer	GSM2973555	15.16	FASN
Liver - Cancer	GSM2973556	10.89	ATF3	Liver - Cancer	GSM2973556	15.47	FASN
Liver - Cancer	GSM2973557	9.746	ATF3	Liver - Cancer	GSM2973557	14.97	FASN
Liver - Cancer	GSM2973558	8.414	ATF3	Liver - Cancer	GSM2973558	13.61	FASN
Liver - Cancer	GSM2973559	10.88	ATF3	Liver - Cancer	GSM2973559	13.82	FASN
Liver - Cancer	GSM2973560	10.26	ATF3	Liver - Cancer	GSM2973560	14.54	FASN
Liver - Cancer	GSM2973561	9.586	ATF3	Liver - Cancer	GSM2973561	12.02	FASN
Liver - Cancer	GSM2973562	9.989	ATF3	Liver - Cancer	GSM2973562	15.29	FASN
Liver - Cancer	GSM2973563	8.793	ATF3	Liver - Cancer	GSM2973563	14.66	FASN
Liver - Cancer	GSM2973564	8.728	ATF3	Liver - Cancer	GSM2973564	15.55	FASN
Liver - Cancer	GSM1700941	9.166	ATF3	Liver - Cancer	GSM1700941	15.36	FASN
Liver - Cancer	GSM1700942	9.878	ATF3	Liver - Cancer	GSM1700942	14.83	FASN
Liver - Cancer	GSM1700943	11.32	ATF3	Liver - Cancer	GSM1700943	14.12	FASN
Liver - Cancer	GSM2183589	8.773	ATF3	Liver - Cancer	GSM2183589	13.26	FASN
Liver - Cancer	GSM2183590	9.033	ATF3	Liver - Cancer	GSM2183590	13.09	FASN
Liver - Cancer	GSM2183591	9.024	ATF3	Liver - Cancer	GSM2183591	13.24	FASN
Liver - Cancer	GSM2183592	8.925	ATF3	Liver - Cancer	GSM2183592	13.17	FASN
Liver - Cancer	GSM2183593	9.963	ATF3	Liver - Cancer	GSM2183593	11.59	FASN
Liver - Cancer	GSM2183594	10.05	ATF3	Liver - Cancer	GSM2183594	11.47	FASN
Liver - Cancer	GSM2183595	10.02	ATF3	Liver - Cancer	GSM2183595	11.42	FASN
Liver - Cancer	GSM2183596	10.09	ATF3	Liver - Cancer	GSM2183596	11.63	FASN
Liver - Cancer	GSM2183597	11.37	ATF3	Liver - Cancer	GSM2183597	11.43	FASN
Liver - Cancer	GSM2183598	11.3	ATF3	Liver - Cancer	GSM2183598	11.44	FASN
Liver - Cancer	GSM2183599	11.62	ATF3	Liver - Cancer	GSM2183599	11.55	FASN
Liver - Cancer	GSM2183600	11.6	ATF3	Liver - Cancer	GSM2183600	11.45	FASN
Liver - Cancer	GSM2248003	7.268	ATF3	Liver - Cancer	GSM2248003	13.25	FASN
Liver - Cancer	GSM2248004	7.622	ATF3	Liver - Cancer	GSM2248004	13.23	FASN
Liver - Cancer	GSM2248005	7.622	ATF3	Liver - Cancer	GSM2248005	13.23	FASN
Liver - Cancer	GSM2248006	7.614	ATF3	Liver - Cancer	GSM2248006	12.82	FASN
Liver - Cancer	GSM2248007	7.434	ATF3	Liver - Cancer	GSM2248007	13.06	FASN
Liver - Cancer	GSM2248008	7.471	ATF3	Liver - Cancer	GSM2248008	13.21	FASN
Liver - Cancer	GSM2332392	12.14	ATF3	Liver - Cancer	GSM2332392	11.43	FASN
Liver - Cancer	GSM2332393	12.8	ATF3	Liver - Cancer	GSM2332393	12.54	FASN
Liver - Cancer	GSM2332394	11.5	ATF3	Liver - Cancer	GSM2332394	11.57	FASN
Liver - Cancer	GSM2332395	12.13	ATF3	Liver - Cancer	GSM2332395	11.75	FASN
Liver - Cancer	GSM2332396	12.47	ATF3	Liver - Cancer	GSM2332396	11.48	FASN
Liver - Cancer	GSM2332397	12.07	ATF3	Liver - Cancer	GSM2332397	11.88	FASN
Liver - Cancer	GSM2332398	11.64	ATF3	Liver - Cancer	GSM2332398	10.96	FASN
Liver - Cancer	GSM2332399	11.39	ATF3	Liver - Cancer	GSM2332399	10.99	FASN
Liver - Cancer	GSM2332400	10.54	ATF3	Liver - Cancer	GSM2332400	11.17	FASN
Liver - Cancer	GSM2332401	10.24	ATF3	Liver - Cancer	GSM2332401	10.76	FASN
Liver - Cancer	GSM2332402	11.78	ATF3	Liver - Cancer	GSM2332402	10.9	FASN
Liver - Cancer	GSM2332403	11.28	ATF3	Liver - Cancer	GSM2332403	11.25	FASN
Liver - Cancer	GSM2332404	8.952	ATF3	Liver - Cancer	GSM2332404	10.53	FASN
Liver - Cancer	GSM2332405	10.55	ATF3	Liver - Cancer	GSM2332405	10.54	FASN
Liver - Cancer	GSM2332406	10.44	ATF3	Liver - Cancer	GSM2332406	10.99	FASN
Liver - Cancer	GSM2332407	7.247	ATF3	Liver - Cancer	GSM2332407	11.12	FASN
Liver - Cancer	GSM2332408	8.219	ATF3	Liver - Cancer	GSM2332408	10.62	FASN
Liver - Cancer	GSM2332409	7.895	ATF3	Liver - Cancer	GSM2332409	11.03	FASN
Liver - Cancer	GSM2332410	8.231	ATF3	Liver - Cancer	GSM2332410	11.89	FASN
Liver - Cancer	GSM2332411	8.612	ATF3	Liver - Cancer	GSM2332411	11.55	FASN
Liver - Cancer	GSM2332412	8.764	ATF3	Liver - Cancer	GSM2332412	11.48	FASN
Liver - Cancer	GSM2332414	3.464	ATF3	Liver - Cancer	GSM2332414	13.82	FASN
Liver - Cancer	GSM2332415	8.258	ATF3	Liver - Cancer	GSM2332415	13.84	FASN
Liver - Cancer	GSM2630665	10.82	ATF3	Liver - Cancer	GSM2630665	12.08	FASN
Liver - Cancer	GSM2630666	10.97	ATF3	Liver - Cancer	GSM2630666	11.97	FASN
Liver - Cancer	GSM2630667	10.85	ATF3	Liver - Cancer	GSM2630667	12.26	FASN
Liver - Cancer	GSM2630668	11.81	ATF3	Liver - Cancer	GSM2630668	12.48	FASN
Liver - Cancer	GSM2630669	11.55	ATF3	Liver - Cancer	GSM2630669	12.38	FASN
Liver - Cancer	GSM2630670	11.71	ATF3	Liver - Cancer	GSM2630670	12.66	FASN
Liver - Cancer	GSM2630671	10.44	ATF3	Liver - Cancer	GSM2630671	13.54	FASN
Liver - Cancer	GSM2630672	10.29	ATF3	Liver - Cancer	GSM2630672	13.53	FASN
Liver - Cancer	GSM2630673	10.44	ATF3	Liver - Cancer	GSM2630673	13.51	FASN
Liver - Cancer	GSM2630674	10.97	ATF3	Liver - Cancer	GSM2630674	14.41	FASN
Liver - Cancer	GSM2630675	11.13	ATF3	Liver - Cancer	GSM2630675	13.95	FASN
Liver - Cancer	GSM2630676	11.87	ATF3	Liver - Cancer	GSM2630676	13.49	FASN
Liver - Cancer	GSM2630677	11.85	ATF3	Liver - Cancer	GSM2630677	13.1	FASN
Liver - Cancer	GSM2630678	11.8	ATF3	Liver - Cancer	GSM2630678	13.49	FASN
Liver - Cancer	GSM2630679	12.58	ATF3	Liver - Cancer	GSM2630679	14.07	FASN
Liver - Cancer	GSM2630680	12.65	ATF3	Liver - Cancer	GSM2630680	13.59	FASN
Liver - Cancer	GSM2630681	12.65	ATF3	Liver - Cancer	GSM2630681	14.04	FASN
Liver - Cancer	GSM2679527	10.13	ATF3	Liver - Cancer	GSM2679527	14.07	FASN
Liver - Cancer	GSM2679528	10.18	ATF3	Liver - Cancer	GSM2679528	14.05	FASN
Liver - Cancer	GSM2679529	10.17	ATF3	Liver - Cancer	GSM2679529	14.17	FASN
Liver - Cancer	GSM2679530	9.227	ATF3	Liver - Cancer	GSM2679530	13.02	FASN
Liver - Cancer	GSM2679531	9.444	ATF3	Liver - Cancer	GSM2679531	13	FASN
Liver - Cancer	GSM2679532	9.308	ATF3	Liver - Cancer	GSM2679532	12.92	FASN
Liver - Cancer	GSM2679533	6.17	ATF3	Liver - Cancer	GSM2679533	15.12	FASN
Liver - Cancer	GSM2679534	6.147	ATF3	Liver - Cancer	GSM2679534	15.31	FASN
Liver - Cancer	GSM2766531	7.702	ATF3	Liver - Cancer	GSM2766531	13.76	FASN
Liver - Cancer	GSM2766532	7.922	ATF3	Liver - Cancer	GSM2766532	13.74	FASN
Liver - Cancer	GSM2766533	7.722	ATF3	Liver - Cancer	GSM2766533	13.68	FASN
Liver - Cancer	GSM2766534	8.338	ATF3	Liver - Cancer	GSM2766534	13.34	FASN
Liver - Cancer	GSM2766535	8.022	ATF3	Liver - Cancer	GSM2766535	14.45	FASN
Liver - Cancer	GSM2766536	7.926	ATF3	Liver - Cancer	GSM2766536	14.49	FASN
Liver - Cancer	GSM2081381	7.977	ATF3	Liver - Cancer	GSM2081381	14.66	FASN
Liver - Cancer	GSM2081387	7.942	ATF3	Liver - Cancer	GSM2081387	15.11	FASN
Liver - Cancer	GSM2081393	7.616	ATF3	Liver - Cancer	GSM2081393	15.22	FASN
Liver - Cancer	GSM2475367	8.233	ATF3	Liver - Cancer	GSM2475367	10.84	FASN
Liver - Cancer	GSM2702323	8.124	ATF3	Liver - Cancer	GSM2702323	10.72	FASN
Liver - Cancer	GSM2702324	7.594	ATF3	Liver - Cancer	GSM2702324	10.82	FASN
Liver - Cancer	GSM2702325	8.518	ATF3	Liver - Cancer	GSM2702325	11.04	FASN
Liver - Cancer	GSM2702326	9.451	ATF3	Liver - Cancer	GSM2702326	10.56	FASN
Liver - Cancer	GSM2702327	8.954	ATF3	Liver - Cancer	GSM2702327	9.749	FASN
Liver - Cancer	GSM2702328	9.575	ATF3	Liver - Cancer	GSM2702328	10.5	FASN
Liver - Cancer	GSM2702329	8.799	ATF3	Liver - Cancer	GSM2702329	9.797	FASN
Liver - Cancer	GSM2702330	8.871	ATF3	Liver - Cancer	GSM2702330	9.718	FASN
Liver - Cancer	GSM2702331	9.14	ATF3	Liver - Cancer	GSM2702331	10.41	FASN
Liver - Cancer	GSM3036700	8.771	ATF3	Liver - Cancer	GSM3036700	13.85	FASN
Liver - Cancer	GSM3036701	9.024	ATF3	Liver - Cancer	GSM3036701	12.84	FASN
Liver - Cancer	GSM3036702	9.153	ATF3	Liver - Cancer	GSM3036702	12.94	FASN
Liver - Cancer	GSM3036703	9.304	ATF3	Liver - Cancer	GSM3036703	13	FASN
Liver - Cancer	GSM3036704	9.775	ATF3	Liver - Cancer	GSM3036704	12.24	FASN
Liver - Cancer	GSM3036705	9.186	ATF3	Liver - Cancer	GSM3036705	12.45	FASN
Liver - Cancer	GSM2480436	8.379	ATF3	Liver - Cancer	GSM2480436	13.29	FASN
Liver - Cancer	GSM2480437	12.97	ATF3	Liver - Cancer	GSM2480437	13.84	FASN
Liver - Cancer	GSM2480438	8.029	ATF3	Liver - Cancer	GSM2480438	13.01	FASN
Liver - Cancer	GSM2480439	10.46	ATF3	Liver - Cancer	GSM2480439	12.32	FASN
Liver - Cancer	GSM2480440	10.23	ATF3	Liver - Cancer	GSM2480440	12.47	FASN
Liver - Cancer	GSM2480441	9.582	ATF3	Liver - Cancer	GSM2480441	14.63	FASN
Liver - Cancer	GSM2480442	7.975	ATF3	Liver - Cancer	GSM2480442	13.37	FASN
Liver - Cancer	GSM2480443	11.75	ATF3	Liver - Cancer	GSM2480443	13.28	FASN
Liver - Cancer	GSM2480444	8.531	ATF3	Liver - Cancer	GSM2480444	13.85	FASN
Liver - Cancer	GSM2480445	9.329	ATF3	Liver - Cancer	GSM2480445	15.43	FASN
Liver - Cancer	GSM2480446	10.19	ATF3	Liver - Cancer	GSM2480446	11.18	FASN
Liver - Cancer	GSM2480447	11.38	ATF3	Liver - Cancer	GSM2480447	14.06	FASN
Liver - Cancer	GSM2480448	8.806	ATF3	Liver - Cancer	GSM2480448	15.84	FASN
Liver - Cancer	GSM2480449	10.99	ATF3	Liver - Cancer	GSM2480449	13.32	FASN
Liver - Cancer	GSM2480450	8.672	ATF3	Liver - Cancer	GSM2480450	14.11	FASN
Liver - Cancer	GSM2480451	9.004	ATF3	Liver - Cancer	GSM2480451	12.21	FASN
Liver - Cancer	GSM2480452	9.968	ATF3	Liver - Cancer	GSM2480452	16.02	FASN
Liver - Cancer	GSM2480453	12.48	ATF3	Liver - Cancer	GSM2480453	11.99	FASN
Liver - Cancer	GSM2480454	8.539	ATF3	Liver - Cancer	GSM2480454	13.31	FASN
Liver - Cancer	GSM2480455	10.06	ATF3	Liver - Cancer	GSM2480455	12.72	FASN
Liver - Cancer	GSM2480456	9.494	ATF3	Liver - Cancer	GSM2480456	15.96	FASN
Liver - Cancer	GSM2480457	10.17	ATF3	Liver - Cancer	GSM2480457	13.48	FASN
Liver - Cancer	GSM2480458	9.674	ATF3	Liver - Cancer	GSM2480458	12.72	FASN
Liver - Cancer	GSM2480459	11.82	ATF3	Liver - Cancer	GSM2480459	12.86	FASN
Liver - Cancer	GSM2480460	10.88	ATF3	Liver - Cancer	GSM2480460	12.68	FASN
Liver - Cancer	GSM2480461	11.33	ATF3	Liver - Cancer	GSM2480461	12.15	FASN
Liver - Cancer	GSM2480462	10.32	ATF3	Liver - Cancer	GSM2480462	16.08	FASN
Liver - Cancer	GSM2480463	10.42	ATF3	Liver - Cancer	GSM2480463	15.33	FASN
Liver - Cancer	GSM2480464	8.26	ATF3	Liver - Cancer	GSM2480464	11.57	FASN
Liver - Cancer	GSM2480465	10.2	ATF3	Liver - Cancer	GSM2480465	13.69	FASN
Liver - Cancer	GSM2480466	8.753	ATF3	Liver - Cancer	GSM2480466	13.6	FASN
Liver - Cancer	GSM2480467	12.58	ATF3	Liver - Cancer	GSM2480467	13.1	FASN
Liver - Cancer	GSM2480468	8.368	ATF3	Liver - Cancer	GSM2480468	13.14	FASN
Liver - Cancer	GSM2480469	9.546	ATF3	Liver - Cancer	GSM2480469	13.13	FASN
Liver - Cancer	GSM2480470	7.677	ATF3	Liver - Cancer	GSM2480470	13.66	FASN
Liver - Cancer	GSM2480471	12.07	ATF3	Liver - Cancer	GSM2480471	13.06	FASN
Liver - Cancer	GSM2480472	10.02	ATF3	Liver - Cancer	GSM2480472	11.41	FASN
Liver - Cancer	GSM2480473	11.04	ATF3	Liver - Cancer	GSM2480473	13.11	FASN
Liver - Cancer	GSM2480474	10.57	ATF3	Liver - Cancer	GSM2480474	11.89	FASN
Liver - Cancer	GSM2480475	11.21	ATF3	Liver - Cancer	GSM2480475	13.47	FASN
Liver - Cancer	GSM2480476	8.043	ATF3	Liver - Cancer	GSM2480476	12.19	FASN
Liver - Cancer	GSM2480477	8.63	ATF3	Liver - Cancer	GSM2480477	13.46	FASN
Liver - Cancer	GSM2627022	10.47	ATF3	Liver - Cancer	GSM2627022	10.67	FASN
Liver - Cancer	GSM2627023	8.798	ATF3	Liver - Cancer	GSM2627023	11.04	FASN
Liver - Cancer	GSM2627024	13.14	ATF3	Liver - Cancer	GSM2627024	10.2	FASN
Liver - Cancer	GSM2627025	7.817	ATF3	Liver - Cancer	GSM2627025	10.34	FASN
Liver - Cancer	GSM2627026	8.878	ATF3	Liver - Cancer	GSM2627026	10.69	FASN
Liver - Cancer	GSM2627027	8.352	ATF3	Liver - Cancer	GSM2627027	10.82	FASN
Liver - Cancer	GSM2627028	9.78	ATF3	Liver - Cancer	GSM2627028	11.9	FASN
Liver - Cancer	GSM2627029	9.781	ATF3	Liver - Cancer	GSM2627029	12.32	FASN
Liver - Cancer	GSM2627030	10.71	ATF3	Liver - Cancer	GSM2627030	11.37	FASN
Liver - Cancer	GSM2627031	9.438	ATF3	Liver - Cancer	GSM2627031	11.41	FASN
Liver - Cancer	GSM2627032	9.66	ATF3	Liver - Cancer	GSM2627032	11.5	FASN
Liver - Cancer	GSM2650363	7.007	ATF3	Liver - Cancer	GSM2650363	14.84	FASN
Liver - Cancer	GSM2650364	6.631	ATF3	Liver - Cancer	GSM2650364	14.69	FASN
Liver - Cancer	GSM2650365	7.024	ATF3	Liver - Cancer	GSM2650365	14.78	FASN
Liver - Cancer	GSM2650366	7.453	ATF3	Liver - Cancer	GSM2650366	14.87	FASN
Liver - Cancer	GSM2650367	6.827	ATF3	Liver - Cancer	GSM2650367	14.77	FASN
Liver - Cancer	GSM2650368	6.79	ATF3	Liver - Cancer	GSM2650368	14.82	FASN
Liver - Cancer	GSM2702319	9.529	ATF3	Liver - Cancer	GSM2702319	12.77	FASN
Liver - Cancer	GSM2702320	8.612	ATF3	Liver - Cancer	GSM2702320	12.49	FASN
Liver - Cancer	GSM2702321	8.259	ATF3	Liver - Cancer	GSM2702321	12.56	FASN
Liver - Cancer	GSM2702322	9.332	ATF3	Liver - Cancer	GSM2702322	11.89	FASN
Liver - Cancer	GSM2800808	7.955	ATF3	Liver - Cancer	GSM2800808	13.94	FASN
Liver - Cancer	GSM2800809	8.11	ATF3	Liver - Cancer	GSM2800809	14	FASN
Liver - Cancer	GSM2800810	8.056	ATF3	Liver - Cancer	GSM2800810	13.92	FASN
Liver - Cancer	GSM2800811	9.996	ATF3	Liver - Cancer	GSM2800811	12.9	FASN
Liver - Cancer	GSM2800812	9.991	ATF3	Liver - Cancer	GSM2800812	12.78	FASN
Liver - Cancer	GSM2800813	10.15	ATF3	Liver - Cancer	GSM2800813	13.04	FASN
Liver - Cancer	GSM2800814	8.457	ATF3	Liver - Cancer	GSM2800814	13.92	FASN
Liver - Cancer	GSM2800815	8.484	ATF3	Liver - Cancer	GSM2800815	14.02	FASN
Liver - Cancer	GSM2800816	8.615	ATF3	Liver - Cancer	GSM2800816	14.46	FASN
Liver - Cancer	GSM2877146	8.845	ATF3	Liver - Cancer	GSM2877146	13.07	FASN
Liver - Cancer	GSM2877152	9.248	ATF3	Liver - Cancer	GSM2877152	13.98	FASN
Liver - Cancer	GSM2877154	9.054	ATF3	Liver - Cancer	GSM2877154	12.97	FASN
Liver - Cancer	GSM2680338	8.462	ATF3	Liver - Cancer	GSM2680338	16.35	FASN
Liver - Cancer	GSM2680339	8.353	ATF3	Liver - Cancer	GSM2680339	16.08	FASN
Liver - Cancer	GSM2680340	9.354	ATF3	Liver - Cancer	GSM2680340	16.22	FASN
Liver - Cancer	GSM2680341	8.871	ATF3	Liver - Cancer	GSM2680341	16.3	FASN
Liver - Cancer	GSM2680342	7.101	ATF3	Liver - Cancer	GSM2680342	15.62	FASN
Liver - Cancer	GSM2680343	8.008	ATF3	Liver - Cancer	GSM2680343	15.8	FASN
Liver - Cancer	GSM2891830	9.342	ATF3	Liver - Cancer	GSM2891830	15.16	FASN
Liver - Cancer	GSM2891831	8.41	ATF3	Liver - Cancer	GSM2891831	15.23	FASN
Liver - Cancer	GSM2891836	8.314	ATF3	Liver - Cancer	GSM2891836	14.93	FASN
Liver - Cancer	GSM2891837	6.773	ATF3	Liver - Cancer	GSM2891837	15.72	FASN
Liver - Cancer	GSM3100877	8.407	ATF3	Liver - Cancer	GSM3100877	12.94	FASN
Liver - Cancer	GSM3100878	8.334	ATF3	Liver - Cancer	GSM3100878	12.98	FASN
Liver - Cancer	GSM3100879	8.273	ATF3	Liver - Cancer	GSM3100879	12.99	FASN
Liver - Cancer	GSM3100880	8.032	ATF3	Liver - Cancer	GSM3100880	12.89	FASN
Liver - Cancer	GSM3100881	8.199	ATF3	Liver - Cancer	GSM3100881	12.94	FASN
Liver - Cancer	GSM3100882	8.253	ATF3	Liver - Cancer	GSM3100882	12.87	FASN
Liver - Cancer	GSM3100883	8.364	ATF3	Liver - Cancer	GSM3100883	12.8	FASN
Liver - Cancer	GSM3100884	8.409	ATF3	Liver - Cancer	GSM3100884	12.92	FASN
Liver - Cancer	GSM2945853	7.942	ATF3	Liver - Cancer	GSM2945853	13.03	FASN
Liver - Cancer	GSM2740942	7.719	ATF3	Liver - Cancer	GSM2740942	13.5	FASN
Liver - Cancer	GSM2740943	8.076	ATF3	Liver - Cancer	GSM2740943	12.87	FASN
Liver - Cancer	GSM2740944	8.781	ATF3	Liver - Cancer	GSM2740944	14.96	FASN
Liver - Cancer	GSM2740945	7.818	ATF3	Liver - Cancer	GSM2740945	13.5	FASN
Liver - Cancer	GSM2740946	7.531	ATF3	Liver - Cancer	GSM2740946	13.34	FASN
Liver - Cancer	GSM2740947	7.928	ATF3	Liver - Cancer	GSM2740947	13.09	FASN
Liver - Cancer	GSM2740948	9.784	ATF3	Liver - Cancer	GSM2740948	15.37	FASN
Liver - Cancer	GSM2740949	7.771	ATF3	Liver - Cancer	GSM2740949	13.17	FASN
Liver - Cancer	GSM2740950	7.108	ATF3	Liver - Cancer	GSM2740950	16.22	FASN
Liver - Cancer	GSM2740951	6.952	ATF3	Liver - Cancer	GSM2740951	14.83	FASN
Liver - Cancer	GSM2740952	9.673	ATF3	Liver - Cancer	GSM2740952	17.27	FASN
Liver - Cancer	GSM2740953	8.133	ATF3	Liver - Cancer	GSM2740953	14.53	FASN
Liver - Cancer	GSM2740954	8	ATF3	Liver - Cancer	GSM2740954	16.27	FASN
Liver - Cancer	GSM2740955	6.919	ATF3	Liver - Cancer	GSM2740955	14.93	FASN
Liver - Cancer	GSM2740956	7.132	ATF3	Liver - Cancer	GSM2740956	15.43	FASN
Liver - Cancer	GSM1660909	9.235	ATF3	Liver - Cancer	GSM1660909	14.15	FASN
Liver - Cancer	GSM1660910	9.176	ATF3	Liver - Cancer	GSM1660910	13.67	FASN
Liver - Cancer	GSM2306677	7.395	ATF3	Liver - Cancer	GSM2306677	15.78	FASN
Liver - Cancer	GSM2306679	8.308	ATF3	Liver - Cancer	GSM2306679	14.69	FASN
Liver - Cancer	GSM2931164	9.767	ATF3	Liver - Cancer	GSM2931164	13.58	FASN
Liver - Cancer	GSM2931165	9.586	ATF3	Liver - Cancer	GSM2931165	13.43	FASN
Liver - Cancer	GSM2931167	9.808	ATF3	Liver - Cancer	GSM2931167	13.36	FASN
Liver - Cancer	GSM2931168	10.32	ATF3	Liver - Cancer	GSM2931168	13.28	FASN
Liver - Cancer	GSM2931170	10.29	ATF3	Liver - Cancer	GSM2931170	13.42	FASN
Liver - Cancer	GSM2931171	9.953	ATF3	Liver - Cancer	GSM2931171	13.17	FASN
Liver - Cancer	GSM2943835	9.396	ATF3	Liver - Cancer	GSM2943835	13.44	FASN
Liver - Cancer	GSM2943836	9.719	ATF3	Liver - Cancer	GSM2943836	13.17	FASN
Liver - Cancer	GSM2943837	9.867	ATF3	Liver - Cancer	GSM2943837	13.64	FASN
Liver - Cancer	GSM2943838	9.367	ATF3	Liver - Cancer	GSM2943838	13.29	FASN
Liver - Cancer	GSM2943839	9.565	ATF3	Liver - Cancer	GSM2943839	12.99	FASN
Liver - Cancer	GSM2943840	9.893	ATF3	Liver - Cancer	GSM2943840	13.32	FASN
Liver - Cancer	GSM2943841	9.81	ATF3	Liver - Cancer	GSM2943841	13.73	FASN
Liver - Cancer	GSM2943842	9.864	ATF3	Liver - Cancer	GSM2943842	13.24	FASN
Liver - Cancer	GSM2943843	9.621	ATF3	Liver - Cancer	GSM2943843	13.52	FASN
Liver - Cancer	GSM2943844	9.821	ATF3	Liver - Cancer	GSM2943844	13.54	FASN
Liver - Cancer	GSM2943845	9.793	ATF3	Liver - Cancer	GSM2943845	13.27	FASN
Liver - Cancer	GSM2943846	9.876	ATF3	Liver - Cancer	GSM2943846	13.62	FASN
Liver - Cancer	GSM2943847	9.823	ATF3	Liver - Cancer	GSM2943847	13.41	FASN
Liver - Cancer	GSM2943848	9.5	ATF3	Liver - Cancer	GSM2943848	13.55	FASN
Liver - Cancer	GSM2943849	9.872	ATF3	Liver - Cancer	GSM2943849	13.55	FASN
Liver - Cancer	GSM2899160	12.02	ATF3	Liver - Cancer	GSM2899160	12.22	FASN
Liver - Cancer	GSM2899161	11.87	ATF3	Liver - Cancer	GSM2899161	12.75	FASN
Liver - Cancer	GSM2899162	11.84	ATF3	Liver - Cancer	GSM2899162	12.75	FASN
Liver - Cancer	GSM2899163	11.9	ATF3	Liver - Cancer	GSM2899163	12.7	FASN
Liver - Cancer	GSM2899164	12.4	ATF3	Liver - Cancer	GSM2899164	12.89	FASN
Liver - Cancer	GSM2899165	12.37	ATF3	Liver - Cancer	GSM2899165	13.05	FASN
Liver - Cancer	GSM2899166	12.4	ATF3	Liver - Cancer	GSM2899166	13.05	FASN
Liver - Cancer	GSM2899167	12.41	ATF3	Liver - Cancer	GSM2899167	13.02	FASN
Liver - Cancer	GSM1363506	8.062	ATF3	Liver - Cancer	GSM1363506	16.02	FASN
Liver - Cancer	GSM1363508	4.328	ATF3	Liver - Cancer	GSM1363508	10.72	FASN
Liver - Cancer	GSM1363510	8.664	ATF3	Liver - Cancer	GSM1363510	14.43	FASN
Liver - Cancer	GSM1363512	11.48	ATF3	Liver - Cancer	GSM1363512	13.38	FASN
Liver - Cancer	GSM1363514	6.361	ATF3	Liver - Cancer	GSM1363514	16.19	FASN
Liver - Cancer	GSM1363516	8.644	ATF3	Liver - Cancer	GSM1363516	13.78	FASN
Liver - Cancer	GSM1363518	9.465	ATF3	Liver - Cancer	GSM1363518	13.21	FASN
Liver - Cancer	GSM1363520	3.464	ATF3	Liver - Cancer	GSM1363520	16.77	FASN
Liver - Cancer	GSM1363522	9.765	ATF3	Liver - Cancer	GSM1363522	15.5	FASN
Liver - Cancer	GSM1363524	8.474	ATF3	Liver - Cancer	GSM1363524	15.33	FASN
Liver - Cancer	GSM1363526	9.15	ATF3	Liver - Cancer	GSM1363526	13.15	FASN
Liver - Cancer	GSM1363528	10.86	ATF3	Liver - Cancer	GSM1363528	12.64	FASN
Liver - Cancer	GSM1363530	9.964	ATF3	Liver - Cancer	GSM1363530	11.29	FASN
Liver - Cancer	GSM1363532	9.614	ATF3	Liver - Cancer	GSM1363532	15.25	FASN
Liver - Cancer	GSM1363534	5.352	ATF3	Liver - Cancer	GSM1363534	15.01	FASN
Liver - Cancer	GSM1363536	9.119	ATF3	Liver - Cancer	GSM1363536	14.99	FASN
Liver - Cancer	GSM1363540	11.75	ATF3	Liver - Cancer	GSM1363540	17.99	FASN
Liver - Cancer	GSM1363542	8.132	ATF3	Liver - Cancer	GSM1363542	12.03	FASN
Liver - Cancer	GSM2095704	7.987	ATF3	Liver - Cancer	GSM2095704	13.55	FASN
Liver - Cancer	GSM2095705	8.074	ATF3	Liver - Cancer	GSM2095705	13.55	FASN
Liver - Cancer	GSM2095706	12.12	ATF3	Liver - Cancer	GSM2095706	12.62	FASN
Liver - Cancer	GSM2095707	12.12	ATF3	Liver - Cancer	GSM2095707	12.69	FASN
Liver - Cancer	GSM2125267	9.029	ATF3	Liver - Cancer	GSM2125267	13.75	FASN
Liver - Cancer	GSM2125268	10.12	ATF3	Liver - Cancer	GSM2125268	13.53	FASN
Liver - Cancer	GSM2125269	9.443	ATF3	Liver - Cancer	GSM2125269	13.7	FASN
Liver - Cancer	GSM2125270	10.25	ATF3	Liver - Cancer	GSM2125270	14.44	FASN
Liver - Cancer	GSM2125271	10.17	ATF3	Liver - Cancer	GSM2125271	14.45	FASN
Liver - Cancer	GSM2125272	10.07	ATF3	Liver - Cancer	GSM2125272	14.07	FASN
Liver - Cancer	GSM2125273	9.289	ATF3	Liver - Cancer	GSM2125273	14.72	FASN
Liver - Cancer	GSM2125274	9.359	ATF3	Liver - Cancer	GSM2125274	14.33	FASN
Liver - Cancer	GSM2125275	9.248	ATF3	Liver - Cancer	GSM2125275	14.56	FASN
Liver - Cancer	GSM2125276	9.024	ATF3	Liver - Cancer	GSM2125276	13.35	FASN
Liver - Cancer	GSM2125277	9.035	ATF3	Liver - Cancer	GSM2125277	13.82	FASN
Liver - Cancer	GSM2125278	9.087	ATF3	Liver - Cancer	GSM2125278	13.57	FASN
Liver - Cancer	GSM2409802	10.24	ATF3	Liver - Cancer	GSM2409802	13.48	FASN
Liver - Cancer	GSM2409804	9.463	ATF3	Liver - Cancer	GSM2409804	14.29	FASN
Liver - Cancer	GSM2410384	9.028	ATF3	Liver - Cancer	GSM2410384	14.64	FASN
Liver - Cancer	GSM2410385	9.222	ATF3	Liver - Cancer	GSM2410385	14.95	FASN
Liver - Cancer	GSM2410386	8.492	ATF3	Liver - Cancer	GSM2410386	15	FASN
Liver - Cancer	GSM2410387	8.713	ATF3	Liver - Cancer	GSM2410387	15.31	FASN
Liver - Cancer	GSM2410388	7.504	ATF3	Liver - Cancer	GSM2410388	15.2	FASN
Liver - Cancer	GSM2410389	7.903	ATF3	Liver - Cancer	GSM2410389	15.3	FASN
Liver - Cancer	GSM2410390	7.382	ATF3	Liver - Cancer	GSM2410390	15.62	FASN
Liver - Cancer	GSM2410391	7.039	ATF3	Liver - Cancer	GSM2410391	15.66	FASN
Liver - Cancer	GSM2410392	10.3	ATF3	Liver - Cancer	GSM2410392	13.41	FASN
Liver - Cancer	GSM2410393	10.2	ATF3	Liver - Cancer	GSM2410393	13.08	FASN
Liver - Cancer	GSM2410394	9.618	ATF3	Liver - Cancer	GSM2410394	12.62	FASN
Liver - Cancer	GSM2410395	9.56	ATF3	Liver - Cancer	GSM2410395	13.44	FASN
Liver - Cancer	GSM2410396	8.857	ATF3	Liver - Cancer	GSM2410396	13.58	FASN
Liver - Cancer	GSM2410397	8.719	ATF3	Liver - Cancer	GSM2410397	13.52	FASN
Liver - Cancer	GSM2410398	8.269	ATF3	Liver - Cancer	GSM2410398	13.8	FASN
Liver - Cancer	GSM2410399	8.263	ATF3	Liver - Cancer	GSM2410399	13.67	FASN
Liver - Cancer	GSM2410400	7.366	ATF3	Liver - Cancer	GSM2410400	16.47	FASN
Liver - Cancer	GSM2410401	7.714	ATF3	Liver - Cancer	GSM2410401	17.02	FASN
Liver - Cancer	GSM2410402	6.312	ATF3	Liver - Cancer	GSM2410402	17.01	FASN
Liver - Cancer	GSM2410403	6.569	ATF3	Liver - Cancer	GSM2410403	17.03	FASN
Liver - Cancer	GSM2410404	5.802	ATF3	Liver - Cancer	GSM2410404	17.29	FASN
Liver - Cancer	GSM2410405	5.735	ATF3	Liver - Cancer	GSM2410405	17.03	FASN
Liver - Cancer	GSM2410406	5.413	ATF3	Liver - Cancer	GSM2410406	17.1	FASN
Liver - Cancer	GSM2410407	4.682	ATF3	Liver - Cancer	GSM2410407	16.7	FASN
Liver - Cancer	GSM2410408	10.11	ATF3	Liver - Cancer	GSM2410408	13.86	FASN
Liver - Cancer	GSM2410409	9.451	ATF3	Liver - Cancer	GSM2410409	13.73	FASN
Liver - Cancer	GSM2410410	10.58	ATF3	Liver - Cancer	GSM2410410	13.96	FASN
Liver - Cancer	GSM2410411	10.57	ATF3	Liver - Cancer	GSM2410411	14.03	FASN
Liver - Cancer	GSM2410412	11.38	ATF3	Liver - Cancer	GSM2410412	13.47	FASN
Liver - Cancer	GSM2410413	9.009	ATF3	Liver - Cancer	GSM2410413	13.79	FASN
Liver - Cancer	GSM2177844	10.98	ATF3	Liver - Cancer	GSM2177844	12.4	FASN
Liver - Cancer	GSM2177845	10.49	ATF3	Liver - Cancer	GSM2177845	12.98	FASN
Liver - Cancer	GSM2177850	11.1	ATF3	Liver - Cancer	GSM2177850	12.97	FASN
Liver - Cancer	GSM2177856	9.49	ATF3	Liver - Cancer	GSM2177856	11.03	FASN
Liver - Cancer	GSM2177859	11.76	ATF3	Liver - Cancer	GSM2177859	11.59	FASN
Liver - Cancer	GSM2177861	8.022	ATF3	Liver - Cancer	GSM2177861	12.67	FASN
Liver - Cancer	GSM2177862	8.131	ATF3	Liver - Cancer	GSM2177862	12.74	FASN
Liver - Cancer	GSM2177863	8.539	ATF3	Liver - Cancer	GSM2177863	12.73	FASN
Liver - Cancer	GSM2177870	10.16	ATF3	Liver - Cancer	GSM2177870	13.05	FASN
Liver - Cancer	GSM2177871	10.37	ATF3	Liver - Cancer	GSM2177871	13.35	FASN
Liver - Cancer	GSM3212428	6.352	ATF3	Liver - Cancer	GSM3212428	14.39	FASN
Liver - Cancer	GSM3212437	8.537	ATF3	Liver - Cancer	GSM3212437	15.29	FASN
Liver - Cancer	GSM3212438	7.721	ATF3	Liver - Cancer	GSM3212438	15.59	FASN
Liver - Cancer	GSM3300793	6.556	ATF3	Liver - Cancer	GSM3300793	12.37	FASN
Liver - Cancer	GSM3300794	8.314	ATF3	Liver - Cancer	GSM3300794	12.34	FASN
Liver - Cancer	GSM2039771	6.333	ATF3	Liver - Cancer	GSM2039771	15.57	FASN
Liver - Cancer	GSM2641020	8.661	ATF3	Liver - Cancer	GSM2641020	14.48	FASN
Liver - Cancer	GSM2641021	8.854	ATF3	Liver - Cancer	GSM2641021	14.27	FASN
Liver - Cancer	GSM2641022	8.671	ATF3	Liver - Cancer	GSM2641022	14.89	FASN
Liver - Cancer	GSM2641023	10.27	ATF3	Liver - Cancer	GSM2641023	14.1	FASN
Liver - Cancer	GSM2641024	10.87	ATF3	Liver - Cancer	GSM2641024	14.61	FASN
Liver - Cancer	GSM2641025	10.42	ATF3	Liver - Cancer	GSM2641025	14.08	FASN
Liver - Cancer	GSM2641026	9.65	ATF3	Liver - Cancer	GSM2641026	14.81	FASN
Liver - Cancer	GSM2641028	10.21	ATF3	Liver - Cancer	GSM2641028	14.63	FASN
Liver - Cancer	GSM2699689	9.365	ATF3	Liver - Cancer	GSM2699689	14.91	FASN
Liver - Cancer	GSM2699690	9.608	ATF3	Liver - Cancer	GSM2699690	14.79	FASN
Liver - Cancer	GSM2757325	7.602	ATF3	Liver - Cancer	GSM2757325	12.28	FASN
Liver - Cancer	GSM2757326	7.815	ATF3	Liver - Cancer	GSM2757326	12.48	FASN
Liver - Cancer	GSM2757327	8.04	ATF3	Liver - Cancer	GSM2757327	12.66	FASN
Liver - Cancer	GSM2757328	8.765	ATF3	Liver - Cancer	GSM2757328	12.64	FASN
Liver - Cancer	GSM2757329	8.553	ATF3	Liver - Cancer	GSM2757329	12.45	FASN
Liver - Cancer	GSM2757330	8.817	ATF3	Liver - Cancer	GSM2757330	12.61	FASN
Liver - Cancer	GSM3074505	10.22	ATF3	Liver - Cancer	GSM3074505	12.16	FASN
Liver - Cancer	GSM3074506	8.871	ATF3	Liver - Cancer	GSM3074506	12.25	FASN
Liver - Cancer	GSM3425549	8.064	ATF3	Liver - Cancer	GSM3425549	14.53	FASN
Liver - Cancer	GSM3425550	7.861	ATF3	Liver - Cancer	GSM3425550	15.5	FASN
Liver - Cancer	GSM3425551	8.72	ATF3	Liver - Cancer	GSM3425551	15.12	FASN
Liver - Cancer	GSM3150203	6.858	ATF3	Liver - Cancer	GSM3150203	14.13	FASN
Liver - Cancer	GSM3150204	6.898	ATF3	Liver - Cancer	GSM3150204	13.89	FASN
Liver - Cancer	GSM3150205	7.028	ATF3	Liver - Cancer	GSM3150205	13.92	FASN
Liver - Cancer	GSM3150206	7.721	ATF3	Liver - Cancer	GSM3150206	13.85	FASN
Liver - Cancer	GSM3150207	7.786	ATF3	Liver - Cancer	GSM3150207	13.79	FASN
Liver - Cancer	GSM3150208	7.861	ATF3	Liver - Cancer	GSM3150208	13.91	FASN
Liver - Cancer	GSM3417856	7.67	ATF3	Liver - Cancer	GSM3417856	14.26	FASN
Liver - Cancer	GSM3417857	7.788	ATF3	Liver - Cancer	GSM3417857	13.98	FASN
Liver - Cancer	GSM3417858	7.875	ATF3	Liver - Cancer	GSM3417858	14.07	FASN
Liver - Cancer	GSM3417859	8.158	ATF3	Liver - Cancer	GSM3417859	13.88	FASN
Liver - Cancer	GSM3417860	8.073	ATF3	Liver - Cancer	GSM3417860	13.75	FASN
Liver - Cancer	GSM3417861	8.186	ATF3	Liver - Cancer	GSM3417861	13.88	FASN
Liver - Cancer	GSM3145540	9.477	ATF3	Liver - Cancer	GSM3145540	12.28	FASN
Liver - Cancer	GSM3145541	10.64	ATF3	Liver - Cancer	GSM3145541	11.99	FASN
Liver - Cancer	GSM3145542	9.774	ATF3	Liver - Cancer	GSM3145542	12.54	FASN
Liver - Cancer	GSM3145543	12.02	ATF3	Liver - Cancer	GSM3145543	12.08	FASN
Liver - Cancer	GSM3145544	9.816	ATF3	Liver - Cancer	GSM3145544	12.4	FASN
Liver - Cancer	GSM3145545	12.57	ATF3	Liver - Cancer	GSM3145545	11.78	FASN
Liver - Cancer	GSM3145546	9.561	ATF3	Liver - Cancer	GSM3145546	12.32	FASN
Liver - Cancer	GSM3145547	11.58	ATF3	Liver - Cancer	GSM3145547	12.03	FASN
Liver - Cancer	GSM3145548	9.802	ATF3	Liver - Cancer	GSM3145548	12.62	FASN
Liver - Cancer	GSM3145549	12.77	ATF3	Liver - Cancer	GSM3145549	12.01	FASN
Liver - Cancer	GSM3145550	9.815	ATF3	Liver - Cancer	GSM3145550	12.43	FASN
Liver - Cancer	GSM3145551	12.96	ATF3	Liver - Cancer	GSM3145551	11.78	FASN
Liver - Cancer	GSM3145576	13.53	ATF3	Liver - Cancer	GSM3145576	13.31	FASN
Liver - Cancer	GSM3209425	7.048	ATF3	Liver - Cancer	GSM3209425	14.91	FASN
Liver - Cancer	GSM3209426	6.996	ATF3	Liver - Cancer	GSM3209426	14.75	FASN
Liver - Cancer	GSM3209427	6.681	ATF3	Liver - Cancer	GSM3209427	13.54	FASN
Liver - Cancer	GSM3209428	7.092	ATF3	Liver - Cancer	GSM3209428	14.7	FASN
Liver - Cancer	GSM3209429	6.799	ATF3	Liver - Cancer	GSM3209429	14.59	FASN
Liver - Cancer	GSM3209430	7.1	ATF3	Liver - Cancer	GSM3209430	14.63	FASN
Liver - Cancer	GSM3209431	7.099	ATF3	Liver - Cancer	GSM3209431	14.52	FASN
Liver - Cancer	GSM3416076	9.134	ATF3	Liver - Cancer	GSM3416076	10.67	FASN
Liver - Cancer	GSM3416077	9.079	ATF3	Liver - Cancer	GSM3416077	12.21	FASN
Liver - Cancer	GSM3416078	8.561	ATF3	Liver - Cancer	GSM3416078	12.34	FASN
Liver - Cancer	GSM3416079	8.804	ATF3	Liver - Cancer	GSM3416079	11.81	FASN
Liver - Cancer	GSM3416080	8.996	ATF3	Liver - Cancer	GSM3416080	12.26	FASN
Liver - Cancer	GSM3416081	8.689	ATF3	Liver - Cancer	GSM3416081	12.17	FASN
Liver - Cancer	GSM3416082	9.17	ATF3	Liver - Cancer	GSM3416082	12.18	FASN
Liver - Cancer	GSM3416083	8.746	ATF3	Liver - Cancer	GSM3416083	12.07	FASN
Liver - Cancer	GSM3416084	8.871	ATF3	Liver - Cancer	GSM3416084	11.98	FASN
Liver - Cancer	GSM3416085	9.292	ATF3	Liver - Cancer	GSM3416085	12.5	FASN
Liver - Cancer	GSM3416086	8.852	ATF3	Liver - Cancer	GSM3416086	12.17	FASN
Liver - Cancer	GSM3416087	9.398	ATF3	Liver - Cancer	GSM3416087	11.77	FASN
Liver - Cancer	GSM3416088	8.693	ATF3	Liver - Cancer	GSM3416088	11.99	FASN
Liver - Cancer	GSM3416089	8.798	ATF3	Liver - Cancer	GSM3416089	11.59	FASN
Liver - Cancer	GSM3416090	9.215	ATF3	Liver - Cancer	GSM3416090	12.22	FASN
Liver - Cancer	GSM3416091	8.817	ATF3	Liver - Cancer	GSM3416091	12.15	FASN
Liver - Cancer	GSM3416092	9.434	ATF3	Liver - Cancer	GSM3416092	11.96	FASN
Liver - Cancer	GSM3416093	8.969	ATF3	Liver - Cancer	GSM3416093	12.14	FASN
Liver - Cancer	GSM3416094	9.016	ATF3	Liver - Cancer	GSM3416094	11.82	FASN
Liver - Cancer	GSM3416095	9.069	ATF3	Liver - Cancer	GSM3416095	12.55	FASN
Liver - Cancer	GSM3416096	8.929	ATF3	Liver - Cancer	GSM3416096	11.48	FASN
Liver - Cancer	GSM3416097	9.118	ATF3	Liver - Cancer	GSM3416097	12.06	FASN
Liver - Cancer	GSM3416098	9.344	ATF3	Liver - Cancer	GSM3416098	11.68	FASN
Liver - Cancer	GSM3416099	9.014	ATF3	Liver - Cancer	GSM3416099	11.81	FASN
Liver - Cancer	GSM3416100	9.155	ATF3	Liver - Cancer	GSM3416100	12.28	FASN
Liver - Cancer	GSM3416101	8.626	ATF3	Liver - Cancer	GSM3416101	11.39	FASN
Liver - Cancer	GSM3416102	9.394	ATF3	Liver - Cancer	GSM3416102	11.36	FASN
Liver - Cancer	GSM3416103	9.182	ATF3	Liver - Cancer	GSM3416103	11.16	FASN
Liver - Cancer	GSM3416104	8.98	ATF3	Liver - Cancer	GSM3416104	11.88	FASN
Liver - Cancer	GSM3416105	9.2	ATF3	Liver - Cancer	GSM3416105	12.44	FASN
Liver - Cancer	GSM3416106	8.815	ATF3	Liver - Cancer	GSM3416106	11.88	FASN
Liver - Cancer	GSM3416107	9.343	ATF3	Liver - Cancer	GSM3416107	10.94	FASN
Liver - Cancer	GSM3416108	8.877	ATF3	Liver - Cancer	GSM3416108	11.52	FASN
Liver - Cancer	GSM3416109	8.845	ATF3	Liver - Cancer	GSM3416109	12.04	FASN
Liver - Cancer	GSM3416110	9.179	ATF3	Liver - Cancer	GSM3416110	12.1	FASN
Liver - Cancer	GSM3416111	9.067	ATF3	Liver - Cancer	GSM3416111	12.46	FASN
Liver - Cancer	GSM3416112	8.936	ATF3	Liver - Cancer	GSM3416112	12.19	FASN
Liver - Cancer	GSM3416113	9.262	ATF3	Liver - Cancer	GSM3416113	12.19	FASN
Liver - Cancer	GSM3416114	8.753	ATF3	Liver - Cancer	GSM3416114	11.85	FASN
Liver - Cancer	GSM3416115	8.827	ATF3	Liver - Cancer	GSM3416115	12.25	FASN
Liver - Cancer	GSM3416116	9.175	ATF3	Liver - Cancer	GSM3416116	12.15	FASN
Liver - Cancer	GSM3416117	9.399	ATF3	Liver - Cancer	GSM3416117	10.82	FASN
Liver - Cancer	GSM3416118	9.103	ATF3	Liver - Cancer	GSM3416118	11.97	FASN
Liver - Cancer	GSM3416119	9.222	ATF3	Liver - Cancer	GSM3416119	11.77	FASN
Liver - Cancer	GSM3416120	9.033	ATF3	Liver - Cancer	GSM3416120	12.29	FASN
Liver - Cancer	GSM3416121	9.125	ATF3	Liver - Cancer	GSM3416121	12.39	FASN
Liver - Cancer	GSM3416122	9.088	ATF3	Liver - Cancer	GSM3416122	12.21	FASN
Liver - Cancer	GSM3416123	9.065	ATF3	Liver - Cancer	GSM3416123	12.33	FASN
Liver - Cancer	GSM3416124	9.279	ATF3	Liver - Cancer	GSM3416124	11.6	FASN
Liver - Cancer	GSM3416125	9.046	ATF3	Liver - Cancer	GSM3416125	12.29	FASN
Liver - Cancer	GSM3416126	9.19	ATF3	Liver - Cancer	GSM3416126	12.11	FASN
Liver - Cancer	GSM3416127	9.004	ATF3	Liver - Cancer	GSM3416127	12.43	FASN
Liver - Cancer	GSM3416128	9.072	ATF3	Liver - Cancer	GSM3416128	12.26	FASN
Liver - Cancer	GSM3416129	8.717	ATF3	Liver - Cancer	GSM3416129	12.26	FASN
Liver - Cancer	GSM3416130	8.818	ATF3	Liver - Cancer	GSM3416130	12.44	FASN
Liver - Cancer	GSM3416131	9.434	ATF3	Liver - Cancer	GSM3416131	10.9	FASN
Liver - Cancer	GSM3416132	9.108	ATF3	Liver - Cancer	GSM3416132	12.44	FASN
Liver - Cancer	GSM3416133	8.965	ATF3	Liver - Cancer	GSM3416133	12.38	FASN
Liver - Cancer	GSM3416134	9.022	ATF3	Liver - Cancer	GSM3416134	12.38	FASN
Liver - Cancer	GSM3416135	8.962	ATF3	Liver - Cancer	GSM3416135	12.5	FASN
Liver - Cancer	GSM3416136	9.577	ATF3	Liver - Cancer	GSM3416136	10.94	FASN
Liver - Cancer	GSM3416137	9.018	ATF3	Liver - Cancer	GSM3416137	12.21	FASN
Liver - Cancer	GSM3416138	9.137	ATF3	Liver - Cancer	GSM3416138	12.3	FASN
Liver - Cancer	GSM3416139	9.205	ATF3	Liver - Cancer	GSM3416139	11.93	FASN
Liver - Cancer	GSM3416140	8.8	ATF3	Liver - Cancer	GSM3416140	12.18	FASN
Liver - Cancer	GSM3416141	9.196	ATF3	Liver - Cancer	GSM3416141	12	FASN
Liver - Cancer	GSM3416142	9.294	ATF3	Liver - Cancer	GSM3416142	11.85	FASN
Liver - Cancer	GSM3416143	9.121	ATF3	Liver - Cancer	GSM3416143	11.3	FASN
Liver - Cancer	GSM3416144	9.259	ATF3	Liver - Cancer	GSM3416144	12.13	FASN
Liver - Cancer	GSM3416145	8.77	ATF3	Liver - Cancer	GSM3416145	11.5	FASN
Liver - Cancer	GSM2565934	9.308	ATF3	Liver - Cancer	GSM2565934	12.86	FASN
Liver - Cancer	GSM2565935	9.317	ATF3	Liver - Cancer	GSM2565935	12.51	FASN
Liver - Cancer	GSM2565936	8.942	ATF3	Liver - Cancer	GSM2565936	12.81	FASN
Liver - Cancer	GSM2565937	9.47	ATF3	Liver - Cancer	GSM2565937	12.68	FASN
Liver - Cancer	GSM2565938	8.999	ATF3	Liver - Cancer	GSM2565938	13.02	FASN
Liver - Cancer	GSM2565939	9.288	ATF3	Liver - Cancer	GSM2565939	12.83	FASN
Liver - Cancer	GSM3061092	10.32	ATF3	Liver - Cancer	GSM3061092	12.67	FASN
Liver - Cancer	GSM3061094	9.612	ATF3	Liver - Cancer	GSM3061094	12.96	FASN
Liver - Cancer	GSM3061096	8.785	ATF3	Liver - Cancer	GSM3061096	13.57	FASN
Liver - Cancer	GSM3061098	11.15	ATF3	Liver - Cancer	GSM3061098	12.45	FASN
Liver - Cancer	GSM3430710	8.317	ATF3	Liver - Cancer	GSM3430710	15.5	FASN
Liver - Cancer	GSM3430711	8.755	ATF3	Liver - Cancer	GSM3430711	15.53	FASN
Liver - Cancer	GSM3430712	8.222	ATF3	Liver - Cancer	GSM3430712	14.68	FASN
Liver - Cancer	GSM3430713	8.731	ATF3	Liver - Cancer	GSM3430713	14.53	FASN
Liver - Cancer	GSM3430714	8.074	ATF3	Liver - Cancer	GSM3430714	14.93	FASN
Liver - Cancer	GSM3430715	9.071	ATF3	Liver - Cancer	GSM3430715	16.18	FASN
Liver - Cancer	GSM3430716	9.369	ATF3	Liver - Cancer	GSM3430716	14.13	FASN
Liver - Cancer	GSM3430717	10.43	ATF3	Liver - Cancer	GSM3430717	15.17	FASN
Liver - Cancer	GSM3430718	8.771	ATF3	Liver - Cancer	GSM3430718	15.07	FASN
Liver - Cancer	GSM3430719	11.13	ATF3	Liver - Cancer	GSM3430719	17.29	FASN
Liver - Cancer	GSM3430720	8.773	ATF3	Liver - Cancer	GSM3430720	14.32	FASN
Liver - Cancer	GSM3430721	10.56	ATF3	Liver - Cancer	GSM3430721	16.11	FASN
Liver - Cancer	GSM2334874	10.99	ATF3	Liver - Cancer	GSM2334874	12.84	FASN
Liver - Cancer	GSM2334875	7.51	ATF3	Liver - Cancer	GSM2334875	9.646	FASN
Liver - Cancer	GSM2334876	9.433	ATF3	Liver - Cancer	GSM2334876	11.45	FASN
Liver - Cancer	GSM2334877	8.272	ATF3	Liver - Cancer	GSM2334877	13.2	FASN
Liver - Cancer	GSM2334878	9.693	ATF3	Liver - Cancer	GSM2334878	12.06	FASN
Liver - Cancer	GSM2334879	10.3	ATF3	Liver - Cancer	GSM2334879	11.79	FASN
Liver - Cancer	GSM2334880	11.32	ATF3	Liver - Cancer	GSM2334880	9.709	FASN
Liver - Cancer	GSM2334882	10.22	ATF3	Liver - Cancer	GSM2334882	12.45	FASN
Liver - Cancer	GSM2334883	9.724	ATF3	Liver - Cancer	GSM2334883	13.21	FASN
Liver - Cancer	GSM2334884	7.953	ATF3	Liver - Cancer	GSM2334884	10.89	FASN
Liver - Cancer	GSM2334885	7.722	ATF3	Liver - Cancer	GSM2334885	11.13	FASN
Liver - Cancer	GSM2334886	10.92	ATF3	Liver - Cancer	GSM2334886	12.91	FASN
Liver - Cancer	GSM2334888	9.093	ATF3	Liver - Cancer	GSM2334888	10.17	FASN
Liver - Cancer	GSM2334889	12.1	ATF3	Liver - Cancer	GSM2334889	12.1	FASN
Liver - Cancer	GSM2334890	11.15	ATF3	Liver - Cancer	GSM2334890	11.08	FASN
Liver - Cancer	GSM2334891	13.45	ATF3	Liver - Cancer	GSM2334891	12.27	FASN
Liver - Cancer	GSM2334892	7.854	ATF3	Liver - Cancer	GSM2334892	13.52	FASN
Liver - Cancer	GSM2334893	11.55	ATF3	Liver - Cancer	GSM2334893	13.95	FASN
Liver - Cancer	GSM2334894	10.61	ATF3	Liver - Cancer	GSM2334894	12.84	FASN
Liver - Cancer	GSM2334895	10.98	ATF3	Liver - Cancer	GSM2334895	12.49	FASN
Liver - Cancer	GSM2334896	9.255	ATF3	Liver - Cancer	GSM2334896	10.36	FASN
Liver - Cancer	GSM2334898	9.322	ATF3	Liver - Cancer	GSM2334898	11.56	FASN
Liver - Cancer	GSM2334899	8.41	ATF3	Liver - Cancer	GSM2334899	12.67	FASN
Liver - Cancer	GSM2334900	9.233	ATF3	Liver - Cancer	GSM2334900	13.58	FASN
Liver - Cancer	GSM2334901	7.776	ATF3	Liver - Cancer	GSM2334901	12.42	FASN
Liver - Cancer	GSM2334902	12.47	ATF3	Liver - Cancer	GSM2334902	11.63	FASN
Liver - Cancer	GSM2334903	9.772	ATF3	Liver - Cancer	GSM2334903	12.68	FASN
Liver - Cancer	GSM2334904	10.4	ATF3	Liver - Cancer	GSM2334904	11.86	FASN
Liver - Cancer	GSM2334905	12.45	ATF3	Liver - Cancer	GSM2334905	11.04	FASN
Liver - Cancer	GSM2334906	10.28	ATF3	Liver - Cancer	GSM2334906	13.12	FASN
Liver - Cancer	GSM2334907	10.3	ATF3	Liver - Cancer	GSM2334907	12.36	FASN
Liver - Cancer	GSM2334908	12.21	ATF3	Liver - Cancer	GSM2334908	11.46	FASN
Liver - Cancer	GSM2334910	8.038	ATF3	Liver - Cancer	GSM2334910	12.07	FASN
Liver - Cancer	GSM2334911	10.58	ATF3	Liver - Cancer	GSM2334911	11.23	FASN
Liver - Cancer	GSM2334912	9.699	ATF3	Liver - Cancer	GSM2334912	11.55	FASN
Liver - Cancer	GSM2334913	10.09	ATF3	Liver - Cancer	GSM2334913	12.34	FASN
Liver - Cancer	GSM2334914	8.853	ATF3	Liver - Cancer	GSM2334914	11.51	FASN
Liver - Cancer	GSM2334915	11.4	ATF3	Liver - Cancer	GSM2334915	12.71	FASN
Liver - Cancer	GSM2334916	14.01	ATF3	Liver - Cancer	GSM2334916	13.17	FASN
Liver - Cancer	GSM2334917	11.18	ATF3	Liver - Cancer	GSM2334917	12.42	FASN
Liver - Cancer	GSM2334918	10.83	ATF3	Liver - Cancer	GSM2334918	13.31	FASN
Liver - Cancer	GSM2334919	10.21	ATF3	Liver - Cancer	GSM2334919	12.96	FASN
Liver - Cancer	GSM2334920	9.901	ATF3	Liver - Cancer	GSM2334920	12.96	FASN
Liver - Cancer	GSM2334921	8.866	ATF3	Liver - Cancer	GSM2334921	11.2	FASN
Liver - Cancer	GSM2334922	10.45	ATF3	Liver - Cancer	GSM2334922	10.77	FASN
Liver - Cancer	GSM2334923	10.9	ATF3	Liver - Cancer	GSM2334923	13.19	FASN
Liver - Cancer	GSM2334924	13.04	ATF3	Liver - Cancer	GSM2334924	10.18	FASN
Liver - Cancer	GSM2334925	11.32	ATF3	Liver - Cancer	GSM2334925	13.67	FASN
Liver - Cancer	GSM2334926	9.481	ATF3	Liver - Cancer	GSM2334926	12.59	FASN
Liver - Cancer	GSM2698818	8.319	ATF3	Liver - Cancer	GSM2698818	14.67	FASN
Liver - Cancer	GSM2698819	9.356	ATF3	Liver - Cancer	GSM2698819	14.99	FASN
Liver - Cancer	GSM2698820	8.537	ATF3	Liver - Cancer	GSM2698820	14.71	FASN
Liver - Cancer	GSM2698821	9.125	ATF3	Liver - Cancer	GSM2698821	14.84	FASN
Liver - Cancer	GSM2698822	9.031	ATF3	Liver - Cancer	GSM2698822	14.63	FASN
Liver - Cancer	GSM2698823	8.849	ATF3	Liver - Cancer	GSM2698823	14.91	FASN
Liver - Cancer	GSM2698824	6.5	ATF3	Liver - Cancer	GSM2698824	14.06	FASN
Liver - Cancer	GSM2698825	6.797	ATF3	Liver - Cancer	GSM2698825	14.3	FASN
Liver - Cancer	GSM2698826	7.56	ATF3	Liver - Cancer	GSM2698826	14.29	FASN
Liver - Cancer	GSM2698827	7.421	ATF3	Liver - Cancer	GSM2698827	15.13	FASN
Liver - Cancer	GSM2698828	7.72	ATF3	Liver - Cancer	GSM2698828	14.56	FASN
Liver - Cancer	GSM2698829	7.5	ATF3	Liver - Cancer	GSM2698829	14.91	FASN
Liver - Cancer	GSM3177982	8.981	ATF3	Liver - Cancer	GSM3177982	12.99	FASN
Liver - Cancer	GSM3177983	7.62	ATF3	Liver - Cancer	GSM3177983	13.05	FASN
Liver - Cancer	GSM3177984	10.4	ATF3	Liver - Cancer	GSM3177984	12.53	FASN
Liver - Cancer	GSM3177985	10.77	ATF3	Liver - Cancer	GSM3177985	12.43	FASN
Liver - Cancer	GSM3177986	7.585	ATF3	Liver - Cancer	GSM3177986	13.18	FASN
Liver - Cancer	GSM3177987	9.098	ATF3	Liver - Cancer	GSM3177987	12.15	FASN
Liver - Cancer	GSM3177988	9.631	ATF3	Liver - Cancer	GSM3177988	12.51	FASN
Liver - Cancer	GSM3177989	11.64	ATF3	Liver - Cancer	GSM3177989	12.31	FASN
Liver - Cancer	GSM3177990	7.404	ATF3	Liver - Cancer	GSM3177990	13.15	FASN
Liver - Cancer	GSM3357702	10.25	ATF3	Liver - Cancer	GSM3357702	12.45	FASN
Liver - Cancer	GSM3357703	10.39	ATF3	Liver - Cancer	GSM3357703	12.45	FASN
Liver - Cancer	GSM3357704	10.28	ATF3	Liver - Cancer	GSM3357704	12.46	FASN
Liver - Cancer	GSM3357705	8.904	ATF3	Liver - Cancer	GSM3357705	13.18	FASN
Liver - Cancer	GSM3357706	8.846	ATF3	Liver - Cancer	GSM3357706	12.99	FASN
Liver - Cancer	GSM3357707	8.844	ATF3	Liver - Cancer	GSM3357707	12.95	FASN
Liver - Cancer	GSM3105101	7.978	ATF3	Liver - Cancer	GSM3105101	13.5	FASN
Liver - Cancer	GSM3105102	7.808	ATF3	Liver - Cancer	GSM3105102	13.39	FASN
Liver - Cancer	GSM3105103	7.973	ATF3	Liver - Cancer	GSM3105103	15.02	FASN
Liver - Cancer	GSM3105104	8.021	ATF3	Liver - Cancer	GSM3105104	14.93	FASN
Liver - Cancer	GSM3425552	8.733	ATF3	Liver - Cancer	GSM3425552	14.76	FASN
Liver - Cancer	GSM3536084	10.56	ATF3	Liver - Cancer	GSM3536084	13.25	FASN
Liver - Cancer	GSM3536085	8.344	ATF3	Liver - Cancer	GSM3536085	12.06	FASN
Liver - Cancer	GSM3536086	9.915	ATF3	Liver - Cancer	GSM3536086	13.52	FASN
Liver - Cancer	GSM3536087	8.99	ATF3	Liver - Cancer	GSM3536087	13.36	FASN
Liver - Cancer	GSM3536088	9.34	ATF3	Liver - Cancer	GSM3536088	14.39	FASN
Liver - Cancer	GSM3536089	8.309	ATF3	Liver - Cancer	GSM3536089	12.29	FASN
Liver - Cancer	GSM3536090	9.247	ATF3	Liver - Cancer	GSM3536090	10.48	FASN
Liver - Cancer	GSM3536091	7.992	ATF3	Liver - Cancer	GSM3536091	12.78	FASN
Liver - Cancer	GSM3536092	8.83	ATF3	Liver - Cancer	GSM3536092	12.84	FASN
Liver - Cancer	GSM3536093	9.112	ATF3	Liver - Cancer	GSM3536093	15.2	FASN
Liver - Cancer	GSM3536094	11.29	ATF3	Liver - Cancer	GSM3536094	14.36	FASN
Liver - Cancer	GSM3536095	10.11	ATF3	Liver - Cancer	GSM3536095	13.91	FASN
Liver - Cancer	GSM3536096	7.888	ATF3	Liver - Cancer	GSM3536096	13.5	FASN
Liver - Cancer	GSM3536097	7.139	ATF3	Liver - Cancer	GSM3536097	13.9	FASN
Liver - Cancer	GSM3536098	9.532	ATF3	Liver - Cancer	GSM3536098	14.71	FASN
Liver - Cancer	GSM3536099	8.695	ATF3	Liver - Cancer	GSM3536099	13.75	FASN
Liver - Cancer	GSM3536100	8.749	ATF3	Liver - Cancer	GSM3536100	13.37	FASN
Liver - Cancer	GSM3536101	8.22	ATF3	Liver - Cancer	GSM3536101	13.91	FASN
Liver - Cancer	GSM3536102	8.951	ATF3	Liver - Cancer	GSM3536102	14.47	FASN
Liver - Cancer	GSM3536103	8.463	ATF3	Liver - Cancer	GSM3536103	14.99	FASN
Liver - Cancer	GSM3536104	7.311	ATF3	Liver - Cancer	GSM3536104	11.52	FASN
Liver - Cancer	GSM3536105	7.844	ATF3	Liver - Cancer	GSM3536105	12.5	FASN
Liver - Cancer	GSM3536106	8.703	ATF3	Liver - Cancer	GSM3536106	14.77	FASN
Liver - Cancer	GSM3536107	7.828	ATF3	Liver - Cancer	GSM3536107	11.59	FASN
Liver - Cancer	GSM3536108	8.421	ATF3	Liver - Cancer	GSM3536108	15	FASN
Liver - Cancer	GSM3536109	7.586	ATF3	Liver - Cancer	GSM3536109	12.29	FASN
Liver - Cancer	GSM3536110	6.729	ATF3	Liver - Cancer	GSM3536110	13.54	FASN
Liver - Cancer	GSM3536111	7.21	ATF3	Liver - Cancer	GSM3536111	14.68	FASN
Liver - Cancer	GSM3536112	8.442	ATF3	Liver - Cancer	GSM3536112	13.46	FASN
Liver - Cancer	GSM3536113	7.317	ATF3	Liver - Cancer	GSM3536113	13.42	FASN
Liver - Cancer	GSM3536114	8.496	ATF3	Liver - Cancer	GSM3536114	12.46	FASN
Liver - Cancer	GSM3536115	8.6	ATF3	Liver - Cancer	GSM3536115	14.7	FASN
Liver - Cancer	GSM3536116	8.762	ATF3	Liver - Cancer	GSM3536116	11.64	FASN
Liver - Cancer	GSM3536117	11.9	ATF3	Liver - Cancer	GSM3536117	10.58	FASN
Liver - Cancer	GSM3536118	8.052	ATF3	Liver - Cancer	GSM3536118	11.87	FASN
Liver - Cancer	GSM2862007	6.892	ATF3	Liver - Cancer	GSM2862007	12.74	FASN
Liver - Cancer	GSM2862008	6.924	ATF3	Liver - Cancer	GSM2862008	13	FASN
Liver - Cancer	GSM2862009	6.648	ATF3	Liver - Cancer	GSM2862009	14.29	FASN
Liver - Cancer	GSM2862010	6.619	ATF3	Liver - Cancer	GSM2862010	14.34	FASN
Liver - Cancer	GSM2862011	7.545	ATF3	Liver - Cancer	GSM2862011	14.86	FASN
Liver - Cancer	GSM2862012	7.457	ATF3	Liver - Cancer	GSM2862012	14.65	FASN
Liver - Cancer	GSM2862013	9.373	ATF3	Liver - Cancer	GSM2862013	13.75	FASN
Liver - Cancer	GSM2862014	9.262	ATF3	Liver - Cancer	GSM2862014	13.26	FASN
Liver - Cancer	GSM2862015	9.046	ATF3	Liver - Cancer	GSM2862015	13.67	FASN
Liver - Cancer	GSM2862016	8.973	ATF3	Liver - Cancer	GSM2862016	13.72	FASN
Liver - Cancer	GSM2995091	7.083	ATF3	Liver - Cancer	GSM2995091	14.7	FASN
Liver - Cancer	GSM2995092	7.201	ATF3	Liver - Cancer	GSM2995092	14.73	FASN
Liver - Cancer	GSM2995093	7.458	ATF3	Liver - Cancer	GSM2995093	14.5	FASN
Liver - Cancer	GSM2995094	10.83	ATF3	Liver - Cancer	GSM2995094	14.1	FASN
Liver - Cancer	GSM2995095	11.01	ATF3	Liver - Cancer	GSM2995095	14	FASN
Liver - Cancer	GSM2995096	10.76	ATF3	Liver - Cancer	GSM2995096	13.95	FASN
Liver - Cancer	GSM3495150	9.296	ATF3	Liver - Cancer	GSM3495150	12.64	FASN
Liver - Cancer	GSM3495151	8.004	ATF3	Liver - Cancer	GSM3495151	13.2	FASN
Liver - Cancer	GSM3495152	8.791	ATF3	Liver - Cancer	GSM3495152	11.4	FASN
Liver - Cancer	GSM3495153	7.527	ATF3	Liver - Cancer	GSM3495153	12.23	FASN
Liver - Cancer	GSM3531641	11.92	ATF3	Liver - Cancer	GSM3531641	13.32	FASN
Liver - Cancer	GSM3531642	11.11	ATF3	Liver - Cancer	GSM3531642	12.57	FASN
Liver - Cancer	GSM2440320	9.22	ATF3	Liver - Cancer	GSM2440320	12.35	FASN
Liver - Cancer	GSM2440323	9.436	ATF3	Liver - Cancer	GSM2440323	12.49	FASN
Liver - Cancer	GSM2440326	6.765	ATF3	Liver - Cancer	GSM2440326	13.18	FASN
Liver - Cancer	GSM2735676	7.793	ATF3	Liver - Cancer	GSM2735676	14	FASN
Liver - Cancer	GSM2735677	8.37	ATF3	Liver - Cancer	GSM2735677	14.06	FASN
Liver - Cancer	GSM2735678	7.975	ATF3	Liver - Cancer	GSM2735678	14.06	FASN
Liver - Cancer	GSM2883928	11.24	ATF3	Liver - Cancer	GSM2883928	10.74	FASN
Liver - Cancer	GSM2883929	8.88	ATF3	Liver - Cancer	GSM2883929	13.33	FASN
Liver - Cancer	GSM2883930	9.548	ATF3	Liver - Cancer	GSM2883930	10.55	FASN
Liver - Cancer	GSM2883931	8.966	ATF3	Liver - Cancer	GSM2883931	10.35	FASN
Liver - Cancer	GSM2883932	11.02	ATF3	Liver - Cancer	GSM2883932	10.56	FASN
Liver - Cancer	GSM2883933	8.789	ATF3	Liver - Cancer	GSM2883933	11.78	FASN
Liver - Cancer	GSM2883935	10.66	ATF3	Liver - Cancer	GSM2883935	10.84	FASN
Liver - Cancer	GSM2883936	9.959	ATF3	Liver - Cancer	GSM2883936	11.34	FASN
Liver - Cancer	GSM2883937	8.279	ATF3	Liver - Cancer	GSM2883937	11.26	FASN
Liver - Cancer	GSM2883938	9.328	ATF3	Liver - Cancer	GSM2883938	10.3	FASN
Liver - Cancer	GSM2883939	6.828	ATF3	Liver - Cancer	GSM2883939	9.996	FASN
Liver - Cancer	GSM2883940	10.65	ATF3	Liver - Cancer	GSM2883940	9.673	FASN
Liver - Cancer	GSM2883941	8.488	ATF3	Liver - Cancer	GSM2883941	10.53	FASN
Liver - Cancer	GSM2883942	10.19	ATF3	Liver - Cancer	GSM2883942	10.64	FASN
Liver - Cancer	GSM2883943	10.28	ATF3	Liver - Cancer	GSM2883943	12.17	FASN
Liver - Cancer	GSM2883944	9.116	ATF3	Liver - Cancer	GSM2883944	12.16	FASN
Liver - Cancer	GSM2883945	9.935	ATF3	Liver - Cancer	GSM2883945	11.1	FASN
Liver - Cancer	GSM2883946	12.05	ATF3	Liver - Cancer	GSM2883946	10.07	FASN
Liver - Cancer	GSM2883947	7.804	ATF3	Liver - Cancer	GSM2883947	9.298	FASN
Liver - Cancer	GSM2883948	11.46	ATF3	Liver - Cancer	GSM2883948	10.43	FASN
Liver - Cancer	GSM2883949	9.688	ATF3	Liver - Cancer	GSM2883949	11.59	FASN
Liver - Cancer	GSM2883950	9.837	ATF3	Liver - Cancer	GSM2883950	10.76	FASN
Liver - Cancer	GSM2883951	8.662	ATF3	Liver - Cancer	GSM2883951	11.17	FASN
Liver - Cancer	GSM2883952	7.937	ATF3	Liver - Cancer	GSM2883952	10.88	FASN
Liver - Cancer	GSM2883953	8.632	ATF3	Liver - Cancer	GSM2883953	10.83	FASN
Liver - Cancer	GSM2883954	9.09	ATF3	Liver - Cancer	GSM2883954	11.54	FASN
Liver - Cancer	GSM2883955	11.06	ATF3	Liver - Cancer	GSM2883955	10.55	FASN
Liver - Cancer	GSM2883956	10.42	ATF3	Liver - Cancer	GSM2883956	11.01	FASN
Liver - Cancer	GSM2883957	8.68	ATF3	Liver - Cancer	GSM2883957	11.14	FASN
Liver - Cancer	GSM2425735	8.914	ATF3	Liver - Cancer	GSM2425735	10.75	FASN
Liver - Cancer	GSM2617032	8.493	ATF3	Liver - Cancer	GSM2617032	13.68	FASN
Liver - Cancer	GSM2719112	6.975	ATF3	Liver - Cancer	GSM2719112	14.13	FASN
Liver - Cancer	GSM2719113	7.486	ATF3	Liver - Cancer	GSM2719113	14.35	FASN
Liver - Cancer	GSM2719114	7.193	ATF3	Liver - Cancer	GSM2719114	14.12	FASN
Liver - Cancer	GSM2719115	6.207	ATF3	Liver - Cancer	GSM2719115	13.65	FASN
Liver - Cancer	GSM2719116	7.2	ATF3	Liver - Cancer	GSM2719116	14.2	FASN
Liver - Cancer	GSM2719117	7.123	ATF3	Liver - Cancer	GSM2719117	14.24	FASN
Liver - Cancer	GSM2859296	7.172	ATF3	Liver - Cancer	GSM2859296	14.56	FASN
Liver - Cancer	GSM2859299	6.09	ATF3	Liver - Cancer	GSM2859299	15.42	FASN
Liver - Cancer	GSM2859301	8.393	ATF3	Liver - Cancer	GSM2859301	12.95	FASN
Liver - Cancer	GSM2859304	8.468	ATF3	Liver - Cancer	GSM2859304	13.87	FASN
Liver - Cancer	GSM2859305	10.81	ATF3	Liver - Cancer	GSM2859305	15.8	FASN
Liver - Cancer	GSM3319262	9.345	ATF3	Liver - Cancer	GSM3319262	12.38	FASN
Liver - Cancer	GSM3319263	9.394	ATF3	Liver - Cancer	GSM3319263	12.12	FASN
Liver - Cancer	GSM3319265	8.002	ATF3	Liver - Cancer	GSM3319265	12.51	FASN
Liver - Cancer	GSM3379700	8.327	ATF3	Liver - Cancer	GSM3379700	14.92	FASN
Liver - Cancer	GSM3379701	8.501	ATF3	Liver - Cancer	GSM3379701	14.86	FASN
Liver - Cancer	GSM3379702	9.03	ATF3	Liver - Cancer	GSM3379702	14.41	FASN
Liver - Cancer	GSM3379703	8.772	ATF3	Liver - Cancer	GSM3379703	14.44	FASN
Liver - Cancer	GSM3450377	9.486	ATF3	Liver - Cancer	GSM3450377	14.24	FASN
Liver - Cancer	GSM3450378	9.435	ATF3	Liver - Cancer	GSM3450378	14.27	FASN
Liver - Cancer	GSM3450379	8.937	ATF3	Liver - Cancer	GSM3450379	14.54	FASN
Liver - Cancer	GSM3450380	9.046	ATF3	Liver - Cancer	GSM3450380	14.65	FASN
Liver - Cancer	GSM3450381	8.095	ATF3	Liver - Cancer	GSM3450381	14.91	FASN
Liver - Cancer	GSM3450382	8.112	ATF3	Liver - Cancer	GSM3450382	14.82	FASN
Liver - Cancer	GSM3450383	7.014	ATF3	Liver - Cancer	GSM3450383	14.92	FASN
Liver - Cancer	GSM3450384	7.249	ATF3	Liver - Cancer	GSM3450384	14.78	FASN
Liver - Cancer	GSM3450385	8.829	ATF3	Liver - Cancer	GSM3450385	14.84	FASN
Liver - Cancer	GSM3450386	8.78	ATF3	Liver - Cancer	GSM3450386	14.86	FASN
Liver - Cancer	GSM3450387	8.501	ATF3	Liver - Cancer	GSM3450387	15.23	FASN
Liver - Cancer	GSM3450388	8.387	ATF3	Liver - Cancer	GSM3450388	15.02	FASN
Liver - Cancer	GSM3450389	7.242	ATF3	Liver - Cancer	GSM3450389	15.39	FASN
Liver - Cancer	GSM3450390	7.398	ATF3	Liver - Cancer	GSM3450390	15.33	FASN
Liver - Cancer	GSM3450391	7.062	ATF3	Liver - Cancer	GSM3450391	15.75	FASN
Liver - Cancer	GSM3450392	6.618	ATF3	Liver - Cancer	GSM3450392	15.26	FASN
Liver - Cancer	GSM3450393	8.32	ATF3	Liver - Cancer	GSM3450393	13.67	FASN
Liver - Cancer	GSM3450394	8.272	ATF3	Liver - Cancer	GSM3450394	13.68	FASN
Liver - Cancer	GSM3450395	8.093	ATF3	Liver - Cancer	GSM3450395	14.07	FASN
Liver - Cancer	GSM3450396	8.17	ATF3	Liver - Cancer	GSM3450396	14	FASN
Liver - Cancer	GSM3450397	7.09	ATF3	Liver - Cancer	GSM3450397	14.15	FASN
Liver - Cancer	GSM3450398	7.012	ATF3	Liver - Cancer	GSM3450398	14.1	FASN
Liver - Cancer	GSM3450399	6.651	ATF3	Liver - Cancer	GSM3450399	14.29	FASN
Liver - Cancer	GSM3450400	6.815	ATF3	Liver - Cancer	GSM3450400	14.13	FASN
Liver - Cancer	GSM2062416	10.95	ATF3	Liver - Cancer	GSM2062416	14.02	FASN
Liver - Cancer	GSM2062417	7.537	ATF3	Liver - Cancer	GSM2062417	13.91	FASN
Liver - Cancer	GSM2062418	7.914	ATF3	Liver - Cancer	GSM2062418	14.34	FASN
Liver - Cancer	GSM2062419	11.34	ATF3	Liver - Cancer	GSM2062419	11.82	FASN
Liver - Cancer	GSM3092639	9.741	ATF3	Liver - Cancer	GSM3092639	12.62	FASN
Liver - Cancer	GSM3092640	9.775	ATF3	Liver - Cancer	GSM3092640	12.69	FASN
Liver - Cancer	GSM3092641	9.657	ATF3	Liver - Cancer	GSM3092641	13.5	FASN
Liver - Cancer	GSM3092642	9.613	ATF3	Liver - Cancer	GSM3092642	13.34	FASN
Liver - Cancer	GSM3092643	9.785	ATF3	Liver - Cancer	GSM3092643	13.3	FASN
Liver - Cancer	GSM3092644	9.843	ATF3	Liver - Cancer	GSM3092644	13.39	FASN
Liver - Cancer	GSM3092645	9.449	ATF3	Liver - Cancer	GSM3092645	12.51	FASN
Liver - Cancer	GSM3092646	9.266	ATF3	Liver - Cancer	GSM3092646	12.55	FASN
Liver - Cancer	GSM3356456	6.409	ATF3	Liver - Cancer	GSM3356456	14.43	FASN
Liver - Cancer	GSM3356457	9.168	ATF3	Liver - Cancer	GSM3356457	14.24	FASN
Liver - Cancer	GSM3356458	7.429	ATF3	Liver - Cancer	GSM3356458	14.93	FASN
Liver - Cancer	GSM3356459	5.771	ATF3	Liver - Cancer	GSM3356459	14.62	FASN
Liver - Cancer	GSM3356460	6.973	ATF3	Liver - Cancer	GSM3356460	13.82	FASN
Liver - Cancer	GSM3356461	6.878	ATF3	Liver - Cancer	GSM3356461	14.01	FASN
Liver - Cancer	GSM3370133	10.32	ATF3	Liver - Cancer	GSM3370133	11.63	FASN
Liver - Cancer	GSM3370134	8.232	ATF3	Liver - Cancer	GSM3370134	10.85	FASN
Liver - Cancer	GSM3370135	9.563	ATF3	Liver - Cancer	GSM3370135	13.37	FASN
Liver - Cancer	GSM3370136	9.815	ATF3	Liver - Cancer	GSM3370136	13.37	FASN
Liver - Cancer	GSM3370137	9.099	ATF3	Liver - Cancer	GSM3370137	11.22	FASN
Liver - Cancer	GSM3370138	8.11	ATF3	Liver - Cancer	GSM3370138	10.92	FASN
Liver - Cancer	GSM3370139	9.221	ATF3	Liver - Cancer	GSM3370139	12.26	FASN
Liver - Cancer	GSM3370140	7.899	ATF3	Liver - Cancer	GSM3370140	10.83	FASN
Liver - Cancer	GSM3370141	12.82	ATF3	Liver - Cancer	GSM3370141	11.07	FASN
Liver - Cancer	GSM3370142	9.411	ATF3	Liver - Cancer	GSM3370142	10.84	FASN
Liver - Cancer	GSM3370143	9.651	ATF3	Liver - Cancer	GSM3370143	11.07	FASN
Liver - Cancer	GSM3370144	10.17	ATF3	Liver - Cancer	GSM3370144	11.32	FASN
Liver - Cancer	GSM3370145	10.83	ATF3	Liver - Cancer	GSM3370145	12.35	FASN
Liver - Cancer	GSM3370146	8.74	ATF3	Liver - Cancer	GSM3370146	11.53	FASN
Liver - Cancer	GSM3370147	10.15	ATF3	Liver - Cancer	GSM3370147	12.45	FASN
Liver - Cancer	GSM3370148	8.387	ATF3	Liver - Cancer	GSM3370148	12.75	FASN
Liver - Cancer	GSM3370149	9.597	ATF3	Liver - Cancer	GSM3370149	13.19	FASN
Liver - Cancer	GSM3370150	7.823	ATF3	Liver - Cancer	GSM3370150	10.67	FASN
Liver - Cancer	GSM3370151	9.868	ATF3	Liver - Cancer	GSM3370151	11.33	FASN
Liver - Cancer	GSM3370152	8.509	ATF3	Liver - Cancer	GSM3370152	10.1	FASN
Liver - Cancer	GSM3370153	8.969	ATF3	Liver - Cancer	GSM3370153	10.89	FASN
Liver - Cancer	GSM3370154	10.4	ATF3	Liver - Cancer	GSM3370154	11.99	FASN
Liver - Cancer	GSM3370155	8.964	ATF3	Liver - Cancer	GSM3370155	12.42	FASN
Liver - Cancer	GSM3370156	8.654	ATF3	Liver - Cancer	GSM3370156	10.19	FASN
Liver - Cancer	GSM3370157	7.188	ATF3	Liver - Cancer	GSM3370157	13.75	FASN
Liver - Cancer	GSM3370158	7.143	ATF3	Liver - Cancer	GSM3370158	12.3	FASN
Liver - Cancer	GSM3370159	10.13	ATF3	Liver - Cancer	GSM3370159	14.19	FASN
Liver - Cancer	GSM3370160	8.45	ATF3	Liver - Cancer	GSM3370160	11.47	FASN
Liver - Cancer	GSM3370161	8.072	ATF3	Liver - Cancer	GSM3370161	12.6	FASN
Liver - Cancer	GSM3370162	8.305	ATF3	Liver - Cancer	GSM3370162	13.71	FASN
Liver - Cancer	GSM3494263	8.445	ATF3	Liver - Cancer	GSM3494263	14.34	FASN
Liver - Cancer	GSM3494264	8.963	ATF3	Liver - Cancer	GSM3494264	14.19	FASN
Liver - Cancer	GSM3494265	9.191	ATF3	Liver - Cancer	GSM3494265	14.64	FASN
Liver - Cancer	GSM3494266	9.018	ATF3	Liver - Cancer	GSM3494266	13.67	FASN
Liver - Cancer	GSM3423946	8.646	ATF3	Liver - Cancer	GSM3423946	13.99	FASN
Liver - Cancer	GSM3423947	7.585	ATF3	Liver - Cancer	GSM3423947	14.03	FASN
Liver - Cancer	GSM3423948	7.846	ATF3	Liver - Cancer	GSM3423948	13.27	FASN
Liver - Cancer	GSM3423949	9.321	ATF3	Liver - Cancer	GSM3423949	11.84	FASN
Liver - Cancer	GSM3692898	9.286	ATF3	Liver - Cancer	GSM3692898	12.17	FASN
Liver - Cancer	GSM3692899	9.903	ATF3	Liver - Cancer	GSM3692899	13.18	FASN
Liver - Cancer	GSM3692900	9.641	ATF3	Liver - Cancer	GSM3692900	13.3	FASN
Liver - Cancer	GSM3692901	9.727	ATF3	Liver - Cancer	GSM3692901	12.76	FASN
Liver - Cancer	GSM3692902	9.628	ATF3	Liver - Cancer	GSM3692902	12.61	FASN
Liver - Cancer	GSM3692903	9.595	ATF3	Liver - Cancer	GSM3692903	12.73	FASN
Liver - Cancer	GSM3692904	9.342	ATF3	Liver - Cancer	GSM3692904	13.52	FASN
Liver - Cancer	GSM3692905	9.107	ATF3	Liver - Cancer	GSM3692905	13.9	FASN
Liver - Cancer	GSM3692906	9.626	ATF3	Liver - Cancer	GSM3692906	13.53	FASN
Liver - Cancer	GSM3040331	8.839	ATF3	Liver - Cancer	GSM3040331	14.67	FASN
Liver - Cancer	GSM3040332	8.368	ATF3	Liver - Cancer	GSM3040332	14.52	FASN
Liver - Cancer	GSM3395004	8.461	ATF3	Liver - Cancer	GSM3395004	14.56	FASN
Liver - Cancer	GSM3395005	7.926	ATF3	Liver - Cancer	GSM3395005	14.52	FASN
Liver - Cancer	GSM3395006	8.769	ATF3	Liver - Cancer	GSM3395006	14.07	FASN
Liver - Cancer	GSM3395007	8.328	ATF3	Liver - Cancer	GSM3395007	13.64	FASN
Liver - Cancer	GSM3395008	8.081	ATF3	Liver - Cancer	GSM3395008	13.68	FASN
Liver - Cancer	GSM3395009	8.783	ATF3	Liver - Cancer	GSM3395009	13.2	FASN
Liver - Cancer	GSM2864911	9.029	ATF3	Liver - Cancer	GSM2864911	14.44	FASN
Liver - Cancer	GSM2864912	8.865	ATF3	Liver - Cancer	GSM2864912	14.48	FASN
Liver - Cancer	GSM2864913	8.868	ATF3	Liver - Cancer	GSM2864913	14.61	FASN
Liver - Cancer	GSM2864914	9.067	ATF3	Liver - Cancer	GSM2864914	14.49	FASN
Liver - Cancer	GSM2864915	9.045	ATF3	Liver - Cancer	GSM2864915	14.49	FASN
Liver - Cancer	GSM2864916	8.735	ATF3	Liver - Cancer	GSM2864916	14.51	FASN
Liver - Cancer	GSM2864917	8.856	ATF3	Liver - Cancer	GSM2864917	14.54	FASN
Liver - Cancer	GSM2864918	8.501	ATF3	Liver - Cancer	GSM2864918	14.5	FASN
Liver - Cancer	GSM2864919	8.729	ATF3	Liver - Cancer	GSM2864919	14.33	FASN
Liver - Cancer	GSM2864920	9.916	ATF3	Liver - Cancer	GSM2864920	14.99	FASN
Liver - Cancer	GSM2864921	9.891	ATF3	Liver - Cancer	GSM2864921	14.79	FASN
Liver - Cancer	GSM2864922	9.711	ATF3	Liver - Cancer	GSM2864922	15.38	FASN
Liver - Cancer	GSM2864923	9.865	ATF3	Liver - Cancer	GSM2864923	14.94	FASN
Liver - Cancer	GSM2864924	9.758	ATF3	Liver - Cancer	GSM2864924	14.98	FASN
Liver - Cancer	GSM2864925	9.845	ATF3	Liver - Cancer	GSM2864925	15.08	FASN
Liver - Cancer	GSM2864926	9.696	ATF3	Liver - Cancer	GSM2864926	14.94	FASN
Liver - Cancer	GSM2864927	10.04	ATF3	Liver - Cancer	GSM2864927	15.09	FASN
Liver - Cancer	GSM2864928	9.804	ATF3	Liver - Cancer	GSM2864928	15.27	FASN
Liver - Cancer	GSM3556991	7.789	ATF3	Liver - Cancer	GSM3556991	14.62	FASN
Liver - Cancer	GSM3556992	8.364	ATF3	Liver - Cancer	GSM3556992	14.64	FASN
Liver - Cancer	GSM3556993	8.252	ATF3	Liver - Cancer	GSM3556993	14.56	FASN
Liver - Cancer	GSM3556994	7.878	ATF3	Liver - Cancer	GSM3556994	14.75	FASN
Liver - Cancer	GSM3556995	7.829	ATF3	Liver - Cancer	GSM3556995	14.51	FASN
Liver - Cancer	GSM3556996	8.117	ATF3	Liver - Cancer	GSM3556996	14.76	FASN
Liver - Cancer	GSM3556997	7.911	ATF3	Liver - Cancer	GSM3556997	14.62	FASN
Liver - Cancer	GSM3556998	8.083	ATF3	Liver - Cancer	GSM3556998	14.61	FASN
Liver - Cancer	GSM3556999	8.284	ATF3	Liver - Cancer	GSM3556999	14.96	FASN
Liver - Cancer	GSM3557000	8.129	ATF3	Liver - Cancer	GSM3557000	14.88	FASN
Liver - Cancer	GSM3557001	8.335	ATF3	Liver - Cancer	GSM3557001	15.32	FASN
Liver - Cancer	GSM3557002	8.306	ATF3	Liver - Cancer	GSM3557002	14.87	FASN
Liver - Cancer	GSM3557003	8.441	ATF3	Liver - Cancer	GSM3557003	14.94	FASN
Liver - Cancer	GSM3557004	7.978	ATF3	Liver - Cancer	GSM3557004	15.25	FASN
Liver - Cancer	GSM3557005	8.286	ATF3	Liver - Cancer	GSM3557005	14.93	FASN
Liver - Cancer	GSM3557006	8.039	ATF3	Liver - Cancer	GSM3557006	14.81	FASN
Liver - Cancer	GSM3576370	6.97	ATF3	Liver - Cancer	GSM3576370	14.39	FASN
Liver - Cancer	GSM3576371	8.569	ATF3	Liver - Cancer	GSM3576371	13.56	FASN
Liver - Cancer	GSM3576372	8.062	ATF3	Liver - Cancer	GSM3576372	12.97	FASN
Liver - Cancer	GSM3670424	9.804	ATF3	Liver - Cancer	GSM3670424	12.44	FASN
Liver - Cancer	GSM3670426	8.097	ATF3	Liver - Cancer	GSM3670426	14.49	FASN
Liver - Cancer	GSM3670428	10.52	ATF3	Liver - Cancer	GSM3670428	14.33	FASN
Liver - Cancer	GSM3670430	8.366	ATF3	Liver - Cancer	GSM3670430	16.33	FASN
Liver - Cancer	GSM3670432	8.9	ATF3	Liver - Cancer	GSM3670432	13.18	FASN
Liver - Cancer	GSM3670433	8.597	ATF3	Liver - Cancer	GSM3670433	14.82	FASN
Liver - Cancer	GSM3670434	10.82	ATF3	Liver - Cancer	GSM3670434	14.33	FASN
Liver - Cancer	GSM3670435	7.862	ATF3	Liver - Cancer	GSM3670435	16.37	FASN
Liver - Cancer	GSM3813805	8.948	ATF3	Liver - Cancer	GSM3813805	10.72	FASN
Liver - Cancer	GSM3813806	8.612	ATF3	Liver - Cancer	GSM3813806	11.17	FASN
Liver - Cancer	GSM3813807	8.304	ATF3	Liver - Cancer	GSM3813807	10.84	FASN
Liver - Cancer	GSM3813808	8.644	ATF3	Liver - Cancer	GSM3813808	12.61	FASN
Liver - Cancer	GSM3813809	8.71	ATF3	Liver - Cancer	GSM3813809	13.21	FASN
Liver - Cancer	GSM3813810	8.751	ATF3	Liver - Cancer	GSM3813810	12.83	FASN
Liver - Cancer	GSM3813811	8.067	ATF3	Liver - Cancer	GSM3813811	13.66	FASN
Liver - Cancer	GSM3813812	7.801	ATF3	Liver - Cancer	GSM3813812	13.49	FASN
Liver - Cancer	GSM3813813	7.796	ATF3	Liver - Cancer	GSM3813813	13.8	FASN
Liver - Cancer	GSM3081739	6.813	ATF3	Liver - Cancer	GSM3081739	14.18	FASN
Liver - Cancer	GSM3081755	8.364	ATF3	Liver - Cancer	GSM3081755	13.17	FASN
Liver - Cancer	GSM3081759	8.713	ATF3	Liver - Cancer	GSM3081759	15.54	FASN
Liver - Cancer	GSM3081767	7.603	ATF3	Liver - Cancer	GSM3081767	14.1	FASN
Liver - Cancer	GSM3081771	7.347	ATF3	Liver - Cancer	GSM3081771	14.19	FASN
Liver - Cancer	GSM3081775	7.744	ATF3	Liver - Cancer	GSM3081775	14.4	FASN
Liver - Cancer	GSM3146387	8.31	ATF3	Liver - Cancer	GSM3146387	13.69	FASN
Liver - Cancer	GSM3146388	7.494	ATF3	Liver - Cancer	GSM3146388	14.09	FASN
Liver - Cancer	GSM3146389	8.461	ATF3	Liver - Cancer	GSM3146389	13.51	FASN
Liver - Cancer	GSM3146390	10.6	ATF3	Liver - Cancer	GSM3146390	12.91	FASN
Liver - Cancer	GSM3146391	8.861	ATF3	Liver - Cancer	GSM3146391	13.2	FASN
Liver - Cancer	GSM3146392	7.587	ATF3	Liver - Cancer	GSM3146392	12.6	FASN
Liver - Cancer	GSM3146396	9.313	ATF3	Liver - Cancer	GSM3146396	12.3	FASN
Liver - Cancer	GSM3146397	9.558	ATF3	Liver - Cancer	GSM3146397	13.77	FASN
Liver - Cancer	GSM3146398	10.4	ATF3	Liver - Cancer	GSM3146398	12.75	FASN
Liver - Cancer	GSM3146399	11.02	ATF3	Liver - Cancer	GSM3146399	12.01	FASN
Liver - Cancer	GSM3146400	10.66	ATF3	Liver - Cancer	GSM3146400	11.74	FASN
Liver - Cancer	GSM3146401	11.58	ATF3	Liver - Cancer	GSM3146401	11.05	FASN
Liver - Cancer	GSM3443132	11	ATF3	Liver - Cancer	GSM3443132	13.89	FASN
Liver - Cancer	GSM3443133	11.49	ATF3	Liver - Cancer	GSM3443133	13.97	FASN
Liver - Cancer	GSM3443183	11.84	ATF3	Liver - Cancer	GSM3443183	12.77	FASN
Liver - Cancer	GSM3443184	12.41	ATF3	Liver - Cancer	GSM3443184	12.89	FASN
Liver - Cancer	GSM3443185	12.37	ATF3	Liver - Cancer	GSM3443185	12.78	FASN
Liver - Cancer	GSM3443186	12.47	ATF3	Liver - Cancer	GSM3443186	12.98	FASN
Liver - Cancer	GSM3443187	11.88	ATF3	Liver - Cancer	GSM3443187	12.99	FASN
Liver - Cancer	GSM3443188	12.1	ATF3	Liver - Cancer	GSM3443188	13.03	FASN
Liver - Cancer	GSM3443189	12.39	ATF3	Liver - Cancer	GSM3443189	13.17	FASN
Liver - Cancer	GSM3443190	12.24	ATF3	Liver - Cancer	GSM3443190	12.95	FASN
Liver - Cancer	GSM3443191	11.66	ATF3	Liver - Cancer	GSM3443191	13.22	FASN
Liver - Cancer	GSM3443192	12.12	ATF3	Liver - Cancer	GSM3443192	13.24	FASN
Liver - Cancer	GSM3443193	12.62	ATF3	Liver - Cancer	GSM3443193	13.1	FASN
Liver - Cancer	GSM3443194	12.39	ATF3	Liver - Cancer	GSM3443194	13.2	FASN
Liver - Cancer	GSM3700992	8.954	ATF3	Liver - Cancer	GSM3700992	13.94	FASN
Liver - Cancer	GSM3738717	7.706	ATF3	Liver - Cancer	GSM3738717	14.84	FASN
Liver - Cancer	GSM3738718	7.572	ATF3	Liver - Cancer	GSM3738718	14.98	FASN
Liver - Cancer	GSM3738719	7.972	ATF3	Liver - Cancer	GSM3738719	14.75	FASN
Liver - Cancer	GSM3738720	7.583	ATF3	Liver - Cancer	GSM3738720	14.65	FASN
Liver - Cancer	GSM3738721	7.561	ATF3	Liver - Cancer	GSM3738721	14.96	FASN
Liver - Cancer	GSM3738722	9.479	ATF3	Liver - Cancer	GSM3738722	14.23	FASN
Liver - Cancer	GSM3738723	8.108	ATF3	Liver - Cancer	GSM3738723	13.7	FASN
Liver - Cancer	GSM3738724	8.586	ATF3	Liver - Cancer	GSM3738724	13.71	FASN
Liver - Cancer	GSM3738725	9.168	ATF3	Liver - Cancer	GSM3738725	14.21	FASN
Liver - Cancer	GSM3738726	7.878	ATF3	Liver - Cancer	GSM3738726	13.25	FASN
Liver - Cancer	GSM3738727	8.215	ATF3	Liver - Cancer	GSM3738727	13.48	FASN
Liver - Cancer	GSM2551564	10.37	ATF3	Liver - Cancer	GSM2551564	13.91	FASN
Liver - Cancer	GSM2551565	7.462	ATF3	Liver - Cancer	GSM2551565	14.48	FASN
Liver - Cancer	GSM2551566	9.093	ATF3	Liver - Cancer	GSM2551566	13.93	FASN
Liver - Cancer	GSM2551567	9.696	ATF3	Liver - Cancer	GSM2551567	13.32	FASN
Liver - Cancer	GSM2551569	10.02	ATF3	Liver - Cancer	GSM2551569	14.42	FASN
Liver - Cancer	GSM2551570	7.726	ATF3	Liver - Cancer	GSM2551570	14.49	FASN
Liver - Cancer	GSM2551571	10.84	ATF3	Liver - Cancer	GSM2551571	13.4	FASN
Liver - Cancer	GSM2551572	5.899	ATF3	Liver - Cancer	GSM2551572	12.04	FASN
Liver - Cancer	GSM2551573	8.223	ATF3	Liver - Cancer	GSM2551573	13.73	FASN
Liver - Cancer	GSM2551574	5.747	ATF3	Liver - Cancer	GSM2551574	14.62	FASN
Liver - Cancer	GSM2551575	9.262	ATF3	Liver - Cancer	GSM2551575	12.3	FASN
Liver - Cancer	GSM2551576	8.327	ATF3	Liver - Cancer	GSM2551576	14.04	FASN
Liver - Cancer	GSM2551577	7.916	ATF3	Liver - Cancer	GSM2551577	15.35	FASN
Liver - Cancer	GSM2551578	6.683	ATF3	Liver - Cancer	GSM2551578	12.1	FASN
Liver - Cancer	GSM2551579	11.44	ATF3	Liver - Cancer	GSM2551579	13.52	FASN
Liver - Cancer	GSM2551581	7.533	ATF3	Liver - Cancer	GSM2551581	13.48	FASN
Liver - Cancer	GSM2551582	8.794	ATF3	Liver - Cancer	GSM2551582	12.29	FASN
Liver - Cancer	GSM2551583	9.264	ATF3	Liver - Cancer	GSM2551583	12.19	FASN
Liver - Cancer	GSM2551584	10.1	ATF3	Liver - Cancer	GSM2551584	13.88	FASN
Liver - Cancer	GSM2551585	9.284	ATF3	Liver - Cancer	GSM2551585	12.87	FASN
Liver - Cancer	GSM2551586	7.145	ATF3	Liver - Cancer	GSM2551586	12.55	FASN
Liver - Cancer	GSM2551588	7.016	ATF3	Liver - Cancer	GSM2551588	12.8	FASN
Liver - Cancer	GSM2551589	7.72	ATF3	Liver - Cancer	GSM2551589	13.74	FASN
Liver - Cancer	GSM2551590	7.317	ATF3	Liver - Cancer	GSM2551590	12.85	FASN
Liver - Cancer	GSM2551591	9.281	ATF3	Liver - Cancer	GSM2551591	12.91	FASN
Liver - Cancer	GSM2551592	6.965	ATF3	Liver - Cancer	GSM2551592	13	FASN
Liver - Cancer	GSM2551593	9.396	ATF3	Liver - Cancer	GSM2551593	13.39	FASN
Liver - Cancer	GSM2551594	6.655	ATF3	Liver - Cancer	GSM2551594	12.8	FASN
Liver - Cancer	GSM2551595	7.634	ATF3	Liver - Cancer	GSM2551595	14.33	FASN
Liver - Cancer	GSM3703917	8.46	ATF3	Liver - Cancer	GSM3703917	12.73	FASN
Liver - Cancer	GSM3703918	8.41	ATF3	Liver - Cancer	GSM3703918	13.2	FASN
Liver - Cancer	GSM3703919	9.082	ATF3	Liver - Cancer	GSM3703919	13.63	FASN
Liver - Cancer	GSM3703920	8.454	ATF3	Liver - Cancer	GSM3703920	12.95	FASN
Liver - Cancer	GSM3854442	9.243	ATF3	Liver - Cancer	GSM3854442	13.22	FASN
Liver - Cancer	GSM3854445	8.133	ATF3	Liver - Cancer	GSM3854445	13.58	FASN
Liver - Cancer	GSM3854448	8.225	ATF3	Liver - Cancer	GSM3854448	11.97	FASN
Liver - Cancer	GSM2344889	7.792	ATF3	Liver - Cancer	GSM2344889	12.97	FASN
Liver - Cancer	GSM2344890	7.738	ATF3	Liver - Cancer	GSM2344890	12.74	FASN
Liver - Cancer	GSM2344891	7.61	ATF3	Liver - Cancer	GSM2344891	12.88	FASN
Liver - Cancer	GSM2344892	7.892	ATF3	Liver - Cancer	GSM2344892	12.68	FASN
Liver - Cancer	GSM2344893	8.896	ATF3	Liver - Cancer	GSM2344893	12.58	FASN
Liver - Cancer	GSM2344894	8.738	ATF3	Liver - Cancer	GSM2344894	12.56	FASN
Liver - Cancer	GSM2344895	8.719	ATF3	Liver - Cancer	GSM2344895	12.46	FASN
Liver - Cancer	GSM2344896	8.727	ATF3	Liver - Cancer	GSM2344896	12.43	FASN
Liver - Cancer	GSM3067801	7.685	ATF3	Liver - Cancer	GSM3067801	15.44	FASN
Liver - Cancer	GSM3093315	10.11	ATF3	Liver - Cancer	GSM3093315	13.85	FASN
Liver - Cancer	GSM3093316	9.982	ATF3	Liver - Cancer	GSM3093316	12.9	FASN
Liver - Cancer	GSM3093317	9.751	ATF3	Liver - Cancer	GSM3093317	12.75	FASN
Liver - Cancer	GSM3093318	8.594	ATF3	Liver - Cancer	GSM3093318	12.86	FASN
Liver - Cancer	GSM3093319	8.767	ATF3	Liver - Cancer	GSM3093319	12.77	FASN
Liver - Cancer	GSM3093320	8.569	ATF3	Liver - Cancer	GSM3093320	12.82	FASN
Liver - Cancer	GSM3315638	7.18	ATF3	Liver - Cancer	GSM3315638	14.64	FASN
Liver - Cancer	GSM3315639	7.139	ATF3	Liver - Cancer	GSM3315639	14.61	FASN
Liver - Cancer	GSM3315640	7.17	ATF3	Liver - Cancer	GSM3315640	14.85	FASN
Liver - Cancer	GSM3315641	7.033	ATF3	Liver - Cancer	GSM3315641	15.03	FASN
Liver - Cancer	GSM3315642	7.032	ATF3	Liver - Cancer	GSM3315642	15.23	FASN
Liver - Cancer	GSM3315643	7.117	ATF3	Liver - Cancer	GSM3315643	15.28	FASN
Liver - Cancer	GSM3315644	7.245	ATF3	Liver - Cancer	GSM3315644	14.43	FASN
Liver - Cancer	GSM3315645	7.09	ATF3	Liver - Cancer	GSM3315645	14.53	FASN
Liver - Cancer	GSM3315646	6.614	ATF3	Liver - Cancer	GSM3315646	14.73	FASN
Liver - Cancer	GSM3315647	6.934	ATF3	Liver - Cancer	GSM3315647	14.53	FASN
Liver - Cancer	GSM3315692	7.494	ATF3	Liver - Cancer	GSM3315692	15.18	FASN
Liver - Cancer	GSM3315693	7.425	ATF3	Liver - Cancer	GSM3315693	15.03	FASN
Liver - Cancer	GSM3315694	7.755	ATF3	Liver - Cancer	GSM3315694	15.08	FASN
Liver - Cancer	GSM3315695	7.768	ATF3	Liver - Cancer	GSM3315695	15.07	FASN
Liver - Cancer	GSM3574728	9.114	ATF3	Liver - Cancer	GSM3574728	12.17	FASN
Liver - Cancer	GSM3574729	10.19	ATF3	Liver - Cancer	GSM3574729	11.64	FASN
Liver - Cancer	GSM3574730	7.542	ATF3	Liver - Cancer	GSM3574730	13.82	FASN
Liver - Cancer	GSM3574731	8.065	ATF3	Liver - Cancer	GSM3574731	12.12	FASN
Liver - Cancer	GSM3574732	6.658	ATF3	Liver - Cancer	GSM3574732	12.35	FASN
Liver - Cancer	GSM3574733	10.43	ATF3	Liver - Cancer	GSM3574733	14.12	FASN
Liver - Cancer	GSM3968552	9.718	ATF3	Liver - Cancer	GSM3968552	16.26	FASN
Liver - Cancer	GSM3968553	8.323	ATF3	Liver - Cancer	GSM3968553	16.35	FASN
Liver - Cancer	GSM3968554	8.747	ATF3	Liver - Cancer	GSM3968554	15.35	FASN
Liver - Cancer	GSM3968555	8.755	ATF3	Liver - Cancer	GSM3968555	15.99	FASN
Liver - Cancer	GSM4149705	8.759	ATF3	Liver - Cancer	GSM4149705	14.08	FASN
Liver - Cancer	GSM4149706	8.583	ATF3	Liver - Cancer	GSM4149706	14.29	FASN
Liver - Cancer	GSM4149707	8.611	ATF3	Liver - Cancer	GSM4149707	14.45	FASN
Liver - Cancer	GSM4149708	8.05	ATF3	Liver - Cancer	GSM4149708	14.27	FASN
Liver - Cancer	GSM4149709	8.486	ATF3	Liver - Cancer	GSM4149709	14.51	FASN
Liver - Cancer	GSM4149710	7.844	ATF3	Liver - Cancer	GSM4149710	14.4	FASN
Liver - Cancer	GSM4149711	8.055	ATF3	Liver - Cancer	GSM4149711	14.29	FASN
Liver - Cancer	GSM4149712	8.032	ATF3	Liver - Cancer	GSM4149712	14.93	FASN
Liver - Cancer	GSM4149713	8.227	ATF3	Liver - Cancer	GSM4149713	14.52	FASN
Liver - Cancer	GSM3271505	8.571	ATF3	Liver - Cancer	GSM3271505	9.756	FASN
Liver - Cancer	GSM3271506	8.49	ATF3	Liver - Cancer	GSM3271506	13.88	FASN
Liver - Cancer	GSM3271507	8.405	ATF3	Liver - Cancer	GSM3271507	14.27	FASN
Liver - Cancer	GSM3271508	8.726	ATF3	Liver - Cancer	GSM3271508	11.97	FASN
Liver - Cancer	GSM3271509	9.037	ATF3	Liver - Cancer	GSM3271509	12.5	FASN
Liver - Cancer	GSM3271510	8.89	ATF3	Liver - Cancer	GSM3271510	13.7	FASN
Liver - Cancer	GSM3271511	8.76	ATF3	Liver - Cancer	GSM3271511	13.53	FASN
Liver - Cancer	GSM3271512	8.464	ATF3	Liver - Cancer	GSM3271512	12.66	FASN
Liver - Cancer	GSM3271513	8.864	ATF3	Liver - Cancer	GSM3271513	13.95	FASN
Liver - Cancer	GSM3576297	7.234	ATF3	Liver - Cancer	GSM3576297	14.62	FASN
Liver - Cancer	GSM3576298	7.204	ATF3	Liver - Cancer	GSM3576298	14.54	FASN
Liver - Cancer	GSM3576299	7.379	ATF3	Liver - Cancer	GSM3576299	14.4	FASN
Liver - Cancer	GSM3576300	9.448	ATF3	Liver - Cancer	GSM3576300	14.59	FASN
Liver - Cancer	GSM3576301	9.613	ATF3	Liver - Cancer	GSM3576301	14.76	FASN
Liver - Cancer	GSM3576302	9.275	ATF3	Liver - Cancer	GSM3576302	14.73	FASN
Liver - Cancer	GSM3576303	8.759	ATF3	Liver - Cancer	GSM3576303	15.04	FASN
Liver - Cancer	GSM3576304	8.725	ATF3	Liver - Cancer	GSM3576304	15.05	FASN
Liver - Cancer	GSM3576305	8.598	ATF3	Liver - Cancer	GSM3576305	15.06	FASN
Liver - Cancer	GSM3576306	9.399	ATF3	Liver - Cancer	GSM3576306	14.8	FASN
Liver - Cancer	GSM3576307	9.47	ATF3	Liver - Cancer	GSM3576307	14.72	FASN
Liver - Cancer	GSM3576308	8.784	ATF3	Liver - Cancer	GSM3576308	14.63	FASN
Liver - Cancer	GSM4018848	6.604	ATF3	Liver - Cancer	GSM4018848	13.96	FASN
Liver - Cancer	GSM4018849	10.58	ATF3	Liver - Cancer	GSM4018849	13.61	FASN
Liver - Cancer	GSM4018850	8.549	ATF3	Liver - Cancer	GSM4018850	13.02	FASN
Liver - Cancer	GSM3931552	9.042	ATF3	Liver - Cancer	GSM3931552	14.5	FASN
Liver - Cancer	GSM3931553	8.873	ATF3	Liver - Cancer	GSM3931553	14.38	FASN
Liver - Cancer	GSM3931554	9.03	ATF3	Liver - Cancer	GSM3931554	14.33	FASN
Liver - Cancer	GSM3931555	9.837	ATF3	Liver - Cancer	GSM3931555	14.28	FASN
Liver - Cancer	GSM3931556	9.844	ATF3	Liver - Cancer	GSM3931556	14.36	FASN
[truncated: 119 more rows]

## Sheet: Supplementary Table S5
Liver - Cancer	GSM2332414	3.464	ATF3	Liver - Cancer	GSM2332414	11.92	ACLY
Liver - Cancer	GSM1363520	3.464	ATF3	Liver - Cancer	GSM1363520	10.77	ACLY
Liver - Cancer	GSM1363508	4.328	ATF3	Liver - Cancer	GSM1363508	7.283	ACLY
Liver - Cancer	GSM2410407	4.682	ATF3	Liver - Cancer	GSM2410407	13.75	ACLY
Liver - Cancer	GSM1417183	5.067	ATF3	Liver - Cancer	GSM1417183	10.34	ACLY
Liver - Cancer	GSM1363534	5.352	ATF3	Liver - Cancer	GSM1363534	6.425	ACLY
Liver - Cancer	GSM4119090	5.382	ATF3	Liver - Cancer	GSM4119090	12.21	ACLY
Liver - Cancer	GSM2410406	5.413	ATF3	Liver - Cancer	GSM2410406	14.11	ACLY
Liver - Cancer	GSM2410405	5.735	ATF3	Liver - Cancer	GSM2410405	13.96	ACLY
Liver - Cancer	GSM2551574	5.747	ATF3	Liver - Cancer	GSM2551574	13.17	ACLY
Liver - Cancer	GSM2388509	5.751	ATF3	Liver - Cancer	GSM2388509	13.91	ACLY
Liver - Cancer	GSM3356459	5.771	ATF3	Liver - Cancer	GSM3356459	13.59	ACLY
Liver - Cancer	GSM2410404	5.802	ATF3	Liver - Cancer	GSM2410404	14.14	ACLY
Liver - Cancer	GSM2551572	5.899	ATF3	Liver - Cancer	GSM2551572	12.21	ACLY
Liver - Cancer	GSM2185663	6.04	ATF3	Liver - Cancer	GSM2185663	9.531	ACLY
Liver - Cancer	GSM2070040	6.069	ATF3	Liver - Cancer	GSM2070040	13.97	ACLY
Liver - Cancer	GSM2859299	6.09	ATF3	Liver - Cancer	GSM2859299	11.41	ACLY
Liver - Cancer	GSM2679534	6.147	ATF3	Liver - Cancer	GSM2679534	12.51	ACLY
Liver - Cancer	GSM2679533	6.17	ATF3	Liver - Cancer	GSM2679533	12.43	ACLY
Liver - Cancer	GSM1901152	6.185	ATF3	Liver - Cancer	GSM1901152	10.17	ACLY
Liver - Cancer	GSM1417184	6.185	ATF3	Liver - Cancer	GSM1417184	9.733	ACLY
Liver - Cancer	GSM2719115	6.207	ATF3	Liver - Cancer	GSM2719115	12.91	ACLY
Liver - Cancer	GSM3972216	6.229	ATF3	Liver - Cancer	GSM3972216	12.18	ACLY
Liver - Cancer	GSM4038491	6.233	ATF3	Liver - Cancer	GSM4038491	14.05	ACLY
Liver - Cancer	GSM2748202	6.292	ATF3	Liver - Cancer	GSM2748202	14.46	ACLY
Liver - Cancer	GSM2410402	6.312	ATF3	Liver - Cancer	GSM2410402	14.08	ACLY
Liver - Cancer	GSM2039771	6.333	ATF3	Liver - Cancer	GSM2039771	13.49	ACLY
Liver - Cancer	GSM4038492	6.344	ATF3	Liver - Cancer	GSM4038492	14.03	ACLY
Liver - Cancer	GSM3212428	6.352	ATF3	Liver - Cancer	GSM3212428	12.09	ACLY
Liver - Cancer	GSM1363514	6.361	ATF3	Liver - Cancer	GSM1363514	11.94	ACLY
Liver - Cancer	GSM4038493	6.383	ATF3	Liver - Cancer	GSM4038493	14.05	ACLY
Liver - Cancer	GSM3356456	6.409	ATF3	Liver - Cancer	GSM3356456	13.52	ACLY
Liver - Cancer	GSM1646692	6.487	ATF3	Liver - Cancer	GSM1646692	10.13	ACLY
Liver - Cancer	GSM4119088	6.492	ATF3	Liver - Cancer	GSM4119088	12.93	ACLY
Liver - Cancer	GSM2698824	6.5	ATF3	Liver - Cancer	GSM2698824	13.31	ACLY
Liver - Cancer	GSM1704024	6.519	ATF3	Liver - Cancer	GSM1704024	13.47	ACLY
Liver - Cancer	GSM1646727	6.52	ATF3	Liver - Cancer	GSM1646727	11.31	ACLY
Liver - Cancer	GSM3972220	6.544	ATF3	Liver - Cancer	GSM3972220	12.23	ACLY
Liver - Cancer	GSM3300793	6.556	ATF3	Liver - Cancer	GSM3300793	13.34	ACLY
Liver - Cancer	GSM3972219	6.562	ATF3	Liver - Cancer	GSM3972219	11.94	ACLY
Liver - Cancer	GSM2410403	6.569	ATF3	Liver - Cancer	GSM2410403	14.07	ACLY
Liver - Cancer	GSM2344038	6.569	ATF3	Liver - Cancer	GSM2344038	13.3	ACLY
Liver - Cancer	GSM3972227	6.591	ATF3	Liver - Cancer	GSM3972227	12.21	ACLY
Liver - Cancer	GSM1646690	6.603	ATF3	Liver - Cancer	GSM1646690	10.46	ACLY
Liver - Cancer	GSM4018848	6.604	ATF3	Liver - Cancer	GSM4018848	13.69	ACLY
Liver - Cancer	GSM3315646	6.614	ATF3	Liver - Cancer	GSM3315646	13.34	ACLY
Liver - Cancer	GSM3450392	6.618	ATF3	Liver - Cancer	GSM3450392	14.11	ACLY
Liver - Cancer	GSM2862010	6.619	ATF3	Liver - Cancer	GSM2862010	12.32	ACLY
Liver - Cancer	GSM2650364	6.631	ATF3	Liver - Cancer	GSM2650364	12.55	ACLY
Liver - Cancer	GSM3972223	6.638	ATF3	Liver - Cancer	GSM3972223	12.52	ACLY
Liver - Cancer	GSM2862009	6.648	ATF3	Liver - Cancer	GSM2862009	12.31	ACLY
Liver - Cancer	GSM3450399	6.651	ATF3	Liver - Cancer	GSM3450399	13.35	ACLY
Liver - Cancer	GSM2551594	6.655	ATF3	Liver - Cancer	GSM2551594	12.81	ACLY
Liver - Cancer	GSM3574732	6.658	ATF3	Liver - Cancer	GSM3574732	10.48	ACLY
Liver - Cancer	GSM3972221	6.659	ATF3	Liver - Cancer	GSM3972221	12.54	ACLY
Liver - Cancer	GSM2070045	6.665	ATF3	Liver - Cancer	GSM2070045	11.52	ACLY
Liver - Cancer	GSM2185683	6.666	ATF3	Liver - Cancer	GSM2185683	10.79	ACLY
Liver - Cancer	GSM3209427	6.681	ATF3	Liver - Cancer	GSM3209427	12.86	ACLY
Liver - Cancer	GSM3972208	6.681	ATF3	Liver - Cancer	GSM3972208	11.67	ACLY
Liver - Cancer	GSM2551578	6.683	ATF3	Liver - Cancer	GSM2551578	12.42	ACLY
Liver - Cancer	GSM2072546	6.703	ATF3	Liver - Cancer	GSM2072546	12.86	ACLY
Liver - Cancer	GSM2344037	6.706	ATF3	Liver - Cancer	GSM2344037	13.31	ACLY
Liver - Cancer	GSM3536110	6.729	ATF3	Liver - Cancer	GSM3536110	12.09	ACLY
Liver - Cancer	GSM1420629	6.738	ATF3	Liver - Cancer	GSM1420629	11.05	ACLY
Liver - Cancer	GSM2072545	6.739	ATF3	Liver - Cancer	GSM2072545	12.76	ACLY
Liver - Cancer	GSM4119091	6.75	ATF3	Liver - Cancer	GSM4119091	14.13	ACLY
Liver - Cancer	GSM3150582	6.76	ATF3	Liver - Cancer	GSM3150582	12.09	ACLY
Liver - Cancer	GSM2440326	6.765	ATF3	Liver - Cancer	GSM2440326	9.26	ACLY
Liver - Cancer	GSM3972225	6.771	ATF3	Liver - Cancer	GSM3972225	12.46	ACLY
Liver - Cancer	GSM2891837	6.773	ATF3	Liver - Cancer	GSM2891837	13.66	ACLY
Liver - Cancer	GSM2344193	6.777	ATF3	Liver - Cancer	GSM2344193	13.97	ACLY
Liver - Cancer	GSM2748201	6.781	ATF3	Liver - Cancer	GSM2748201	14.21	ACLY
Liver - Cancer	GSM2650368	6.79	ATF3	Liver - Cancer	GSM2650368	12.58	ACLY
Liver - Cancer	GSM2698825	6.797	ATF3	Liver - Cancer	GSM2698825	13.37	ACLY
Liver - Cancer	GSM3209429	6.799	ATF3	Liver - Cancer	GSM3209429	12.85	ACLY
Liver - Cancer	GSM3081739	6.813	ATF3	Liver - Cancer	GSM3081739	12.48	ACLY
Liver - Cancer	GSM3450400	6.815	ATF3	Liver - Cancer	GSM3450400	13.28	ACLY
Liver - Cancer	GSM2773152	6.822	ATF3	Liver - Cancer	GSM2773152	12.91	ACLY
Liver - Cancer	GSM2650367	6.827	ATF3	Liver - Cancer	GSM2650367	12.57	ACLY
Liver - Cancer	GSM2883939	6.828	ATF3	Liver - Cancer	GSM2883939	10.61	ACLY
Liver - Cancer	GSM3972215	6.83	ATF3	Liver - Cancer	GSM3972215	12.14	ACLY
Liver - Cancer	GSM1704022	6.849	ATF3	Liver - Cancer	GSM1704022	13.92	ACLY
Liver - Cancer	GSM3972254	6.85	ATF3	Liver - Cancer	GSM3972254	12.95	ACLY
Liver - Cancer	GSM3150203	6.858	ATF3	Liver - Cancer	GSM3150203	12.63	ACLY
Liver - Cancer	GSM2369720	6.859	ATF3	Liver - Cancer	GSM2369720	11.4	ACLY
Liver - Cancer	GSM2344266	6.86	ATF3	Liver - Cancer	GSM2344266	11.49	ACLY
Liver - Cancer	GSM1548459	6.863	ATF3	Liver - Cancer	GSM1548459	9.922	ACLY
Liver - Cancer	GSM1704020	6.865	ATF3	Liver - Cancer	GSM1704020	13.88	ACLY
Liver - Cancer	GSM952575	6.865	ATF3	Liver - Cancer	GSM952575	12.92	ACLY
Liver - Cancer	GSM3972217	6.868	ATF3	Liver - Cancer	GSM3972217	12.32	ACLY
Liver - Cancer	GSM3356461	6.878	ATF3	Liver - Cancer	GSM3356461	13.24	ACLY
Liver - Cancer	GSM4119085	6.887	ATF3	Liver - Cancer	GSM4119085	12.58	ACLY
Liver - Cancer	GSM1901148	6.89	ATF3	Liver - Cancer	GSM1901148	10.02	ACLY
Liver - Cancer	GSM2862007	6.892	ATF3	Liver - Cancer	GSM2862007	12.84	ACLY
Liver - Cancer	GSM3972255	6.895	ATF3	Liver - Cancer	GSM3972255	13.02	ACLY
Liver - Cancer	GSM3150204	6.898	ATF3	Liver - Cancer	GSM3150204	12.83	ACLY
Liver - Cancer	GSM2344267	6.898	ATF3	Liver - Cancer	GSM2344267	11.68	ACLY
Liver - Cancer	GSM3972213	6.904	ATF3	Liver - Cancer	GSM3972213	12.36	ACLY
Liver - Cancer	GSM3703699	6.914	ATF3	Liver - Cancer	GSM3703699	13.55	ACLY
Liver - Cancer	GSM3972218	6.915	ATF3	Liver - Cancer	GSM3972218	12.15	ACLY
Liver - Cancer	GSM1417182	6.916	ATF3	Liver - Cancer	GSM1417182	10.19	ACLY
Liver - Cancer	GSM2740955	6.919	ATF3	Liver - Cancer	GSM2740955	13.89	ACLY
Liver - Cancer	GSM1835870	6.92	ATF3	Liver - Cancer	GSM1835870	11.62	ACLY
Liver - Cancer	GSM2862008	6.924	ATF3	Liver - Cancer	GSM2862008	12.93	ACLY
Liver - Cancer	GSM4119089	6.926	ATF3	Liver - Cancer	GSM4119089	13.25	ACLY
Liver - Cancer	GSM1704028	6.927	ATF3	Liver - Cancer	GSM1704028	14.13	ACLY
Liver - Cancer	GSM3315647	6.934	ATF3	Liver - Cancer	GSM3315647	13.32	ACLY
Liver - Cancer	GSM3972222	6.934	ATF3	Liver - Cancer	GSM3972222	12.6	ACLY
Liver - Cancer	GSM2740951	6.952	ATF3	Liver - Cancer	GSM2740951	13.59	ACLY
Liver - Cancer	GSM1646730	6.958	ATF3	Liver - Cancer	GSM1646730	11.43	ACLY
Liver - Cancer	GSM3972214	6.962	ATF3	Liver - Cancer	GSM3972214	12.15	ACLY
Liver - Cancer	GSM3972209	6.963	ATF3	Liver - Cancer	GSM3972209	11.94	ACLY
Liver - Cancer	GSM2551592	6.965	ATF3	Liver - Cancer	GSM2551592	13.13	ACLY
Liver - Cancer	GSM2369719	6.969	ATF3	Liver - Cancer	GSM2369719	11.41	ACLY
Liver - Cancer	GSM3576370	6.97	ATF3	Liver - Cancer	GSM3576370	13.26	ACLY
Liver - Cancer	GSM1646691	6.972	ATF3	Liver - Cancer	GSM1646691	9.882	ACLY
Liver - Cancer	GSM3356460	6.973	ATF3	Liver - Cancer	GSM3356460	13.09	ACLY
Liver - Cancer	GSM3972204	6.973	ATF3	Liver - Cancer	GSM3972204	12.13	ACLY
Liver - Cancer	GSM2719112	6.975	ATF3	Liver - Cancer	GSM2719112	13.28	ACLY
Liver - Cancer	GSM3972224	6.983	ATF3	Liver - Cancer	GSM3972224	12.41	ACLY
Liver - Cancer	GSM2344302	6.991	ATF3	Liver - Cancer	GSM2344302	12.79	ACLY
Liver - Cancer	GSM3209426	6.996	ATF3	Liver - Cancer	GSM3209426	13.04	ACLY
Liver - Cancer	GSM3972238	7.001	ATF3	Liver - Cancer	GSM3972238	12.68	ACLY
Liver - Cancer	GSM2650363	7.007	ATF3	Liver - Cancer	GSM2650363	12.62	ACLY
Liver - Cancer	GSM2344106	7.01	ATF3	Liver - Cancer	GSM2344106	13.21	ACLY
Liver - Cancer	GSM3450398	7.012	ATF3	Liver - Cancer	GSM3450398	13.26	ACLY
Liver - Cancer	GSM3450383	7.014	ATF3	Liver - Cancer	GSM3450383	13.46	ACLY
Liver - Cancer	GSM2551588	7.016	ATF3	Liver - Cancer	GSM2551588	13.94	ACLY
Liver - Cancer	GSM2343347	7.017	ATF3	Liver - Cancer	GSM2343347	14.14	ACLY
Liver - Cancer	GSM3703700	7.023	ATF3	Liver - Cancer	GSM3703700	13.61	ACLY
Liver - Cancer	GSM1975772	7.023	ATF3	Liver - Cancer	GSM1975772	13.41	ACLY
Liver - Cancer	GSM2650365	7.024	ATF3	Liver - Cancer	GSM2650365	12.43	ACLY
Liver - Cancer	GSM2343345	7.027	ATF3	Liver - Cancer	GSM2343345	13.41	ACLY
Liver - Cancer	GSM3150205	7.028	ATF3	Liver - Cancer	GSM3150205	12.84	ACLY
Liver - Cancer	GSM2343098	7.031	ATF3	Liver - Cancer	GSM2343098	13.6	ACLY
Liver - Cancer	GSM3315642	7.032	ATF3	Liver - Cancer	GSM3315642	13.7	ACLY
Liver - Cancer	GSM3315641	7.033	ATF3	Liver - Cancer	GSM3315641	13.52	ACLY
Liver - Cancer	GSM2410391	7.039	ATF3	Liver - Cancer	GSM2410391	12.75	ACLY
Liver - Cancer	GSM2388502	7.04	ATF3	Liver - Cancer	GSM2388502	10.7	ACLY
Liver - Cancer	GSM3209425	7.048	ATF3	Liver - Cancer	GSM3209425	13.04	ACLY
Liver - Cancer	GSM1901150	7.056	ATF3	Liver - Cancer	GSM1901150	9.691	ACLY
Liver - Cancer	GSM2973539	7.057	ATF3	Liver - Cancer	GSM2973539	11.97	ACLY
Liver - Cancer	GSM3450391	7.062	ATF3	Liver - Cancer	GSM3450391	14.31	ACLY
Liver - Cancer	GSM3972205	7.063	ATF3	Liver - Cancer	GSM3972205	12.53	ACLY
Liver - Cancer	GSM2343855	7.064	ATF3	Liver - Cancer	GSM2343855	13.65	ACLY
Liver - Cancer	GSM3972226	7.066	ATF3	Liver - Cancer	GSM3972226	12.63	ACLY
Liver - Cancer	GSM1704026	7.074	ATF3	Liver - Cancer	GSM1704026	13.07	ACLY
Liver - Cancer	GSM1447488	7.075	ATF3	Liver - Cancer	GSM1447488	13.89	ACLY
Liver - Cancer	GSM3972207	7.076	ATF3	Liver - Cancer	GSM3972207	11.71	ACLY
Liver - Cancer	GSM2995091	7.083	ATF3	Liver - Cancer	GSM2995091	13.76	ACLY
Liver - Cancer	GSM3315645	7.09	ATF3	Liver - Cancer	GSM3315645	13.33	ACLY
Liver - Cancer	GSM3450397	7.09	ATF3	Liver - Cancer	GSM3450397	13.21	ACLY
Liver - Cancer	GSM3209428	7.092	ATF3	Liver - Cancer	GSM3209428	12.93	ACLY
Liver - Cancer	GSM3972237	7.094	ATF3	Liver - Cancer	GSM3972237	12.73	ACLY
Liver - Cancer	GSM3703701	7.097	ATF3	Liver - Cancer	GSM3703701	13.25	ACLY
Liver - Cancer	GSM3209431	7.099	ATF3	Liver - Cancer	GSM3209431	12.93	ACLY
Liver - Cancer	GSM3209430	7.1	ATF3	Liver - Cancer	GSM3209430	12.84	ACLY
Liver - Cancer	GSM2680342	7.101	ATF3	Liver - Cancer	GSM2680342	13.55	ACLY
Liver - Cancer	GSM2748205	7.103	ATF3	Liver - Cancer	GSM2748205	14.19	ACLY
Liver - Cancer	GSM1646687	7.107	ATF3	Liver - Cancer	GSM1646687	11.74	ACLY
Liver - Cancer	GSM2740950	7.108	ATF3	Liver - Cancer	GSM2740950	14.36	ACLY
Liver - Cancer	GSM3972212	7.114	ATF3	Liver - Cancer	GSM3972212	12.13	ACLY
Liver - Cancer	GSM2343167	7.115	ATF3	Liver - Cancer	GSM2343167	12.31	ACLY
Liver - Cancer	GSM3315643	7.117	ATF3	Liver - Cancer	GSM3315643	13.71	ACLY
Liver - Cancer	GSM2719117	7.123	ATF3	Liver - Cancer	GSM2719117	13.33	ACLY
Liver - Cancer	GSM1975773	7.124	ATF3	Liver - Cancer	GSM1975773	13.43	ACLY
Liver - Cancer	GSM2344192	7.124	ATF3	Liver - Cancer	GSM2344192	13.43	ACLY
Liver - Cancer	GSM2740956	7.132	ATF3	Liver - Cancer	GSM2740956	13.71	ACLY
Liver - Cancer	GSM3315639	7.139	ATF3	Liver - Cancer	GSM3315639	13.34	ACLY
Liver - Cancer	GSM3536097	7.139	ATF3	Liver - Cancer	GSM3536097	12.07	ACLY
Liver - Cancer	GSM2343765	7.141	ATF3	Liver - Cancer	GSM2343765	13.28	ACLY
Liver - Cancer	GSM3370158	7.143	ATF3	Liver - Cancer	GSM3370158	12.1	ACLY
Liver - Cancer	GSM1447489	7.144	ATF3	Liver - Cancer	GSM1447489	13.79	ACLY
Liver - Cancer	GSM2551586	7.145	ATF3	Liver - Cancer	GSM2551586	12.49	ACLY
Liver - Cancer	GSM3972253	7.15	ATF3	Liver - Cancer	GSM3972253	12.86	ACLY
Liver - Cancer	GSM1646698	7.159	ATF3	Liver - Cancer	GSM1646698	11.26	ACLY
Liver - Cancer	GSM2343829	7.163	ATF3	Liver - Cancer	GSM2343829	12.22	ACLY
Liver - Cancer	GSM3972236	7.168	ATF3	Liver - Cancer	GSM3972236	12.66	ACLY
Liver - Cancer	GSM3315640	7.17	ATF3	Liver - Cancer	GSM3315640	13.54	ACLY
Liver - Cancer	GSM2859296	7.172	ATF3	Liver - Cancer	GSM2859296	11.24	ACLY
Liver - Cancer	GSM3972206	7.173	ATF3	Liver - Cancer	GSM3972206	11.91	ACLY
Liver - Cancer	GSM2343501	7.176	ATF3	Liver - Cancer	GSM2343501	13.88	ACLY
Liver - Cancer	GSM3315638	7.18	ATF3	Liver - Cancer	GSM3315638	13.35	ACLY
Liver - Cancer	GSM2344301	7.182	ATF3	Liver - Cancer	GSM2344301	12.69	ACLY
Liver - Cancer	GSM2973549	7.187	ATF3	Liver - Cancer	GSM2973549	11.53	ACLY
Liver - Cancer	GSM3370157	7.188	ATF3	Liver - Cancer	GSM3370157	10.26	ACLY
Liver - Cancer	GSM2719114	7.193	ATF3	Liver - Cancer	GSM2719114	13.27	ACLY
Liver - Cancer	GSM2344107	7.196	ATF3	Liver - Cancer	GSM2344107	13.29	ACLY
Liver - Cancer	GSM2343238	7.196	ATF3	Liver - Cancer	GSM2343238	13	ACLY
Liver - Cancer	GSM2072617	7.199	ATF3	Liver - Cancer	GSM2072617	13.49	ACLY
Liver - Cancer	GSM2719116	7.2	ATF3	Liver - Cancer	GSM2719116	13.42	ACLY
Liver - Cancer	GSM2995092	7.201	ATF3	Liver - Cancer	GSM2995092	13.66	ACLY
Liver - Cancer	GSM3972250	7.201	ATF3	Liver - Cancer	GSM3972250	13.23	ACLY
Liver - Cancer	GSM3576298	7.204	ATF3	Liver - Cancer	GSM3576298	13.45	ACLY
Liver - Cancer	GSM3536111	7.21	ATF3	Liver - Cancer	GSM3536111	11.1	ACLY
Liver - Cancer	GSM2973545	7.212	ATF3	Liver - Cancer	GSM2973545	11.84	ACLY
Liver - Cancer	GSM2344292	7.222	ATF3	Liver - Cancer	GSM2344292	13.25	ACLY
Liver - Cancer	GSM2343168	7.229	ATF3	Liver - Cancer	GSM2343168	12.36	ACLY
Liver - Cancer	GSM2343856	7.232	ATF3	Liver - Cancer	GSM2343856	13.72	ACLY
Liver - Cancer	GSM2343490	7.233	ATF3	Liver - Cancer	GSM2343490	13.38	ACLY
Liver - Cancer	GSM3972246	7.233	ATF3	Liver - Cancer	GSM3972246	13.24	ACLY
Liver - Cancer	GSM3576297	7.234	ATF3	Liver - Cancer	GSM3576297	13.47	ACLY
Liver - Cancer	GSM3703696	7.238	ATF3	Liver - Cancer	GSM3703696	13.22	ACLY
Liver - Cancer	GSM2344353	7.24	ATF3	Liver - Cancer	GSM2344353	12.03	ACLY
Liver - Cancer	GSM3450389	7.242	ATF3	Liver - Cancer	GSM3450389	14.14	ACLY
Liver - Cancer	GSM3315644	7.245	ATF3	Liver - Cancer	GSM3315644	13.32	ACLY
Liver - Cancer	GSM2344354	7.247	ATF3	Liver - Cancer	GSM2344354	11.79	ACLY
Liver - Cancer	GSM2332407	7.247	ATF3	Liver - Cancer	GSM2332407	10.75	ACLY
Liver - Cancer	GSM3450384	7.249	ATF3	Liver - Cancer	GSM3450384	13.32	ACLY
Liver - Cancer	GSM2343229	7.253	ATF3	Liver - Cancer	GSM2343229	12.93	ACLY
Liver - Cancer	GSM2343614	7.254	ATF3	Liver - Cancer	GSM2343614	13.58	ACLY
Liver - Cancer	GSM1646718	7.265	ATF3	Liver - Cancer	GSM1646718	11.08	ACLY
Liver - Cancer	GSM2248003	7.268	ATF3	Liver - Cancer	GSM2248003	13.54	ACLY
Liver - Cancer	GSM2344248	7.275	ATF3	Liver - Cancer	GSM2344248	13.85	ACLY
Liver - Cancer	GSM2343939	7.288	ATF3	Liver - Cancer	GSM2343939	13.04	ACLY
Liver - Cancer	GSM3703698	7.291	ATF3	Liver - Cancer	GSM3703698	13.24	ACLY
Liver - Cancer	GSM952576	7.297	ATF3	Liver - Cancer	GSM952576	12.81	ACLY
Liver - Cancer	GSM2107839	7.306	ATF3	Liver - Cancer	GSM2107839	13.62	ACLY
Liver - Cancer	GSM2343253	7.307	ATF3	Liver - Cancer	GSM2343253	13.99	ACLY
Liver - Cancer	GSM3536104	7.311	ATF3	Liver - Cancer	GSM3536104	10.68	ACLY
Liver - Cancer	GSM2551590	7.317	ATF3	Liver - Cancer	GSM2551590	13.35	ACLY
Liver - Cancer	GSM3536113	7.317	ATF3	Liver - Cancer	GSM3536113	10.94	ACLY
Liver - Cancer	GSM2138768	7.342	ATF3	Liver - Cancer	GSM2138768	13.37	ACLY
Liver - Cancer	GSM2343554	7.343	ATF3	Liver - Cancer	GSM2343554	13.06	ACLY
Liver - Cancer	GSM1646724	7.345	ATF3	Liver - Cancer	GSM1646724	11.56	ACLY
Liver - Cancer	GSM3081771	7.347	ATF3	Liver - Cancer	GSM3081771	11.49	ACLY
Liver - Cancer	GSM3972245	7.349	ATF3	Liver - Cancer	GSM3972245	14.22	ACLY
Liver - Cancer	GSM2343163	7.353	ATF3	Liver - Cancer	GSM2343163	13.46	ACLY
Liver - Cancer	GSM1704023	7.358	ATF3	Liver - Cancer	GSM1704023	13.26	ACLY
Liver - Cancer	GSM2053471	7.363	ATF3	Liver - Cancer	GSM2053471	12.19	ACLY
Liver - Cancer	GSM2343177	7.364	ATF3	Liver - Cancer	GSM2343177	12.96	ACLY
Liver - Cancer	GSM2410400	7.366	ATF3	Liver - Cancer	GSM2410400	13.91	ACLY
Liver - Cancer	GSM2586971	7.366	ATF3	Liver - Cancer	GSM2586971	12.63	ACLY
Liver - Cancer	GSM1519355	7.368	ATF3	Liver - Cancer	GSM1519355	10.45	ACLY
Liver - Cancer	GSM2773158	7.375	ATF3	Liver - Cancer	GSM2773158	12.51	ACLY
Liver - Cancer	GSM3576299	7.379	ATF3	Liver - Cancer	GSM3576299	13.35	ACLY
Liver - Cancer	GSM2343744	7.38	ATF3	Liver - Cancer	GSM2343744	13.17	ACLY
Liver - Cancer	GSM2410390	7.382	ATF3	Liver - Cancer	GSM2410390	12.67	ACLY
Liver - Cancer	GSM2344238	7.383	ATF3	Liver - Cancer	GSM2344238	13.27	ACLY
Liver - Cancer	GSM2343830	7.383	ATF3	Liver - Cancer	GSM2343830	12.53	ACLY
Liver - Cancer	GSM1704021	7.384	ATF3	Liver - Cancer	GSM1704021	13.94	ACLY
Liver - Cancer	GSM2343613	7.389	ATF3	Liver - Cancer	GSM2343613	13.62	ACLY
Liver - Cancer	GSM2343237	7.391	ATF3	Liver - Cancer	GSM2343237	12.95	ACLY
Liver - Cancer	GSM2343977	7.392	ATF3	Liver - Cancer	GSM2343977	14.03	ACLY
Liver - Cancer	GSM2343940	7.393	ATF3	Liver - Cancer	GSM2343940	13.07	ACLY
Liver - Cancer	GSM2369722	7.394	ATF3	Liver - Cancer	GSM2369722	11.49	ACLY
Liver - Cancer	GSM2306677	7.395	ATF3	Liver - Cancer	GSM2306677	13.98	ACLY
Liver - Cancer	GSM3450390	7.398	ATF3	Liver - Cancer	GSM3450390	14.06	ACLY
Liver - Cancer	GSM2343766	7.399	ATF3	Liver - Cancer	GSM2343766	13.28	ACLY
Liver - Cancer	GSM2343097	7.4	ATF3	Liver - Cancer	GSM2343097	13.79	ACLY
Liver - Cancer	GSM3177990	7.404	ATF3	Liver - Cancer	GSM3177990	12.82	ACLY
Liver - Cancer	GSM2343502	7.418	ATF3	Liver - Cancer	GSM2343502	14.07	ACLY
Liver - Cancer	GSM2070039	7.418	ATF3	Liver - Cancer	GSM2070039	13.47	ACLY
Liver - Cancer	GSM2343920	7.42	ATF3	Liver - Cancer	GSM2343920	12.7	ACLY
Liver - Cancer	GSM2698827	7.421	ATF3	Liver - Cancer	GSM2698827	14.11	ACLY
Liver - Cancer	GSM3315693	7.425	ATF3	Liver - Cancer	GSM3315693	13.74	ACLY
Liver - Cancer	GSM1519356	7.428	ATF3	Liver - Cancer	GSM1519356	10.82	ACLY
Liver - Cancer	GSM3356458	7.429	ATF3	Liver - Cancer	GSM3356458	13.87	ACLY
Liver - Cancer	GSM2343164	7.431	ATF3	Liver - Cancer	GSM2343164	13.57	ACLY
Liver - Cancer	GSM2344035	7.433	ATF3	Liver - Cancer	GSM2344035	14.24	ACLY
Liver - Cancer	GSM2248007	7.434	ATF3	Liver - Cancer	GSM2248007	13.61	ACLY
Liver - Cancer	GSM3972249	7.441	ATF3	Liver - Cancer	GSM3972249	14.16	ACLY
Liver - Cancer	GSM2343536	7.451	ATF3	Liver - Cancer	GSM2343536	13.42	ACLY
Liver - Cancer	GSM2343659	7.453	ATF3	Liver - Cancer	GSM2343659	13.33	ACLY
Liver - Cancer	GSM2650366	7.453	ATF3	Liver - Cancer	GSM2650366	12.66	ACLY
Liver - Cancer	GSM2463222	7.454	ATF3	Liver - Cancer	GSM2463222	13.15	ACLY
Liver - Cancer	GSM2138767	7.456	ATF3	Liver - Cancer	GSM2138767	13.47	ACLY
Liver - Cancer	GSM2862012	7.457	ATF3	Liver - Cancer	GSM2862012	13.76	ACLY
Liver - Cancer	GSM2995093	7.458	ATF3	Liver - Cancer	GSM2995093	13.68	ACLY
Liver - Cancer	GSM2344321	7.462	ATF3	Liver - Cancer	GSM2344321	13.62	ACLY
Liver - Cancer	GSM2551565	7.462	ATF3	Liver - Cancer	GSM2551565	13.42	ACLY
Liver - Cancer	GSM2369725	7.463	ATF3	Liver - Cancer	GSM2369725	11.84	ACLY
Liver - Cancer	GSM2343193	7.464	ATF3	Liver - Cancer	GSM2343193	13.28	ACLY
Liver - Cancer	GSM2344320	7.47	ATF3	Liver - Cancer	GSM2344320	13.61	ACLY
Liver - Cancer	GSM2248008	7.471	ATF3	Liver - Cancer	GSM2248008	13.63	ACLY
Liver - Cancer	GSM2973537	7.471	ATF3	Liver - Cancer	GSM2973537	13.04	ACLY
Liver - Cancer	GSM2559749	7.474	ATF3	Liver - Cancer	GSM2559749	11.57	ACLY
Liver - Cancer	GSM1646713	7.475	ATF3	Liver - Cancer	GSM1646713	11.19	ACLY
Liver - Cancer	GSM2343421	7.48	ATF3	Liver - Cancer	GSM2343421	13.11	ACLY
Liver - Cancer	GSM2973550	7.482	ATF3	Liver - Cancer	GSM2973550	11.92	ACLY
Liver - Cancer	GSM1211430	7.485	ATF3	Liver - Cancer	GSM1211430	13.37	ACLY
Liver - Cancer	GSM2719113	7.486	ATF3	Liver - Cancer	GSM2719113	13.44	ACLY
Liver - Cancer	GSM3315692	7.494	ATF3	Liver - Cancer	GSM3315692	13.83	ACLY
Liver - Cancer	GSM3146388	7.494	ATF3	Liver - Cancer	GSM3146388	13.81	ACLY
Liver - Cancer	GSM2343491	7.495	ATF3	Liver - Cancer	GSM2343491	13.54	ACLY
Liver - Cancer	GSM2070033	7.498	ATF3	Liver - Cancer	GSM2070033	10.77	ACLY
Liver - Cancer	GSM2343919	7.499	ATF3	Liver - Cancer	GSM2343919	12.99	ACLY
Liver - Cancer	GSM3972244	7.499	ATF3	Liver - Cancer	GSM3972244	11.94	ACLY
Liver - Cancer	GSM2698829	7.5	ATF3	Liver - Cancer	GSM2698829	13.96	ACLY
Liver - Cancer	GSM1447484	7.5	ATF3	Liver - Cancer	GSM1447484	12.89	ACLY
Liver - Cancer	GSM2343976	7.504	ATF3	Liver - Cancer	GSM2343976	13.98	ACLY
Liver - Cancer	GSM2344422	7.504	ATF3	Liver - Cancer	GSM2344422	13.31	ACLY
Liver - Cancer	GSM2410388	7.504	ATF3	Liver - Cancer	GSM2410388	12.66	ACLY
Liver - Cancer	GSM2343139	7.506	ATF3	Liver - Cancer	GSM2343139	13.63	ACLY
Liver - Cancer	GSM2344344	7.506	ATF3	Liver - Cancer	GSM2344344	12.9	ACLY
Liver - Cancer	GSM2748204	7.507	ATF3	Liver - Cancer	GSM2748204	13.84	ACLY
Liver - Cancer	GSM2344120	7.51	ATF3	Liver - Cancer	GSM2344120	13.49	ACLY
Liver - Cancer	GSM2334875	7.51	ATF3	Liver - Cancer	GSM2334875	9.624	ACLY
Liver - Cancer	GSM2463223	7.513	ATF3	Liver - Cancer	GSM2463223	13.19	ACLY
Liver - Cancer	GSM3150583	7.514	ATF3	Liver - Cancer	GSM3150583	12.21	ACLY
Liver - Cancer	GSM2463218	7.527	ATF3	Liver - Cancer	GSM2463218	13.17	ACLY
Liver - Cancer	GSM3495153	7.527	ATF3	Liver - Cancer	GSM3495153	12.46	ACLY
Liver - Cancer	GSM2053492	7.527	ATF3	Liver - Cancer	GSM2053492	12.12	ACLY
Liver - Cancer	GSM1548460	7.528	ATF3	Liver - Cancer	GSM1548460	11.02	ACLY
Liver - Cancer	GSM1447486	7.53	ATF3	Liver - Cancer	GSM1447486	13.02	ACLY
Liver - Cancer	GSM2740946	7.531	ATF3	Liver - Cancer	GSM2740946	12.36	ACLY
Liver - Cancer	GSM2053485	7.532	ATF3	Liver - Cancer	GSM2053485	12.18	ACLY
Liver - Cancer	GSM2551581	7.533	ATF3	Liver - Cancer	GSM2551581	13.08	ACLY
Liver - Cancer	GSM3972248	7.533	ATF3	Liver - Cancer	GSM3972248	11.88	ACLY
Liver - Cancer	GSM2343743	7.534	ATF3	Liver - Cancer	GSM2343743	13.23	ACLY
Liver - Cancer	GSM2343173	7.536	ATF3	Liver - Cancer	GSM2343173	13.74	ACLY
Liver - Cancer	GSM2344293	7.536	ATF3	Liver - Cancer	GSM2344293	13.27	ACLY
Liver - Cancer	GSM2062417	7.537	ATF3	Liver - Cancer	GSM2062417	13.2	ACLY
Liver - Cancer	GSM3972210	7.537	ATF3	Liver - Cancer	GSM3972210	12.43	ACLY
Liver - Cancer	GSM2369721	7.542	ATF3	Liver - Cancer	GSM2369721	11.48	ACLY
Liver - Cancer	GSM3574730	7.542	ATF3	Liver - Cancer	GSM3574730	11.32	ACLY
Liver - Cancer	GSM2862011	7.545	ATF3	Liver - Cancer	GSM2862011	13.8	ACLY
Liver - Cancer	GSM2138842	7.552	ATF3	Liver - Cancer	GSM2138842	13.82	ACLY
Liver - Cancer	GSM2343228	7.556	ATF3	Liver - Cancer	GSM2343228	13.01	ACLY
Liver - Cancer	GSM3972211	7.557	ATF3	Liver - Cancer	GSM3972211	12.37	ACLY
Liver - Cancer	GSM2698826	7.56	ATF3	Liver - Cancer	GSM2698826	13.31	ACLY
Liver - Cancer	GSM3738721	7.561	ATF3	Liver - Cancer	GSM3738721	13.56	ACLY
Liver - Cancer	GSM2343542	7.563	ATF3	Liver - Cancer	GSM2343542	13.3	ACLY
Liver - Cancer	GSM1447487	7.563	ATF3	Liver - Cancer	GSM1447487	13	ACLY
Liver - Cancer	GSM2138769	7.564	ATF3	Liver - Cancer	GSM2138769	13.39	ACLY
Liver - Cancer	GSM1704033	7.569	ATF3	Liver - Cancer	GSM1704033	13.94	ACLY
Liver - Cancer	GSM3738718	7.572	ATF3	Liver - Cancer	GSM3738718	13.58	ACLY
Liver - Cancer	GSM2343161	7.573	ATF3	Liver - Cancer	GSM2343161	12.68	ACLY
Liver - Cancer	GSM2053463	7.575	ATF3	Liver - Cancer	GSM2053463	11.92	ACLY
Liver - Cancer	GSM2343648	7.579	ATF3	Liver - Cancer	GSM2343648	13.6	ACLY
Liver - Cancer	GSM2344036	7.582	ATF3	Liver - Cancer	GSM2344036	14.3	ACLY
Liver - Cancer	GSM3738720	7.583	ATF3	Liver - Cancer	GSM3738720	13.5	ACLY
Liver - Cancer	GSM2138857	7.584	ATF3	Liver - Cancer	GSM2138857	13.51	ACLY
Liver - Cancer	GSM2344249	7.585	ATF3	Liver - Cancer	GSM2344249	13.68	ACLY
Liver - Cancer	GSM3423947	7.585	ATF3	Liver - Cancer	GSM3423947	12.84	ACLY
Liver - Cancer	GSM3177986	7.585	ATF3	Liver - Cancer	GSM3177986	12.53	ACLY
Liver - Cancer	GSM3536109	7.586	ATF3	Liver - Cancer	GSM3536109	11.08	ACLY
Liver - Cancer	GSM2138843	7.587	ATF3	Liver - Cancer	GSM2138843	13.75	ACLY
Liver - Cancer	GSM2343595	7.587	ATF3	Liver - Cancer	GSM2343595	13.4	ACLY
Liver - Cancer	GSM3146392	7.587	ATF3	Liver - Cancer	GSM3146392	12.04	ACLY
Liver - Cancer	GSM2463219	7.589	ATF3	Liver - Cancer	GSM2463219	13.23	ACLY
Liver - Cancer	GSM1646686	7.589	ATF3	Liver - Cancer	GSM1646686	10.74	ACLY
Liver - Cancer	GSM2344373	7.591	ATF3	Liver - Cancer	GSM2344373	13.07	ACLY
Liver - Cancer	GSM2138666	7.592	ATF3	Liver - Cancer	GSM2138666	13.43	ACLY
Liver - Cancer	GSM2343424	7.594	ATF3	Liver - Cancer	GSM2343424	13.17	ACLY
Liver - Cancer	GSM2702324	7.594	ATF3	Liver - Cancer	GSM2702324	12.03	ACLY
Liver - Cancer	GSM2344423	7.596	ATF3	Liver - Cancer	GSM2344423	13.28	ACLY
Liver - Cancer	GSM2070038	7.599	ATF3	Liver - Cancer	GSM2070038	13.43	ACLY
Liver - Cancer	GSM2138731	7.6	ATF3	Liver - Cancer	GSM2138731	14.14	ACLY
Liver - Cancer	GSM2757325	7.602	ATF3	Liver - Cancer	GSM2757325	12.74	ACLY
Liver - Cancer	GSM3081767	7.603	ATF3	Liver - Cancer	GSM3081767	11.33	ACLY
Liver - Cancer	GSM2343748	7.605	ATF3	Liver - Cancer	GSM2343748	14.33	ACLY
Liver - Cancer	GSM2344891	7.61	ATF3	Liver - Cancer	GSM2344891	13.39	ACLY
Liver - Cancer	GSM2248006	7.614	ATF3	Liver - Cancer	GSM2248006	13.69	ACLY
Liver - Cancer	GSM2081393	7.616	ATF3	Liver - Cancer	GSM2081393	13.95	ACLY
Liver - Cancer	GSM2343272	7.617	ATF3	Liver - Cancer	GSM2343272	13.55	ACLY
Liver - Cancer	GSM2070046	7.618	ATF3	Liver - Cancer	GSM2070046	13.4	ACLY
Liver - Cancer	GSM2343649	7.619	ATF3	Liver - Cancer	GSM2343649	13.63	ACLY
Liver - Cancer	GSM2344256	7.62	ATF3	Liver - Cancer	GSM2344256	13.96	ACLY
Liver - Cancer	GSM3177983	7.62	ATF3	Liver - Cancer	GSM3177983	12.86	ACLY
Liver - Cancer	GSM2248004	7.622	ATF3	Liver - Cancer	GSM2248004	13.52	ACLY
Liver - Cancer	GSM2248005	7.622	ATF3	Liver - Cancer	GSM2248005	13.42	ACLY
Liver - Cancer	GSM2344343	7.622	ATF3	Liver - Cancer	GSM2344343	12.97	ACLY
Liver - Cancer	GSM2973544	7.627	ATF3	Liver - Cancer	GSM2973544	11.28	ACLY
Liver - Cancer	GSM2343271	7.628	ATF3	Liver - Cancer	GSM2343271	13.37	ACLY
Liver - Cancer	GSM2773151	7.629	ATF3	Liver - Cancer	GSM2773151	12.58	ACLY
Liver - Cancer	GSM2551595	7.634	ATF3	Liver - Cancer	GSM2551595	13.41	ACLY
Liver - Cancer	GSM2463220	7.641	ATF3	Liver - Cancer	GSM2463220	13.16	ACLY
Liver - Cancer	GSM2053459	7.641	ATF3	Liver - Cancer	GSM2053459	11.35	ACLY
Liver - Cancer	GSM2369726	7.644	ATF3	Liver - Cancer	GSM2369726	11.87	ACLY
Liver - Cancer	GSM2055802	7.645	ATF3	Liver - Cancer	GSM2055802	11.32	ACLY
Liver - Cancer	GSM2138730	7.648	ATF3	Liver - Cancer	GSM2138730	14.14	ACLY
Liver - Cancer	GSM2343441	7.648	ATF3	Liver - Cancer	GSM2343441	13.6	ACLY
Liver - Cancer	GSM2138782	7.651	ATF3	Liver - Cancer	GSM2138782	13.47	ACLY
Liver - Cancer	GSM1548466	7.651	ATF3	Liver - Cancer	GSM1548466	12.04	ACLY
Liver - Cancer	GSM2586970	7.654	ATF3	Liver - Cancer	GSM2586970	12.98	ACLY
Liver - Cancer	GSM2138805	7.654	ATF3	Liver - Cancer	GSM2138805	12.92	ACLY
Liver - Cancer	GSM2343965	7.656	ATF3	Liver - Cancer	GSM2343965	13.93	ACLY
Liver - Cancer	GSM2344051	7.658	ATF3	Liver - Cancer	GSM2344051	13.29	ACLY
Liver - Cancer	GSM3972242	7.664	ATF3	Liver - Cancer	GSM3972242	13.34	ACLY
Liver - Cancer	GSM2343882	7.665	ATF3	Liver - Cancer	GSM2343882	13.78	ACLY
Liver - Cancer	GSM2343823	7.667	ATF3	Liver - Cancer	GSM2343823	13.9	ACLY
Liver - Cancer	GSM2138793	7.667	ATF3	Liver - Cancer	GSM2138793	13.43	ACLY
Liver - Cancer	GSM2794843	7.667	ATF3	Liver - Cancer	GSM2794843	11.92	ACLY
Liver - Cancer	GSM2138856	7.67	ATF3	Liver - Cancer	GSM2138856	13.45	ACLY
Liver - Cancer	GSM3417856	7.67	ATF3	Liver - Cancer	GSM3417856	13.38	ACLY
Liver - Cancer	GSM2463221	7.677	ATF3	Liver - Cancer	GSM2463221	13.14	ACLY
Liver - Cancer	GSM2480470	7.677	ATF3	Liver - Cancer	GSM2480470	11.97	ACLY
Liver - Cancer	GSM1576790	7.678	ATF3	Liver - Cancer	GSM1576790	13.83	ACLY
Liver - Cancer	GSM2343881	7.681	ATF3	Liver - Cancer	GSM2343881	13.83	ACLY
Liver - Cancer	GSM2343435	7.682	ATF3	Liver - Cancer	GSM2343435	14.08	ACLY
Liver - Cancer	GSM1646725	7.682	ATF3	Liver - Cancer	GSM1646725	10.98	ACLY
Liver - Cancer	GSM2344392	7.685	ATF3	Liver - Cancer	GSM2344392	13.65	ACLY
Liver - Cancer	GSM3067801	7.685	ATF3	Liver - Cancer	GSM3067801	13.38	ACLY
Liver - Cancer	GSM2807389	7.686	ATF3	Liver - Cancer	GSM2807389	14.35	ACLY
Liver - Cancer	GSM2973540	7.687	ATF3	Liver - Cancer	GSM2973540	12.27	ACLY
Liver - Cancer	GSM2343974	7.69	ATF3	Liver - Cancer	GSM2343974	14.18	ACLY
Liver - Cancer	GSM2559753	7.691	ATF3	Liver - Cancer	GSM2559753	10.22	ACLY
Liver - Cancer	GSM2343640	7.693	ATF3	Liver - Cancer	GSM2343640	13.72	ACLY
Liver - Cancer	GSM2343594	7.693	ATF3	Liver - Cancer	GSM2343594	13.35	ACLY
Liver - Cancer	GSM2343535	7.695	ATF3	Liver - Cancer	GSM2343535	13.43	ACLY
Liver - Cancer	GSM2344052	7.699	ATF3	Liver - Cancer	GSM2344052	13.53	ACLY
Liver - Cancer	GSM2766531	7.702	ATF3	Liver - Cancer	GSM2766531	12.96	ACLY
Liver - Cancer	GSM2343639	7.703	ATF3	Liver - Cancer	GSM2343639	13.79	ACLY
Liver - Cancer	GSM1646715	7.705	ATF3	Liver - Cancer	GSM1646715	11.2	ACLY
Liver - Cancer	GSM3738717	7.706	ATF3	Liver - Cancer	GSM3738717	13.57	ACLY
Liver - Cancer	GSM2344257	7.711	ATF3	Liver - Cancer	GSM2344257	13.91	ACLY
Liver - Cancer	GSM2343162	7.712	ATF3	Liver - Cancer	GSM2343162	12.65	ACLY
Liver - Cancer	GSM2344237	7.713	ATF3	Liver - Cancer	GSM2344237	13.32	ACLY
Liver - Cancer	GSM2410401	7.714	ATF3	Liver - Cancer	GSM2410401	14.11	ACLY
Liver - Cancer	GSM2344176	7.714	ATF3	Liver - Cancer	GSM2344176	13.9	ACLY
Liver - Cancer	GSM2343543	7.717	ATF3	Liver - Cancer	GSM2343543	13.39	ACLY
Liver - Cancer	GSM2343440	7.718	ATF3	Liver - Cancer	GSM2343440	13.79	ACLY
Liver - Cancer	GSM2740942	7.719	ATF3	Liver - Cancer	GSM2740942	12.58	ACLY
Liver - Cancer	GSM2698828	7.72	ATF3	Liver - Cancer	GSM2698828	13.86	ACLY
Liver - Cancer	GSM2551589	7.72	ATF3	Liver - Cancer	GSM2551589	13.38	ACLY
Liver - Cancer	GSM3212438	7.721	ATF3	Liver - Cancer	GSM3212438	13.72	ACLY
Liver - Cancer	GSM3150206	7.721	ATF3	Liver - Cancer	GSM3150206	12.78	ACLY
Liver - Cancer	GSM2343252	7.722	ATF3	Liver - Cancer	GSM2343252	13.92	ACLY
Liver - Cancer	GSM2138669	7.722	ATF3	Liver - Cancer	GSM2138669	13.88	ACLY
Liver - Cancer	GSM2766533	7.722	ATF3	Liver - Cancer	GSM2766533	12.96	ACLY
Liver - Cancer	GSM2138810	7.722	ATF3	Liver - Cancer	GSM2138810	12.37	ACLY
Liver - Cancer	GSM2334885	7.722	ATF3	Liver - Cancer	GSM2334885	10.57	ACLY
Liver - Cancer	GSM2551570	7.726	ATF3	Liver - Cancer	GSM2551570	13.56	ACLY
Liver - Cancer	GSM2586968	7.726	ATF3	Liver - Cancer	GSM2586968	12.65	ACLY
Liver - Cancer	GSM3972243	7.727	ATF3	Liver - Cancer	GSM3972243	11.84	ACLY
Liver - Cancer	GSM2138892	7.729	ATF3	Liver - Cancer	GSM2138892	13.22	ACLY
Liver - Cancer	GSM2343444	7.732	ATF3	Liver - Cancer	GSM2343444	13.13	ACLY
Liver - Cancer	GSM2343192	7.734	ATF3	Liver - Cancer	GSM2343192	13.27	ACLY
Liver - Cancer	GSM2369724	7.734	ATF3	Liver - Cancer	GSM2369724	11.69	ACLY
Liver - Cancer	GSM2343113	7.736	ATF3	Liver - Cancer	GSM2343113	13.09	ACLY
Liver - Cancer	GSM2344890	7.738	ATF3	Liver - Cancer	GSM2344890	13.33	ACLY
Liver - Cancer	GSM2138893	7.74	ATF3	Liver - Cancer	GSM2138893	13.33	ACLY
Liver - Cancer	GSM3081775	7.744	ATF3	Liver - Cancer	GSM3081775	11.19	ACLY
Liver - Cancer	GSM2053467	7.747	ATF3	Liver - Cancer	GSM2053467	11.58	ACLY
Liver - Cancer	GSM2343174	7.75	ATF3	Liver - Cancer	GSM2343174	13.49	ACLY
Liver - Cancer	GSM2343822	7.751	ATF3	Liver - Cancer	GSM2343822	13.74	ACLY
Liver - Cancer	GSM3150585	7.751	ATF3	Liver - Cancer	GSM3150585	12.7	ACLY
Liver - Cancer	GSM2344132	7.752	ATF3	Liver - Cancer	GSM2344132	13.6	ACLY
Liver - Cancer	GSM2343555	7.753	ATF3	Liver - Cancer	GSM2343555	13.07	ACLY
Liver - Cancer	GSM3315694	7.755	ATF3	Liver - Cancer	GSM3315694	13.74	ACLY
Liver - Cancer	GSM2344089	7.758	ATF3	Liver - Cancer	GSM2344089	13.78	ACLY
Liver - Cancer	GSM2138804	7.761	ATF3	Liver - Cancer	GSM2138804	12.92	ACLY
Liver - Cancer	GSM2748200	7.763	ATF3	Liver - Cancer	GSM2748200	13.74	ACLY
Liver - Cancer	GSM4119084	7.763	ATF3	Liver - Cancer	GSM4119084	13.03	ACLY
Liver - Cancer	GSM1447485	7.763	ATF3	Liver - Cancer	GSM1447485	12.89	ACLY
Liver - Cancer	GSM2343800	7.765	ATF3	Liver - Cancer	GSM2343800	13.86	ACLY
Liver - Cancer	GSM3315695	7.768	ATF3	Liver - Cancer	GSM3315695	13.73	ACLY
Liver - Cancer	GSM1646688	7.768	ATF3	Liver - Cancer	GSM1646688	10.99	ACLY
Liver - Cancer	GSM2343140	7.771	ATF3	Liver - Cancer	GSM2343140	13.66	ACLY
Liver - Cancer	GSM2740949	7.771	ATF3	Liver - Cancer	GSM2740949	12.7	ACLY
Liver - Cancer	GSM2559748	7.775	ATF3	Liver - Cancer	GSM2559748	9.381	ACLY
Liver - Cancer	GSM2334901	7.776	ATF3	Liver - Cancer	GSM2334901	9.811	ACLY
Liver - Cancer	GSM1646685	7.777	ATF3	Liver - Cancer	GSM1646685	11.34	ACLY
Liver - Cancer	GSM2343528	7.778	ATF3	Liver - Cancer	GSM2343528	15.11	ACLY
Liver - Cancer	GSM1646696	7.781	ATF3	Liver - Cancer	GSM1646696	11.05	ACLY
Liver - Cancer	GSM2586967	7.784	ATF3	Liver - Cancer	GSM2586967	12.63	ACLY
Liver - Cancer	GSM2343529	7.786	ATF3	Liver - Cancer	GSM2343529	15.02	ACLY
Liver - Cancer	GSM3150207	7.786	ATF3	Liver - Cancer	GSM3150207	12.72	ACLY
Liver - Cancer	GSM2369723	7.786	ATF3	Liver - Cancer	GSM2369723	11.68	ACLY
Liver - Cancer	GSM3417857	7.788	ATF3	Liver - Cancer	GSM3417857	13.1	ACLY
Liver - Cancer	GSM3556991	7.789	ATF3	Liver - Cancer	GSM3556991	13.3	ACLY
Liver - Cancer	GSM2344350	7.79	ATF3	Liver - Cancer	GSM2344350	13.37	ACLY
Liver - Cancer	GSM2344889	7.792	ATF3	Liver - Cancer	GSM2344889	13.5	ACLY
Liver - Cancer	GSM2735676	7.793	ATF3	Liver - Cancer	GSM2735676	11.98	ACLY
Liver - Cancer	GSM1576789	7.796	ATF3	Liver - Cancer	GSM1576789	13.95	ACLY
Liver - Cancer	GSM3813813	7.796	ATF3	Liver - Cancer	GSM3813813	12.99	ACLY
Liver - Cancer	GSM2138846	7.798	ATF3	Liver - Cancer	GSM2138846	13.12	ACLY
Liver - Cancer	GSM2138847	7.798	ATF3	Liver - Cancer	GSM2138847	13.07	ACLY
Liver - Cancer	GSM2586972	7.798	ATF3	Liver - Cancer	GSM2586972	12.96	ACLY
Liver - Cancer	GSM3813812	7.801	ATF3	Liver - Cancer	GSM3813812	12.92	ACLY
Liver - Cancer	GSM2343169	7.802	ATF3	Liver - Cancer	GSM2343169	12.89	ACLY
Liver - Cancer	GSM4038485	7.803	ATF3	Liver - Cancer	GSM4038485	13.76	ACLY
Liver - Cancer	GSM2343658	7.804	ATF3	Liver - Cancer	GSM2343658	13.69	ACLY
Liver - Cancer	GSM2883947	7.804	ATF3	Liver - Cancer	GSM2883947	11.11	ACLY
Liver - Cancer	GSM3105102	7.808	ATF3	Liver - Cancer	GSM3105102	12.62	ACLY
Liver - Cancer	GSM2138883	7.809	ATF3	Liver - Cancer	GSM2138883	13.11	ACLY
Liver - Cancer	GSM2344372	7.81	ATF3	Liver - Cancer	GSM2344372	13.01	ACLY
Liver - Cancer	GSM1646717	7.81	ATF3	Liver - Cancer	GSM1646717	11.45	ACLY
Liver - Cancer	GSM2138830	7.811	ATF3	Liver - Cancer	GSM2138830	13.87	ACLY
Liver - Cancer	GSM2053491	7.811	ATF3	Liver - Cancer	GSM2053491	11.69	ACLY
Liver - Cancer	GSM2070037	7.812	ATF3	Liver - Cancer	GSM2070037	13.72	ACLY
Liver - Cancer	GSM1519353	7.812	ATF3	Liver - Cancer	GSM1519353	11.53	ACLY
Liver - Cancer	GSM2138783	7.813	ATF3	Liver - Cancer	GSM2138783	13.44	ACLY
Liver - Cancer	GSM2138668	7.814	ATF3	Liver - Cancer	GSM2138668	13.68	ACLY
Liver - Cancer	GSM2757326	7.815	ATF3	Liver - Cancer	GSM2757326	12.93	ACLY
Liver - Cancer	GSM3972241	7.816	ATF3	Liver - Cancer	GSM3972241	14.02	ACLY
Liver - Cancer	GSM2627025	7.817	ATF3	Liver - Cancer	GSM2627025	13.11	ACLY
Liver - Cancer	GSM2740945	7.818	ATF3	Liver - Cancer	GSM2740945	12.92	ACLY
Liver - Cancer	GSM3370150	7.823	ATF3	Liver - Cancer	GSM3370150	11.84	ACLY
Liver - Cancer	GSM1646722	7.824	ATF3	Liver - Cancer	GSM1646722	11.06	ACLY
Liver - Cancer	GSM2138667	7.825	ATF3	Liver - Cancer	GSM2138667	13.46	ACLY
Liver - Cancer	GSM3536107	7.828	ATF3	Liver - Cancer	GSM3536107	11.01	ACLY
Liver - Cancer	GSM3556995	7.829	ATF3	Liver - Cancer	GSM3556995	13.33	ACLY
Liver - Cancer	GSM2053465	7.833	ATF3	Liver - Cancer	GSM2053465	12.28	ACLY
Liver - Cancer	GSM1646714	7.833	ATF3	Liver - Cancer	GSM1646714	10.8	ACLY
Liver - Cancer	GSM2343936	7.834	ATF3	Liver - Cancer	GSM2343936	13	ACLY
Liver - Cancer	GSM2344007	7.836	ATF3	Liver - Cancer	GSM2344007	13.38	ACLY
Liver - Cancer	GSM2343801	7.838	ATF3	Liver - Cancer	GSM2343801	13.79	ACLY
Liver - Cancer	GSM2138811	7.838	ATF3	Liver - Cancer	GSM2138811	12.2	ACLY
Liver - Cancer	GSM2228741	7.844	ATF3	Liver - Cancer	GSM2228741	12.92	ACLY
Liver - Cancer	GSM4149710	7.844	ATF3	Liver - Cancer	GSM4149710	12.8	ACLY
Liver - Cancer	GSM3536105	7.844	ATF3	Liver - Cancer	GSM3536105	11.01	ACLY
Liver - Cancer	GSM3423948	7.846	ATF3	Liver - Cancer	GSM3423948	12.25	ACLY
Liver - Cancer	GSM4088772	7.847	ATF3	Liver - Cancer	GSM4088772	12.44	ACLY
Liver - Cancer	GSM2344312	7.848	ATF3	Liver - Cancer	GSM2344312	13.33	ACLY
Liver - Cancer	GSM2138792	7.849	ATF3	Liver - Cancer	GSM2138792	13.59	ACLY
Liver - Cancer	GSM2344024	7.851	ATF3	Liver - Cancer	GSM2344024	13.67	ACLY
Liver - Cancer	GSM2334892	7.854	ATF3	Liver - Cancer	GSM2334892	9.875	ACLY
Liver - Cancer	GSM2138831	7.856	ATF3	Liver - Cancer	GSM2138831	13.9	ACLY
Liver - Cancer	GSM2343749	7.857	ATF3	Liver - Cancer	GSM2343749	14.33	ACLY
Liver - Cancer	GSM2343170	7.857	ATF3	Liver - Cancer	GSM2343170	13.1	ACLY
Liver - Cancer	GSM2344131	7.858	ATF3	Liver - Cancer	GSM2344131	13.63	ACLY
Liver - Cancer	GSM2138838	7.861	ATF3	Liver - Cancer	GSM2138838	13.44	ACLY
Liver - Cancer	GSM3425550	7.861	ATF3	Liver - Cancer	GSM3425550	13.12	ACLY
Liver - Cancer	GSM3150208	7.861	ATF3	Liver - Cancer	GSM3150208	12.8	ACLY
Liver - Cancer	GSM3670435	7.862	ATF3	Liver - Cancer	GSM3670435	12.48	ACLY
Liver - Cancer	GSM2138886	7.863	ATF3	Liver - Cancer	GSM2138886	14.16	ACLY
Liver - Cancer	GSM2343975	7.864	ATF3	Liver - Cancer	GSM2343975	14.06	ACLY
Liver - Cancer	GSM2343727	7.869	ATF3	Liver - Cancer	GSM2343727	13.53	ACLY
Liver - Cancer	GSM1646708	7.869	ATF3	Liver - Cancer	GSM1646708	11.07	ACLY
Liver - Cancer	GSM2343203	7.87	ATF3	Liver - Cancer	GSM2343203	13.66	ACLY
Liver - Cancer	GSM2344119	7.871	ATF3	Liver - Cancer	GSM2344119	13.52	ACLY
Liver - Cancer	GSM3417858	7.875	ATF3	Liver - Cancer	GSM3417858	13.39	ACLY
Liver - Cancer	GSM3556994	7.878	ATF3	Liver - Cancer	GSM3556994	13.46	ACLY
Liver - Cancer	GSM3738726	7.878	ATF3	Liver - Cancer	GSM3738726	12.72	ACLY
Liver - Cancer	GSM2344006	7.886	ATF3	Liver - Cancer	GSM2344006	13.36	ACLY
Liver - Cancer	GSM2344030	7.887	ATF3	Liver - Cancer	GSM2344030	14.58	ACLY
Liver - Cancer	GSM3536096	7.888	ATF3	Liver - Cancer	GSM3536096	11.15	ACLY
Liver - Cancer	GSM2138882	7.889	ATF3	Liver - Cancer	GSM2138882	13.11	ACLY
Liver - Cancer	GSM2344892	7.892	ATF3	Liver - Cancer	GSM2344892	13.38	ACLY
Liver - Cancer	GSM2343633	7.894	ATF3	Liver - Cancer	GSM2343633	14.12	ACLY
Liver - Cancer	GSM2344093	7.895	ATF3	Liver - Cancer	GSM2344093	13.16	ACLY
Liver - Cancer	GSM2332409	7.895	ATF3	Liver - Cancer	GSM2332409	10.55	ACLY
Liver - Cancer	GSM2343081	7.897	ATF3	Liver - Cancer	GSM2343081	13.12	ACLY
Liver - Cancer	GSM3370140	7.899	ATF3	Liver - Cancer	GSM3370140	11.6	ACLY
Liver - Cancer	GSM2344185	7.901	ATF3	Liver - Cancer	GSM2344185	13.18	ACLY
Liver - Cancer	GSM2586969	7.901	ATF3	Liver - Cancer	GSM2586969	12.76	ACLY
Liver - Cancer	GSM2343287	7.902	ATF3	Liver - Cancer	GSM2343287	13.98	ACLY
Liver - Cancer	GSM2410389	7.903	ATF3	Liver - Cancer	GSM2410389	12.78	ACLY
Liver - Cancer	GSM2343307	7.904	ATF3	Liver - Cancer	GSM2343307	13.82	ACLY
Liver - Cancer	GSM2344393	7.908	ATF3	Liver - Cancer	GSM2344393	13.54	ACLY
Liver - Cancer	GSM3556997	7.911	ATF3	Liver - Cancer	GSM3556997	13.37	ACLY
Liver - Cancer	GSM2463225	7.912	ATF3	Liver - Cancer	GSM2463225	13.21	ACLY
Liver - Cancer	GSM2062418	7.914	ATF3	Liver - Cancer	GSM2062418	13.54	ACLY
Liver - Cancer	GSM2551577	7.916	ATF3	Liver - Cancer	GSM2551577	13.54	ACLY
Liver - Cancer	GSM2138766	7.918	ATF3	Liver - Cancer	GSM2138766	13.41	ACLY
Liver - Cancer	GSM2343465	7.92	ATF3	Liver - Cancer	GSM2343465	13.45	ACLY
Liver - Cancer	GSM2343964	7.921	ATF3	Liver - Cancer	GSM2343964	14.03	ACLY
Liver - Cancer	GSM2766532	7.922	ATF3	Liver - Cancer	GSM2766532	13.01	ACLY
Liver - Cancer	GSM2766536	7.926	ATF3	Liver - Cancer	GSM2766536	13.44	ACLY
Liver - Cancer	GSM3395005	7.926	ATF3	Liver - Cancer	GSM3395005	13.15	ACLY
Liver - Cancer	GSM2343971	7.927	ATF3	Liver - Cancer	GSM2343971	13.22	ACLY
Liver - Cancer	GSM2740947	7.928	ATF3	Liver - Cancer	GSM2740947	13.08	ACLY
Liver - Cancer	GSM2343288	7.933	ATF3	Liver - Cancer	GSM2343288	13.98	ACLY
Liver - Cancer	GSM2343947	7.934	ATF3	Liver - Cancer	GSM2343947	13.93	ACLY
Liver - Cancer	GSM2070048	7.935	ATF3	Liver - Cancer	GSM2070048	10.72	ACLY
Liver - Cancer	GSM2883952	7.937	ATF3	Liver - Cancer	GSM2883952	11.36	ACLY
Liver - Cancer	GSM2344184	7.938	ATF3	Liver - Cancer	GSM2344184	13.19	ACLY
Liver - Cancer	GSM2344033	7.939	ATF3	Liver - Cancer	GSM2344033	13.93	ACLY
Liver - Cancer	GSM2081387	7.942	ATF3	Liver - Cancer	GSM2081387	13.97	ACLY
Liver - Cancer	GSM2343082	7.942	ATF3	Liver - Cancer	GSM2343082	13.13	ACLY
Liver - Cancer	GSM2945853	7.942	ATF3	Liver - Cancer	GSM2945853	12.32	ACLY
Liver - Cancer	GSM2343434	7.946	ATF3	Liver - Cancer	GSM2343434	14.01	ACLY
Liver - Cancer	GSM2343998	7.948	ATF3	Liver - Cancer	GSM2343998	12.95	ACLY
Liver - Cancer	GSM2344042	7.95	ATF3	Liver - Cancer	GSM2344042	13.23	ACLY
Liver - Cancer	GSM2334884	7.953	ATF3	Liver - Cancer	GSM2334884	9.165	ACLY
Liver - Cancer	GSM2977144	7.954	ATF3	Liver - Cancer	GSM2977144	13.67	ACLY
Liver - Cancer	GSM2800808	7.955	ATF3	Liver - Cancer	GSM2800808	13.11	ACLY
Liver - Cancer	GSM2070030	7.959	ATF3	Liver - Cancer	GSM2070030	10.62	ACLY
Liver - Cancer	GSM2343114	7.962	ATF3	Liver - Cancer	GSM2343114	13.02	ACLY
Liver - Cancer	GSM2344054	7.965	ATF3	Liver - Cancer	GSM2344054	13.27	ACLY
Liver - Cancer	GSM2344088	7.967	ATF3	Liver - Cancer	GSM2344088	13.96	ACLY
Liver - Cancer	GSM3972239	7.967	ATF3	Liver - Cancer	GSM3972239	12.27	ACLY
Liver - Cancer	GSM2138887	7.969	ATF3	Liver - Cancer	GSM2138887	14.1	ACLY
Liver - Cancer	GSM2343970	7.969	ATF3	Liver - Cancer	GSM2343970	13.37	ACLY
Liver - Cancer	GSM4119087	7.97	ATF3	Liver - Cancer	GSM4119087	12.89	ACLY
Liver - Cancer	GSM3738719	7.972	ATF3	Liver - Cancer	GSM3738719	13.56	ACLY
Liver - Cancer	GSM3105103	7.973	ATF3	Liver - Cancer	GSM3105103	14.17	ACLY
Liver - Cancer	GSM2138861	7.975	ATF3	Liver - Cancer	GSM2138861	13.95	ACLY
Liver - Cancer	GSM2480442	7.975	ATF3	Liver - Cancer	GSM2480442	11.67	ACLY
Liver - Cancer	GSM2735678	7.975	ATF3	Liver - Cancer	GSM2735678	11.66	ACLY
Liver - Cancer	GSM2053472	7.976	ATF3	Liver - Cancer	GSM2053472	11.75	ACLY
Liver - Cancer	GSM2081381	7.977	ATF3	Liver - Cancer	GSM2081381	13.84	ACLY
Liver - Cancer	GSM3557004	7.978	ATF3	Liver - Cancer	GSM3557004	13.61	ACLY
Liver - Cancer	GSM3105101	7.978	ATF3	Liver - Cancer	GSM3105101	12.99	ACLY
Liver - Cancer	GSM4059326	7.983	ATF3	Liver - Cancer	GSM4059326	12.27	ACLY
Liver - Cancer	GSM2072618	7.984	ATF3	Liver - Cancer	GSM2072618	13.62	ACLY
Liver - Cancer	GSM2344349	7.984	ATF3	Liver - Cancer	GSM2344349	13.47	ACLY
Liver - Cancer	GSM2343308	7.986	ATF3	Liver - Cancer	GSM2343308	13.9	ACLY
Liver - Cancer	GSM2095704	7.987	ATF3	Liver - Cancer	GSM2095704	13.31	ACLY
Liver - Cancer	GSM2138689	7.988	ATF3	Liver - Cancer	GSM2138689	14.37	ACLY
Liver - Cancer	GSM2343805	7.989	ATF3	Liver - Cancer	GSM2343805	13.58	ACLY
Liver - Cancer	GSM2344211	7.99	ATF3	Liver - Cancer	GSM2344211	12.86	ACLY
Liver - Cancer	GSM1558624	7.99	ATF3	Liver - Cancer	GSM1558624	11.85	ACLY
Liver - Cancer	GSM1646728	7.99	ATF3	Liver - Cancer	GSM1646728	10.95	ACLY
Liver - Cancer	GSM3536091	7.992	ATF3	Liver - Cancer	GSM3536091	9.305	ACLY
Liver - Cancer	GSM2343983	7.995	ATF3	Liver - Cancer	GSM2343983	13.08	ACLY
Liver - Cancer	GSM2228742	7.996	ATF3	Liver - Cancer	GSM2228742	13	ACLY
Liver - Cancer	GSM2344029	7.997	ATF3	Liver - Cancer	GSM2344029	14.49	ACLY
Liver - Cancer	GSM2326084	7.997	ATF3	Liver - Cancer	GSM2326084	13.58	ACLY
Liver - Cancer	GSM2740954	8	ATF3	Liver - Cancer	GSM2740954	14.43	ACLY
Liver - Cancer	GSM2343878	8.002	ATF3	Liver - Cancer	GSM2343878	13.63	ACLY
Liver - Cancer	GSM3319265	8.002	ATF3	Liver - Cancer	GSM3319265	12.97	ACLY
Liver - Cancer	GSM3495151	8.004	ATF3	Liver - Cancer	GSM3495151	13.43	ACLY
Liver - Cancer	GSM2680343	8.008	ATF3	Liver - Cancer	GSM2680343	13.38	ACLY
Liver - Cancer	GSM2343838	8.01	ATF3	Liver - Cancer	GSM2343838	13.9	ACLY
Liver - Cancer	GSM2138755	8.011	ATF3	Liver - Cancer	GSM2138755	13.62	ACLY
Liver - Cancer	GSM2343982	8.013	ATF3	Liver - Cancer	GSM2343982	13	ACLY
Liver - Cancer	GSM2343464	8.014	ATF3	Liver - Cancer	GSM2343464	13.47	ACLY
Liver - Cancer	GSM2344055	8.015	ATF3	Liver - Cancer	GSM2344055	13.2	ACLY
Liver - Cancer	GSM2343999	8.016	ATF3	Liver - Cancer	GSM2343999	12.95	ACLY
Liver - Cancer	GSM2343223	8.017	ATF3	Liver - Cancer	GSM2343223	13.68	ACLY
Liver - Cancer	GSM2463226	8.018	ATF3	Liver - Cancer	GSM2463226	13.2	ACLY
Liver - Cancer	GSM3105104	8.021	ATF3	Liver - Cancer	GSM3105104	14.23	ACLY
Liver - Cancer	GSM2766535	8.022	ATF3	Liver - Cancer	GSM2766535	13.57	ACLY
Liver - Cancer	GSM2177861	8.022	ATF3	Liver - Cancer	GSM2177861	11.05	ACLY
Liver - Cancer	GSM2343632	8.023	ATF3	Liver - Cancer	GSM2343632	14.24	ACLY
Liver - Cancer	GSM2343334	8.024	ATF3	Liver - Cancer	GSM2343334	13.3	ACLY
Liver - Cancer	GSM2480438	8.029	ATF3	Liver - Cancer	GSM2480438	10.44	ACLY
Liver - Cancer	GSM4149712	8.032	ATF3	Liver - Cancer	GSM4149712	12.82	ACLY
Liver - Cancer	GSM3100880	8.032	ATF3	Liver - Cancer	GSM3100880	12.13	ACLY
Liver - Cancer	GSM2344311	8.036	ATF3	Liver - Cancer	GSM2344311	13.36	ACLY
Liver - Cancer	GSM2973543	8.036	ATF3	Liver - Cancer	GSM2973543	11.36	ACLY
Liver - Cancer	GSM2334910	8.038	ATF3	Liver - Cancer	GSM2334910	10.1	ACLY
Liver - Cancer	GSM3557006	8.039	ATF3	Liver - Cancer	GSM3557006	13.54	ACLY
Liver - Cancer	GSM1831602	8.039	ATF3	Liver - Cancer	GSM1831602	12.27	ACLY
Liver - Cancer	GSM2757327	8.04	ATF3	Liver - Cancer	GSM2757327	13.25	ACLY
Liver - Cancer	GSM4126926	8.04	ATF3	Liver - Cancer	GSM4126926	13.2	ACLY
Liver - Cancer	GSM2343877	8.043	ATF3	Liver - Cancer	GSM2343877	13.66	ACLY
Liver - Cancer	GSM4088771	8.043	ATF3	Liver - Cancer	GSM4088771	12.2	ACLY
Liver - Cancer	GSM2480476	8.043	ATF3	Liver - Cancer	GSM2480476	11.1	ACLY
Liver - Cancer	GSM2343728	8.05	ATF3	Liver - Cancer	GSM2343728	13.68	ACLY
Liver - Cancer	GSM4149708	8.05	ATF3	Liver - Cancer	GSM4149708	12.81	ACLY
Liver - Cancer	GSM3536118	8.052	ATF3	Liver - Cancer	GSM3536118	10.98	ACLY
Liver - Cancer	GSM2343616	8.053	ATF3	Liver - Cancer	GSM2343616	13.01	ACLY
Liver - Cancer	GSM4149711	8.055	ATF3	Liver - Cancer	GSM4149711	12.68	ACLY
Liver - Cancer	GSM2800810	8.056	ATF3	Liver - Cancer	GSM2800810	13.18	ACLY
Liver - Cancer	GSM2343202	8.057	ATF3	Liver - Cancer	GSM2343202	13.7	ACLY
Liver - Cancer	GSM2343147	8.061	ATF3	Liver - Cancer	GSM2343147	13.13	ACLY
Liver - Cancer	GSM3576372	8.062	ATF3	Liver - Cancer	GSM3576372	13.12	ACLY
Liver - Cancer	GSM1363506	8.062	ATF3	Liver - Cancer	GSM1363506	11.26	ACLY
Liver - Cancer	GSM3425549	8.064	ATF3	Liver - Cancer	GSM3425549	12.98	ACLY
Liver - Cancer	GSM3574731	8.065	ATF3	Liver - Cancer	GSM3574731	9.288	ACLY
Liver - Cancer	GSM1447490	8.067	ATF3	Liver - Cancer	GSM1447490	14.12	ACLY
Liver - Cancer	GSM2070053	8.067	ATF3	Liver - Cancer	GSM2070053	12.97	ACLY
Liver - Cancer	GSM3813811	8.067	ATF3	Liver - Cancer	GSM3813811	12.91	ACLY
Liver - Cancer	GSM2463224	8.068	ATF3	Liver - Cancer	GSM2463224	13.18	ACLY
Liver - Cancer	GSM2388508	8.068	ATF3	Liver - Cancer	GSM2388508	9.82	ACLY
Liver - Cancer	GSM2343197	8.07	ATF3	Liver - Cancer	GSM2343197	12.92	ACLY
Liver - Cancer	GSM2343445	8.071	ATF3	Liver - Cancer	GSM2343445	13.14	ACLY
Liver - Cancer	GSM3370161	8.072	ATF3	Liver - Cancer	GSM3370161	10.27	ACLY
Liver - Cancer	GSM3417860	8.073	ATF3	Liver - Cancer	GSM3417860	13.13	ACLY
Liver - Cancer	GSM1519354	8.073	ATF3	Liver - Cancer	GSM1519354	11.2	ACLY
Liver - Cancer	GSM3430714	8.074	ATF3	Liver - Cancer	GSM3430714	13.96	ACLY
Liver - Cancer	GSM2095705	8.074	ATF3	Liver - Cancer	GSM2095705	13.49	ACLY
Liver - Cancer	GSM2343935	8.074	ATF3	Liver - Cancer	GSM2343935	12.99	ACLY
Liver - Cancer	GSM2740943	8.076	ATF3	Liver - Cancer	GSM2740943	13.03	ACLY
Liver - Cancer	GSM2344041	8.077	ATF3	Liver - Cancer	GSM2344041	13.34	ACLY
Liver - Cancer	GSM2344243	8.081	ATF3	Liver - Cancer	GSM2344243	13.29	ACLY
Liver - Cancer	GSM3395008	8.081	ATF3	Liver - Cancer	GSM3395008	12.7	ACLY
Liver - Cancer	GSM3972247	8.082	ATF3	Liver - Cancer	GSM3972247	12.15	ACLY
Liver - Cancer	GSM3556998	8.083	ATF3	Liver - Cancer	GSM3556998	13.42	ACLY
Liver - Cancer	GSM2525732	8.083	ATF3	Liver - Cancer	GSM2525732	12.73	ACLY
Liver - Cancer	GSM2343713	8.087	ATF3	Liver - Cancer	GSM2343713	13.38	ACLY
Liver - Cancer	GSM3450395	8.093	ATF3	Liver - Cancer	GSM3450395	13.18	ACLY
Liver - Cancer	GSM3450381	8.095	ATF3	Liver - Cancer	GSM3450381	13.51	ACLY
Liver - Cancer	GSM2343969	8.095	ATF3	Liver - Cancer	GSM2343969	13.01	ACLY
Liver - Cancer	GSM4059322	8.095	ATF3	Liver - Cancer	GSM4059322	10.27	ACLY
Liver - Cancer	GSM2343332	8.097	ATF3	Liver - Cancer	GSM2343332	13.31	ACLY
Liver - Cancer	GSM3670426	8.097	ATF3	Liver - Cancer	GSM3670426	12	ACLY
Liver - Cancer	GSM2138860	8.098	ATF3	Liver - Cancer	GSM2138860	13.77	ACLY
Liver - Cancer	GSM2185673	8.098	ATF3	Liver - Cancer	GSM2185673	10.92	ACLY
Liver - Cancer	GSM2344031	8.1	ATF3	Liver - Cancer	GSM2344031	13.37	ACLY
Liver - Cancer	GSM1646733	8.101	ATF3	Liver - Cancer	GSM1646733	11.25	ACLY
Liver - Cancer	GSM3738723	8.108	ATF3	Liver - Cancer	GSM3738723	12.78	ACLY
Liver - Cancer	GSM1211432	8.109	ATF3	Liver - Cancer	GSM1211432	13.54	ACLY
Liver - Cancer	GSM2800809	8.11	ATF3	Liver - Cancer	GSM2800809	13.21	ACLY
Liver - Cancer	GSM3370138	8.11	ATF3	Liver - Cancer	GSM3370138	10.78	ACLY
Liver - Cancer	GSM3450382	8.112	ATF3	Liver - Cancer	GSM3450382	13.48	ACLY
Liver - Cancer	GSM3972240	8.112	ATF3	Liver - Cancer	GSM3972240	12.21	ACLY
Liver - Cancer	GSM1646700	8.113	ATF3	Liver - Cancer	GSM1646700	11.23	ACLY
Liver - Cancer	GSM2794859	8.113	ATF3	Liver - Cancer	GSM2794859	10.54	ACLY
Liver - Cancer	GSM2138678	8.116	ATF3	Liver - Cancer	GSM2138678	13.62	ACLY
Liver - Cancer	GSM3556996	8.117	ATF3	Liver - Cancer	GSM3556996	13.5	ACLY
Liver - Cancer	GSM2344034	8.122	ATF3	Liver - Cancer	GSM2344034	13.87	ACLY
Liver - Cancer	GSM2138688	8.124	ATF3	Liver - Cancer	GSM2138688	14.36	ACLY
Liver - Cancer	GSM2702323	8.124	ATF3	Liver - Cancer	GSM2702323	11.85	ACLY
Liver - Cancer	GSM2326085	8.128	ATF3	Liver - Cancer	GSM2326085	13.49	ACLY
Liver - Cancer	GSM2343806	8.129	ATF3	Liver - Cancer	GSM2343806	13.63	ACLY
Liver - Cancer	GSM3557000	8.129	ATF3	Liver - Cancer	GSM3557000	13.47	ACLY
Liver - Cancer	GSM2343605	8.13	ATF3	Liver - Cancer	GSM2343605	13.64	ACLY
Liver - Cancer	GSM2177862	8.131	ATF3	Liver - Cancer	GSM2177862	10.59	ACLY
Liver - Cancer	GSM1363542	8.132	ATF3	Liver - Cancer	GSM1363542	8.553	ACLY
Liver - Cancer	GSM2740953	8.133	ATF3	Liver - Cancer	GSM2740953	13.58	ACLY
Liver - Cancer	GSM2070047	8.133	ATF3	Liver - Cancer	GSM2070047	13.48	ACLY
Liver - Cancer	GSM3854445	8.133	ATF3	Liver - Cancer	GSM3854445	11.94	ACLY
Liver - Cancer	GSM2344021	8.134	ATF3	Liver - Cancer	GSM2344021	13.06	ACLY
Liver - Cancer	GSM2138732	8.136	ATF3	Liver - Cancer	GSM2138732	14.2	ACLY
Liver - Cancer	GSM2138814	8.138	ATF3	Liver - Cancer	GSM2138814	14.26	ACLY
Liver - Cancer	GSM2343178	8.138	ATF3	Liver - Cancer	GSM2343178	13.09	ACLY
Liver - Cancer	GSM2344025	8.14	ATF3	Liver - Cancer	GSM2344025	13.44	ACLY
Liver - Cancer	GSM2343714	8.144	ATF3	Liver - Cancer	GSM2343714	13.4	ACLY
Liver - Cancer	GSM1704029	8.147	ATF3	Liver - Cancer	GSM1704029	14.33	ACLY
Liver - Cancer	GSM2138679	8.147	ATF3	Liver - Cancer	GSM2138679	13.6	ACLY
Liver - Cancer	GSM1704036	8.147	ATF3	Liver - Cancer	GSM1704036	12.86	ACLY
Liver - Cancer	GSM2343196	8.148	ATF3	Liver - Cancer	GSM2343196	12.98	ACLY
Liver - Cancer	GSM2344224	8.154	ATF3	Liver - Cancer	GSM2344224	12.94	ACLY
Liver - Cancer	GSM3417859	8.158	ATF3	Liver - Cancer	GSM3417859	13.23	ACLY
Liver - Cancer	GSM2463227	8.159	ATF3	Liver - Cancer	GSM2463227	13.22	ACLY
Liver - Cancer	GSM2773157	8.16	ATF3	Liver - Cancer	GSM2773157	12.48	ACLY
Liver - Cancer	GSM2343358	8.163	ATF3	Liver - Cancer	GSM2343358	13.69	ACLY
Liver - Cancer	GSM2343968	8.164	ATF3	Liver - Cancer	GSM2343968	12.94	ACLY
Liver - Cancer	GSM2344023	8.166	ATF3	Liver - Cancer	GSM2344023	13.04	ACLY
Liver - Cancer	GSM2343837	8.168	ATF3	Liver - Cancer	GSM2343837	13.9	ACLY
Liver - Cancer	GSM3450396	8.17	ATF3	Liver - Cancer	GSM3450396	13.11	ACLY
Liver - Cancer	GSM2138841	8.17	ATF3	Liver - Cancer	GSM2138841	12.8	ACLY
Liver - Cancer	GSM2343225	8.171	ATF3	Liver - Cancer	GSM2343225	13.25	ACLY
Liver - Cancer	GSM2343148	8.178	ATF3	Liver - Cancer	GSM2343148	13.19	ACLY
Liver - Cancer	GSM3417861	8.186	ATF3	Liver - Cancer	GSM3417861	13.28	ACLY
Liver - Cancer	GSM1576785	8.188	ATF3	Liver - Cancer	GSM1576785	13.79	ACLY
Liver - Cancer	GSM2138839	8.191	ATF3	Liver - Cancer	GSM2138839	13.34	ACLY
Liver - Cancer	GSM2794858	8.196	ATF3	Liver - Cancer	GSM2794858	11.97	ACLY
Liver - Cancer	GSM3100881	8.199	ATF3	Liver - Cancer	GSM3100881	12.09	ACLY
Liver - Cancer	GSM2344065	8.2	ATF3	Liver - Cancer	GSM2344065	13.75	ACLY
Liver - Cancer	GSM2070035	8.2	ATF3	Liver - Cancer	GSM2070035	12.87	ACLY
Liver - Cancer	GSM2344022	8.201	ATF3	Liver - Cancer	GSM2344022	13.12	ACLY
Liver - Cancer	GSM4119099	8.202	ATF3	Liver - Cancer	GSM4119099	11.85	ACLY
Liver - Cancer	GSM2344158	8.207	ATF3	Liver - Cancer	GSM2344158	13.14	ACLY
Liver - Cancer	GSM1646729	8.208	ATF3	Liver - Cancer	GSM1646729	10.92	ACLY
Liver - Cancer	GSM3972232	8.211	ATF3	Liver - Cancer	GSM3972232	13.37	ACLY
Liver - Cancer	GSM2344066	8.213	ATF3	Liver - Cancer	GSM2344066	13.97	ACLY
Liver - Cancer	GSM3972252	8.215	ATF3	Liver - Cancer	GSM3972252	13.06	ACLY
Liver - Cancer	GSM3738727	8.215	ATF3	Liver - Cancer	GSM3738727	12.74	ACLY
Liver - Cancer	GSM2344094	8.219	ATF3	Liver - Cancer	GSM2344094	13.05	ACLY
Liver - Cancer	GSM2332408	8.219	ATF3	Liver - Cancer	GSM2332408	10.33	ACLY
Liver - Cancer	GSM3536101	8.22	ATF3	Liver - Cancer	GSM3536101	11.44	ACLY
Liver - Cancer	GSM3430712	8.222	ATF3	Liver - Cancer	GSM3430712	13.95	ACLY
Liver - Cancer	GSM2551573	8.223	ATF3	Liver - Cancer	GSM2551573	14.26	ACLY
Liver - Cancer	GSM3854448	8.225	ATF3	Liver - Cancer	GSM3854448	11.35	ACLY
Liver - Cancer	GSM4149713	8.227	ATF3	Liver - Cancer	GSM4149713	12.94	ACLY
Liver - Cancer	GSM2344242	8.229	ATF3	Liver - Cancer	GSM2344242	13.41	ACLY
Liver - Cancer	GSM2138815	8.23	ATF3	Liver - Cancer	GSM2138815	14.22	ACLY
Liver - Cancer	GSM1447491	8.23	ATF3	Liver - Cancer	GSM1447491	14.12	ACLY
Liver - Cancer	GSM2344199	8.23	ATF3	Liver - Cancer	GSM2344199	13.17	ACLY
Liver - Cancer	GSM2332410	8.231	ATF3	Liver - Cancer	GSM2332410	10.53	ACLY
Liver - Cancer	GSM2343948	8.232	ATF3	Liver - Cancer	GSM2343948	14.1	ACLY
Liver - Cancer	GSM3370134	8.232	ATF3	Liver - Cancer	GSM3370134	11.11	ACLY
Liver - Cancer	GSM2475367	8.233	ATF3	Liver - Cancer	GSM2475367	11.66	ACLY
Liver - Cancer	GSM2343617	8.234	ATF3	Liver - Cancer	GSM2343617	13.1	ACLY
Liver - Cancer	GSM2053469	8.235	ATF3	Liver - Cancer	GSM2053469	12.33	ACLY
Liver - Cancer	GSM2344032	8.236	ATF3	Liver - Cancer	GSM2344032	13.37	ACLY
Liver - Cancer	GSM1576786	8.237	ATF3	Liver - Cancer	GSM1576786	13.74	ACLY
Liver - Cancer	GSM1558601	8.237	ATF3	Liver - Cancer	GSM1558601	10.09	ACLY
Liver - Cancer	GSM2138704	8.238	ATF3	Liver - Cancer	GSM2138704	13.26	ACLY
Liver - Cancer	GSM1646710	8.238	ATF3	Liver - Cancer	GSM1646710	10.84	ACLY
Liver - Cancer	GSM1558602	8.243	ATF3	Liver - Cancer	GSM1558602	12.18	ACLY
Liver - Cancer	GSM1704035	8.249	ATF3	Liver - Cancer	GSM1704035	13.01	ACLY
Liver - Cancer	GSM2344210	8.249	ATF3	Liver - Cancer	GSM2344210	12.84	ACLY
Liver - Cancer	GSM3556993	8.252	ATF3	Liver - Cancer	GSM3556993	13.38	ACLY
Liver - Cancer	GSM2138781	8.253	ATF3	Liver - Cancer	GSM2138781	13.41	ACLY
Liver - Cancer	GSM3100882	8.253	ATF3	Liver - Cancer	GSM3100882	12.16	ACLY
Liver - Cancer	GSM2343291	8.255	ATF3	Liver - Cancer	GSM2343291	12.74	ACLY
Liver - Cancer	GSM2138733	8.258	ATF3	Liver - Cancer	GSM2138733	14.21	ACLY
Liver - Cancer	GSM2343079	8.258	ATF3	Liver - Cancer	GSM2343079	13.51	ACLY
Liver - Cancer	GSM2332415	8.258	ATF3	Liver - Cancer	GSM2332415	12.48	ACLY
Liver - Cancer	GSM2702321	8.259	ATF3	Liver - Cancer	GSM2702321	13.62	ACLY
Liver - Cancer	GSM2480464	8.26	ATF3	Liver - Cancer	GSM2480464	11.1	ACLY
Liver - Cancer	GSM2410399	8.263	ATF3	Liver - Cancer	GSM2410399	13.5	ACLY
Liver - Cancer	GSM2138884	8.264	ATF3	Liver - Cancer	GSM2138884	13.35	ACLY
Liver - Cancer	GSM2138780	8.264	ATF3	Liver - Cancer	GSM2138780	13.34	ACLY
Liver - Cancer	GSM2410398	8.269	ATF3	Liver - Cancer	GSM2410398	13.59	ACLY
Liver - Cancer	GSM3450394	8.272	ATF3	Liver - Cancer	GSM3450394	12.83	ACLY
Liver - Cancer	GSM2334877	8.272	ATF3	Liver - Cancer	GSM2334877	9.826	ACLY
Liver - Cancer	GSM2138754	8.273	ATF3	Liver - Cancer	GSM2138754	13.68	ACLY
Liver - Cancer	GSM2326087	8.273	ATF3	Liver - Cancer	GSM2326087	13.2	ACLY
Liver - Cancer	GSM3100879	8.273	ATF3	Liver - Cancer	GSM3100879	12.11	ACLY
Liver - Cancer	GSM2138741	8.279	ATF3	Liver - Cancer	GSM2138741	13.29	ACLY
Liver - Cancer	GSM2883937	8.279	ATF3	Liver - Cancer	GSM2883937	11.24	ACLY
Liver - Cancer	GSM2559751	8.282	ATF3	Liver - Cancer	GSM2559751	9.831	ACLY
Liver - Cancer	GSM3556999	8.284	ATF3	Liver - Cancer	GSM3556999	13.57	ACLY
Liver - Cancer	GSM3557005	8.286	ATF3	Liver - Cancer	GSM3557005	13.48	ACLY
Liver - Cancer	GSM2138673	8.286	ATF3	Liver - Cancer	GSM2138673	13.11	ACLY
Liver - Cancer	GSM2343224	8.289	ATF3	Liver - Cancer	GSM2343224	13.27	ACLY
Liver - Cancer	GSM2343544	8.29	ATF3	Liver - Cancer	GSM2343544	14.26	ACLY
Liver - Cancer	GSM2343606	8.29	ATF3	Liver - Cancer	GSM2343606	13.74	ACLY
Liver - Cancer	GSM2138902	8.291	ATF3	Liver - Cancer	GSM2138902	13.25	ACLY
Liver - Cancer	GSM1889915	8.293	ATF3	Liver - Cancer	GSM1889915	12.88	ACLY
Liver - Cancer	GSM2064291	8.293	ATF3	Liver - Cancer	GSM2064291	12.88	ACLY
Liver - Cancer	GSM2138750	8.297	ATF3	Liver - Cancer	GSM2138750	13.11	ACLY
Liver - Cancer	GSM2343095	8.298	ATF3	Liver - Cancer	GSM2343095	14.01	ACLY
Liver - Cancer	GSM3972235	8.301	ATF3	Liver - Cancer	GSM3972235	12.93	ACLY
Liver - Cancer	GSM4119101	8.304	ATF3	Liver - Cancer	GSM4119101	12.13	ACLY
Liver - Cancer	GSM3813807	8.304	ATF3	Liver - Cancer	GSM3813807	10.79	ACLY
Liver - Cancer	GSM3370162	8.305	ATF3	Liver - Cancer	GSM3370162	12.01	ACLY
Liver - Cancer	GSM1447495	8.306	ATF3	Liver - Cancer	GSM1447495	13.52	ACLY
Liver - Cancer	GSM3557002	8.306	ATF3	Liver - Cancer	GSM3557002	13.5	ACLY
Liver - Cancer	GSM2138724	8.306	ATF3	Liver - Cancer	GSM2138724	11.81	ACLY
Liver - Cancer	GSM2306679	8.308	ATF3	Liver - Cancer	GSM2306679	13.31	ACLY
Liver - Cancer	GSM3536089	8.309	ATF3	Liver - Cancer	GSM3536089	11.68	ACLY
Liver - Cancer	GSM3146387	8.31	ATF3	Liver - Cancer	GSM3146387	13.27	ACLY
Liver - Cancer	GSM2343222	8.311	ATF3	Liver - Cancer	GSM2343222	13.57	ACLY
Liver - Cancer	GSM2891836	8.314	ATF3	Liver - Cancer	GSM2891836	13.66	ACLY
Liver - Cancer	GSM3300794	8.314	ATF3	Liver - Cancer	GSM3300794	13.29	ACLY
Liver - Cancer	GSM1447494	8.315	ATF3	Liver - Cancer	GSM1447494	13.47	ACLY
Liver - Cancer	GSM2344020	8.315	ATF3	Liver - Cancer	GSM2344020	12.97	ACLY
Liver - Cancer	GSM2344177	8.316	ATF3	Liver - Cancer	GSM2344177	14.12	ACLY
Liver - Cancer	GSM3430710	8.317	ATF3	Liver - Cancer	GSM3430710	14.45	ACLY
Liver - Cancer	GSM2344223	8.318	ATF3	Liver - Cancer	GSM2344223	12.94	ACLY
Liver - Cancer	GSM2698818	8.319	ATF3	Liver - Cancer	GSM2698818	12.61	ACLY
Liver - Cancer	GSM3450393	8.32	ATF3	Liver - Cancer	GSM3450393	12.85	ACLY
Liver - Cancer	GSM2343292	8.321	ATF3	Liver - Cancer	GSM2343292	12.68	ACLY
Liver - Cancer	GSM3968553	8.323	ATF3	Liver - Cancer	GSM3968553	14.37	ACLY
Liver - Cancer	GSM1933343	8.324	ATF3	Liver - Cancer	GSM1933343	13.79	ACLY
Liver - Cancer	GSM1704032	8.325	ATF3	Liver - Cancer	GSM1704032	13.62	ACLY
Liver - Cancer	GSM4038488	8.326	ATF3	Liver - Cancer	GSM4038488	13.36	ACLY
Liver - Cancer	GSM3379700	8.327	ATF3	Liver - Cancer	GSM3379700	13.79	ACLY
Liver - Cancer	GSM2551576	8.327	ATF3	Liver - Cancer	GSM2551576	13.2	ACLY
Liver - Cancer	GSM2343354	8.328	ATF3	Liver - Cancer	GSM2343354	13.66	ACLY
Liver - Cancer	GSM3395007	8.328	ATF3	Liver - Cancer	GSM3395007	12.74	ACLY
Liver - Cancer	GSM2205671	8.332	ATF3	Liver - Cancer	GSM2205671	13.55	ACLY
Liver - Cancer	GSM3100878	8.334	ATF3	Liver - Cancer	GSM3100878	12.31	ACLY
Liver - Cancer	GSM2794849	8.334	ATF3	Liver - Cancer	GSM2794849	11.08	ACLY
Liver - Cancer	GSM3557001	8.335	ATF3	Liver - Cancer	GSM3557001	13.75	ACLY
Liver - Cancer	GSM2138885	8.336	ATF3	Liver - Cancer	GSM2138885	13.21	ACLY
Liver - Cancer	GSM2344198	8.336	ATF3	Liver - Cancer	GSM2344198	13.16	ACLY
Liver - Cancer	GSM2053479	8.337	ATF3	Liver - Cancer	GSM2053479	11.29	ACLY
Liver - Cancer	GSM2343096	8.338	ATF3	Liver - Cancer	GSM2343096	13.8	ACLY
Liver - Cancer	GSM2766534	8.338	ATF3	Liver - Cancer	GSM2766534	13.04	ACLY
Liver - Cancer	GSM1646707	8.338	ATF3	Liver - Cancer	GSM1646707	11.91	ACLY
Liver - Cancer	GSM2343352	8.342	ATF3	Liver - Cancer	GSM2343352	13.63	ACLY
Liver - Cancer	GSM3536085	8.344	ATF3	Liver - Cancer	GSM3536085	10.92	ACLY
Liver - Cancer	GSM2138705	8.347	ATF3	Liver - Cancer	GSM2138705	13.21	ACLY
Liver - Cancer	GSM1889917	8.35	ATF3	Liver - Cancer	GSM1889917	12.99	ACLY
Liver - Cancer	GSM2064293	8.35	ATF3	Liver - Cancer	GSM2064293	12.99	ACLY
Liver - Cancer	GSM2138680	8.35	ATF3	Liver - Cancer	GSM2138680	12.98	ACLY
Liver - Cancer	GSM2794851	8.351	ATF3	Liver - Cancer	GSM2794851	11.23	ACLY
Liver - Cancer	GSM2627027	8.352	ATF3	Liver - Cancer	GSM2627027	12.56	ACLY
Liver - Cancer	GSM2680339	8.353	ATF3	Liver - Cancer	GSM2680339	11.83	ACLY
Liver - Cancer	GSM2053468	8.355	ATF3	Liver - Cancer	GSM2053468	12.19	ACLY
Liver - Cancer	GSM2748203	8.357	ATF3	Liver - Cancer	GSM2748203	13.5	ACLY
Liver - Cancer	GSM4059330	8.361	ATF3	Liver - Cancer	GSM4059330	11.43	ACLY
Liver - Cancer	GSM3972229	8.363	ATF3	Liver - Cancer	GSM3972229	13.27	ACLY
Liver - Cancer	GSM3556992	8.364	ATF3	Liver - Cancer	GSM3556992	13.43	ACLY
Liver - Cancer	GSM3100883	8.364	ATF3	Liver - Cancer	GSM3100883	12.25	ACLY
Liver - Cancer	GSM3081755	8.364	ATF3	Liver - Cancer	GSM3081755	10.74	ACLY
Liver - Cancer	GSM3670430	8.366	ATF3	Liver - Cancer	GSM3670430	12.23	ACLY
Liver - Cancer	GSM1646719	8.366	ATF3	Liver - Cancer	GSM1646719	11.96	ACLY
Liver - Cancer	GSM3040332	8.368	ATF3	Liver - Cancer	GSM3040332	12.75	ACLY
Liver - Cancer	GSM2138677	8.368	ATF3	Liver - Cancer	GSM2138677	12.7	ACLY
Liver - Cancer	GSM2480468	8.368	ATF3	Liver - Cancer	GSM2480468	10.98	ACLY
Liver - Cancer	GSM3972230	8.37	ATF3	Liver - Cancer	GSM3972230	13.39	ACLY
Liver - Cancer	GSM2735677	8.37	ATF3	Liver - Cancer	GSM2735677	11.87	ACLY
Liver - Cancer	GSM952577	8.374	ATF3	Liver - Cancer	GSM952577	12.68	ACLY
Liver - Cancer	GSM2480436	8.379	ATF3	Liver - Cancer	GSM2480436	10.57	ACLY
Liver - Cancer	GSM2138725	8.383	ATF3	Liver - Cancer	GSM2138725	11.68	ACLY
Liver - Cancer	GSM3450388	8.387	ATF3	Liver - Cancer	GSM3450388	13.89	ACLY
Liver - Cancer	GSM3370148	8.387	ATF3	Liver - Cancer	GSM3370148	11.92	ACLY
Liver - Cancer	GSM1269357	8.39	ATF3	Liver - Cancer	GSM1269357	13.11	ACLY
Liver - Cancer	GSM2344117	8.391	ATF3	Liver - Cancer	GSM2344117	13.56	ACLY
Liver - Cancer	GSM2344375	8.391	ATF3	Liver - Cancer	GSM2344375	12.82	ACLY
Liver - Cancer	GSM2138676	8.391	ATF3	Liver - Cancer	GSM2138676	12.74	ACLY
Liver - Cancer	GSM2859301	8.393	ATF3	Liver - Cancer	GSM2859301	11.41	ACLY
Liver - Cancer	GSM1875312	8.394	ATF3	Liver - Cancer	GSM1875312	12.22	ACLY
Liver - Cancer	GSM1558610	8.395	ATF3	Liver - Cancer	GSM1558610	11.09	ACLY
Liver - Cancer	GSM1646694	8.397	ATF3	Liver - Cancer	GSM1646694	11.55	ACLY
Liver - Cancer	GSM2138903	8.401	ATF3	Liver - Cancer	GSM2138903	13.23	ACLY
Liver - Cancer	GSM2343831	8.403	ATF3	Liver - Cancer	GSM2343831	13.61	ACLY
Liver - Cancer	GSM2138681	8.403	ATF3	Liver - Cancer	GSM2138681	13.28	ACLY
Liver - Cancer	GSM2343236	8.405	ATF3	Liver - Cancer	GSM2343236	13.45	ACLY
Liver - Cancer	GSM3271507	8.405	ATF3	Liver - Cancer	GSM3271507	13.15	ACLY
Liver - Cancer	GSM2138671	8.405	ATF3	Liver - Cancer	GSM2138671	13.11	ACLY
Liver - Cancer	GSM3100877	8.407	ATF3	Liver - Cancer	GSM3100877	12.12	ACLY
Liver - Cancer	GSM2343235	8.408	ATF3	Liver - Cancer	GSM2343235	13.45	ACLY
Liver - Cancer	GSM3972251	8.408	ATF3	Liver - Cancer	GSM3972251	13.27	ACLY
Liver - Cancer	GSM3100884	8.409	ATF3	Liver - Cancer	GSM3100884	12.31	ACLY
Liver - Cancer	GSM2891831	8.41	ATF3	Liver - Cancer	GSM2891831	13.1	ACLY
Liver - Cancer	GSM3703918	8.41	ATF3	Liver - Cancer	GSM3703918	12.76	ACLY
Liver - Cancer	GSM2334899	8.41	ATF3	Liver - Cancer	GSM2334899	10	ACLY
Liver - Cancer	GSM1646723	8.412	ATF3	Liver - Cancer	GSM1646723	10.99	ACLY
Liver - Cancer	GSM2344125	8.413	ATF3	Liver - Cancer	GSM2344125	13.11	ACLY
Liver - Cancer	GSM2973558	8.414	ATF3	Liver - Cancer	GSM2973558	12.35	ACLY
Liver - Cancer	GSM2343864	8.417	ATF3	Liver - Cancer	GSM2343864	13.28	ACLY
Liver - Cancer	GSM4059329	8.417	ATF3	Liver - Cancer	GSM4059329	11.66	ACLY
Liver - Cancer	GSM2070049	8.421	ATF3	Liver - Cancer	GSM2070049	13.34	ACLY
Liver - Cancer	GSM3536108	8.421	ATF3	Liver - Cancer	GSM3536108	11.1	ACLY
Liver - Cancer	GSM2053461	8.422	ATF3	Liver - Cancer	GSM2053461	12.43	ACLY
Liver - Cancer	GSM2070031	8.423	ATF3	Liver - Cancer	GSM2070031	13.46	ACLY
Liver - Cancer	GSM1704038	8.423	ATF3	Liver - Cancer	GSM1704038	12.77	ACLY
Liver - Cancer	GSM2343781	8.429	ATF3	Liver - Cancer	GSM2343781	13.03	ACLY
Liver - Cancer	GSM3557003	8.441	ATF3	Liver - Cancer	GSM3557003	13.55	ACLY
Liver - Cancer	GSM3536112	8.442	ATF3	Liver - Cancer	GSM3536112	10.96	ACLY
Liver - Cancer	GSM3494263	8.445	ATF3	Liver - Cancer	GSM3494263	13.06	ACLY
Liver - Cancer	GSM1538088	8.445	ATF3	Liver - Cancer	GSM1538088	12.58	ACLY
Liver - Cancer	GSM2343133	8.446	ATF3	Liver - Cancer	GSM2343133	14.22	ACLY
Liver - Cancer	GSM2205670	8.45	ATF3	Liver - Cancer	GSM2205670	13.6	ACLY
Liver - Cancer	GSM2138751	8.45	ATF3	Liver - Cancer	GSM2138751	13.21	ACLY
Liver - Cancer	GSM3370160	8.45	ATF3	Liver - Cancer	GSM3370160	12.14	ACLY
Liver - Cancer	GSM2559742	8.45	ATF3	Liver - Cancer	GSM2559742	11.15	ACLY
Liver - Cancer	GSM3703920	8.454	ATF3	Liver - Cancer	GSM3703920	12.81	ACLY
Liver - Cancer	GSM1704031	8.455	ATF3	Liver - Cancer	GSM1704031	13.46	ACLY
Liver - Cancer	GSM2138840	8.455	ATF3	Liver - Cancer	GSM2138840	12.76	ACLY
Liver - Cancer	GSM2344109	8.456	ATF3	Liver - Cancer	GSM2344109	13.26	ACLY
Liver - Cancer	GSM1889916	8.456	ATF3	Liver - Cancer	GSM1889916	12.57	ACLY
Liver - Cancer	GSM2800814	8.457	ATF3	Liver - Cancer	GSM2800814	13.22	ACLY
Liver - Cancer	GSM3703917	8.46	ATF3	Liver - Cancer	GSM3703917	12.57	ACLY
Liver - Cancer	GSM3146389	8.461	ATF3	Liver - Cancer	GSM3146389	13.64	ACLY
Liver - Cancer	GSM2138784	8.461	ATF3	Liver - Cancer	GSM2138784	13.61	ACLY
Liver - Cancer	GSM3395004	8.461	ATF3	Liver - Cancer	GSM3395004	13.24	ACLY
Liver - Cancer	GSM2053490	8.461	ATF3	Liver - Cancer	GSM2053490	12.15	ACLY
Liver - Cancer	GSM2680338	8.462	ATF3	Liver - Cancer	GSM2680338	12.31	ACLY
Liver - Cancer	GSM3536103	8.463	ATF3	Liver - Cancer	GSM3536103	11.56	ACLY
Liver - Cancer	GSM1558607	8.463	ATF3	Liver - Cancer	GSM1558607	10.21	ACLY
Liver - Cancer	GSM3271512	8.464	ATF3	Liver - Cancer	GSM3271512	13.07	ACLY
Liver - Cancer	GSM4119095	8.465	ATF3	Liver - Cancer	GSM4119095	12.18	ACLY
Liver - Cancer	GSM2859304	8.468	ATF3	Liver - Cancer	GSM2859304	12.14	ACLY
Liver - Cancer	GSM1363524	8.474	ATF3	Liver - Cancer	GSM1363524	11.48	ACLY
Liver - Cancer	GSM2344118	8.476	ATF3	Liver - Cancer	GSM2344118	13.56	ACLY
Liver - Cancer	GSM2053470	8.476	ATF3	Liver - Cancer	GSM2053470	11.86	ACLY
Liver - Cancer	GSM2138708	8.477	ATF3	Liver - Cancer	GSM2138708	13.45	ACLY
Liver - Cancer	GSM2343078	8.478	ATF3	Liver - Cancer	GSM2343078	13.63	ACLY
Liver - Cancer	GSM2138672	8.48	ATF3	Liver - Cancer	GSM2138672	13.2	ACLY
Liver - Cancer	GSM2343134	8.482	ATF3	Liver - Cancer	GSM2343134	14.29	ACLY
Liver - Cancer	GSM2344012	8.482	ATF3	Liver - Cancer	GSM2344012	13.94	ACLY
Liver - Cancer	GSM2070034	8.482	ATF3	Liver - Cancer	GSM2070034	12.93	ACLY
Liver - Cancer	GSM2344110	8.484	ATF3	Liver - Cancer	GSM2344110	13.39	ACLY
Liver - Cancer	GSM2800815	8.484	ATF3	Liver - Cancer	GSM2800815	13.33	ACLY
Liver - Cancer	GSM4149709	8.486	ATF3	Liver - Cancer	GSM4149709	12.74	ACLY
Liver - Cancer	GSM1875313	8.487	ATF3	Liver - Cancer	GSM1875313	12.22	ACLY
Liver - Cancer	GSM2883941	8.488	ATF3	Liver - Cancer	GSM2883941	10.88	ACLY
Liver - Cancer	GSM1558621	8.489	ATF3	Liver - Cancer	GSM1558621	10.31	ACLY
Liver - Cancer	GSM2138687	8.49	ATF3	Liver - Cancer	GSM2138687	13.34	ACLY
Liver - Cancer	GSM3271506	8.49	ATF3	Liver - Cancer	GSM3271506	13.28	ACLY
Liver - Cancer	GSM2410386	8.492	ATF3	Liver - Cancer	GSM2410386	12.83	ACLY
Liver - Cancer	GSM2617032	8.493	ATF3	Liver - Cancer	GSM2617032	12.25	ACLY
Liver - Cancer	GSM3536114	8.496	ATF3	Liver - Cancer	GSM3536114	10.74	ACLY
Liver - Cancer	GSM3450387	8.501	ATF3	Liver - Cancer	GSM3450387	14.02	ACLY
Liver - Cancer	GSM3379701	8.501	ATF3	Liver - Cancer	GSM3379701	13.77	ACLY
Liver - Cancer	GSM2864918	8.501	ATF3	Liver - Cancer	GSM2864918	13.46	ACLY
Liver - Cancer	GSM2343863	8.503	ATF3	Liver - Cancer	GSM2343863	13.32	ACLY
Liver - Cancer	GSM2973546	8.507	ATF3	Liver - Cancer	GSM2973546	10.66	ACLY
Liver - Cancer	GSM3370152	8.509	ATF3	Liver - Cancer	GSM3370152	10.91	ACLY
Liver - Cancer	GSM2138740	8.512	ATF3	Liver - Cancer	GSM2138740	13.32	ACLY
Liver - Cancer	GSM2343692	8.514	ATF3	Liver - Cancer	GSM2343692	13.32	ACLY
Liver - Cancer	GSM2138686	8.516	ATF3	Liver - Cancer	GSM2138686	13.35	ACLY
Liver - Cancer	GSM2702325	8.518	ATF3	Liver - Cancer	GSM2702325	12.01	ACLY
Liver - Cancer	GSM2343561	8.526	ATF3	Liver - Cancer	GSM2343561	12.59	ACLY
Liver - Cancer	GSM1933344	8.527	ATF3	Liver - Cancer	GSM1933344	13.94	ACLY
Liver - Cancer	GSM2480444	8.531	ATF3	Liver - Cancer	GSM2480444	11.77	ACLY
Liver - Cancer	GSM4126925	8.534	ATF3	Liver - Cancer	GSM4126925	13.49	ACLY
Liver - Cancer	GSM1704034	8.536	ATF3	Liver - Cancer	GSM1704034	13.84	ACLY
Liver - Cancer	GSM3212437	8.537	ATF3	Liver - Cancer	GSM3212437	13.54	ACLY
Liver - Cancer	GSM2698820	8.537	ATF3	Liver - Cancer	GSM2698820	12.86	ACLY
Liver - Cancer	GSM2343782	8.538	ATF3	Liver - Cancer	GSM2343782	13.07	ACLY
Liver - Cancer	GSM2177863	8.539	ATF3	Liver - Cancer	GSM2177863	11.91	ACLY
Liver - Cancer	GSM2480454	8.539	ATF3	Liver - Cancer	GSM2480454	11.64	ACLY
Liver - Cancer	GSM2053477	8.539	ATF3	Liver - Cancer	GSM2053477	11.4	ACLY
Liver - Cancer	GSM1646693	8.54	ATF3	Liver - Cancer	GSM1646693	12.11	ACLY
Liver - Cancer	GSM2344040	8.544	ATF3	Liver - Cancer	GSM2344040	13.28	ACLY
Liver - Cancer	GSM2525731	8.545	ATF3	Liver - Cancer	GSM2525731	12.87	ACLY
Liver - Cancer	GSM2344126	8.546	ATF3	Liver - Cancer	GSM2344126	13.18	ACLY
Liver - Cancer	GSM4018850	8.549	ATF3	Liver - Cancer	GSM4018850	13.04	ACLY
Liver - Cancer	GSM2807390	8.553	ATF3	Liver - Cancer	GSM2807390	13.15	ACLY
Liver - Cancer	GSM2757329	8.553	ATF3	Liver - Cancer	GSM2757329	12.93	ACLY
Liver - Cancer	GSM2138709	8.554	ATF3	Liver - Cancer	GSM2138709	13.52	ACLY
Liver - Cancer	GSM1211431	8.558	ATF3	Liver - Cancer	GSM1211431	13.21	ACLY
Liver - Cancer	GSM3972233	8.559	ATF3	Liver - Cancer	GSM3972233	13.17	ACLY
Liver - Cancer	GSM3972234	8.559	ATF3	Liver - Cancer	GSM3972234	13.17	ACLY
Liver - Cancer	GSM1704030	8.56	ATF3	Liver - Cancer	GSM1704030	13.55	ACLY
Liver - Cancer	GSM3416078	8.561	ATF3	Liver - Cancer	GSM3416078	13.72	ACLY
Liver - Cancer	GSM2185671	8.561	ATF3	Liver - Cancer	GSM2185671	10.37	ACLY
Liver - Cancer	GSM1861944	8.566	ATF3	Liver - Cancer	GSM1861944	13.89	ACLY
Liver - Cancer	GSM3576371	8.569	ATF3	Liver - Cancer	GSM3576371	13.56	ACLY
Liver - Cancer	GSM3093320	8.569	ATF3	Liver - Cancer	GSM3093320	11.92	ACLY
Liver - Cancer	GSM1548464	8.569	ATF3	Liver - Cancer	GSM1548464	11.31	ACLY
Liver - Cancer	GSM3271505	8.571	ATF3	Liver - Cancer	GSM3271505	12.66	ACLY
Liver - Cancer	GSM1834800	8.571	ATF3	Liver - Cancer	GSM1834800	12.21	ACLY
Liver - Cancer	GSM2344157	8.572	ATF3	Liver - Cancer	GSM2344157	13.35	ACLY
Liver - Cancer	GSM2053455	8.572	ATF3	Liver - Cancer	GSM2053455	11.63	ACLY
Liver - Cancer	GSM2343959	8.573	ATF3	Liver - Cancer	GSM2343959	13.42	ACLY
Liver - Cancer	GSM2476022	8.574	ATF3	Liver - Cancer	GSM2476022	12.08	ACLY
Liver - Cancer	GSM2053489	8.576	ATF3	Liver - Cancer	GSM2053489	12.25	ACLY
Liver - Cancer	GSM1447493	8.578	ATF3	Liver - Cancer	GSM1447493	13.3	ACLY
Liver - Cancer	GSM2343356	8.58	ATF3	Liver - Cancer	GSM2343356	13.62	ACLY
Liver - Cancer	GSM4126927	8.583	ATF3	Liver - Cancer	GSM4126927	13.27	ACLY
Liver - Cancer	GSM4149706	8.583	ATF3	Liver - Cancer	GSM4149706	12.66	ACLY
Liver - Cancer	GSM2676360	8.585	ATF3	Liver - Cancer	GSM2676360	14.31	ACLY
Liver - Cancer	GSM3738724	8.586	ATF3	Liver - Cancer	GSM3738724	12.78	ACLY
Liver - Cancer	GSM2138875	8.59	ATF3	Liver - Cancer	GSM2138875	12.97	ACLY
Liver - Cancer	GSM3150584	8.592	ATF3	Liver - Cancer	GSM3150584	12.42	ACLY
Liver - Cancer	GSM2343498	8.594	ATF3	Liver - Cancer	GSM2343498	13.51	ACLY
Liver - Cancer	GSM3093318	8.594	ATF3	Liver - Cancer	GSM3093318	11.95	ACLY
Liver - Cancer	GSM2053478	8.594	ATF3	Liver - Cancer	GSM2053478	11.5	ACLY
Liver - Cancer	GSM2343693	8.595	ATF3	Liver - Cancer	GSM2343693	13.58	ACLY
Liver - Cancer	GSM2070052	8.596	ATF3	Liver - Cancer	GSM2070052	12.83	ACLY
Liver - Cancer	GSM3670433	8.597	ATF3	Liver - Cancer	GSM3670433	12.28	ACLY
Liver - Cancer	GSM3576305	8.598	ATF3	Liver - Cancer	GSM3576305	13.94	ACLY
Liver - Cancer	GSM3536115	8.6	ATF3	Liver - Cancer	GSM3536115	12.89	ACLY
Liver - Cancer	GSM2773148	8.601	ATF3	Liver - Cancer	GSM2773148	12.88	ACLY
Liver - Cancer	GSM3911844	8.604	ATF3	Liver - Cancer	GSM3911844	13.86	ACLY
Liver - Cancer	GSM1716946	8.607	ATF3	Liver - Cancer	GSM1716946	11.29	ACLY
Liver - Cancer	GSM2973548	8.61	ATF3	Liver - Cancer	GSM2973548	12.54	ACLY
Liver - Cancer	GSM4149707	8.611	ATF3	Liver - Cancer	GSM4149707	12.52	ACLY
Liver - Cancer	GSM2344013	8.612	ATF3	Liver - Cancer	GSM2344013	13.95	ACLY
Liver - Cancer	GSM2702320	8.612	ATF3	Liver - Cancer	GSM2702320	13.71	ACLY
Liver - Cancer	GSM3813806	8.612	ATF3	Liver - Cancer	GSM3813806	11.24	ACLY
Liver - Cancer	GSM4059328	8.612	ATF3	Liver - Cancer	GSM4059328	11.21	ACLY
Liver - Cancer	GSM2332411	8.612	ATF3	Liver - Cancer	GSM2332411	10.53	ACLY
Liver - Cancer	GSM2138787	8.613	ATF3	Liver - Cancer	GSM2138787	13.25	ACLY
Liver - Cancer	GSM2800816	8.615	ATF3	Liver - Cancer	GSM2800816	13.54	ACLY
Liver - Cancer	GSM2344091	8.616	ATF3	Liver - Cancer	GSM2344091	13.73	ACLY
Liver - Cancer	GSM2559738	8.618	ATF3	Liver - Cancer	GSM2559738	10.07	ACLY
Liver - Cancer	GSM2343958	8.619	ATF3	Liver - Cancer	GSM2343958	13.36	ACLY
Liver - Cancer	GSM2344374	8.62	ATF3	Liver - Cancer	GSM2344374	12.92	ACLY
Liver - Cancer	GSM2343545	8.621	ATF3	Liver - Cancer	GSM2343545	14.14	ACLY
Liver - Cancer	GSM3416101	8.626	ATF3	Liver - Cancer	GSM3416101	13.36	ACLY
Liver - Cancer	GSM2480477	8.63	ATF3	Liver - Cancer	GSM2480477	10.4	ACLY
Liver - Cancer	GSM2344420	8.632	ATF3	Liver - Cancer	GSM2344420	13.04	ACLY
Liver - Cancer	GSM2773154	8.632	ATF3	Liver - Cancer	GSM2773154	12.32	ACLY
Liver - Cancer	GSM2883953	8.632	ATF3	Liver - Cancer	GSM2883953	11.06	ACLY
Liver - Cancer	GSM1834797	8.634	ATF3	Liver - Cancer	GSM1834797	12.2	ACLY
Liver - Cancer	GSM2559750	8.635	ATF3	Liver - Cancer	GSM2559750	11.62	ACLY
Liver - Cancer	GSM1834806	8.638	ATF3	Liver - Cancer	GSM1834806	12.72	ACLY
Liver - Cancer	GSM2053473	8.638	ATF3	Liver - Cancer	GSM2053473	12.15	ACLY
Liver - Cancer	GSM3972231	8.639	ATF3	Liver - Cancer	GSM3972231	13.53	ACLY
Liver - Cancer	GSM2138828	8.643	ATF3	Liver - Cancer	GSM2138828	14.23	ACLY
Liver - Cancer	GSM3813808	8.644	ATF3	Liver - Cancer	GSM3813808	12.94	ACLY
Liver - Cancer	GSM1363516	8.644	ATF3	Liver - Cancer	GSM1363516	9.742	ACLY
Liver - Cancer	GSM2344039	8.645	ATF3	Liver - Cancer	GSM2344039	13.29	ACLY
Liver - Cancer	GSM3423946	8.646	ATF3	Liver - Cancer	GSM3423946	13.18	ACLY
Liver - Cancer	GSM2973541	8.646	ATF3	Liver - Cancer	GSM2973541	11.63	ACLY
Liver - Cancer	GSM2138829	8.65	ATF3	Liver - Cancer	GSM2138829	14.39	ACLY
Liver - Cancer	GSM1834801	8.653	ATF3	Liver - Cancer	GSM1834801	12.22	ACLY
Liver - Cancer	GSM2138786	8.654	ATF3	Liver - Cancer	GSM2138786	13.26	ACLY
Liver - Cancer	GSM1694223	8.654	ATF3	Liver - Cancer	GSM1694223	11.68	ACLY
Liver - Cancer	GSM3370156	8.654	ATF3	Liver - Cancer	GSM3370156	11.12	ACLY
Liver - Cancer	GSM2343499	8.657	ATF3	Liver - Cancer	GSM2343499	13.54	ACLY
Liver - Cancer	GSM2641020	8.661	ATF3	Liver - Cancer	GSM2641020	13.09	ACLY
Liver - Cancer	GSM2883951	8.662	ATF3	Liver - Cancer	GSM2883951	11.51	ACLY
Liver - Cancer	GSM2344402	8.663	ATF3	Liver - Cancer	GSM2344402	14.26	ACLY
Liver - Cancer	GSM2138743	8.664	ATF3	Liver - Cancer	GSM2138743	13.66	ACLY
Liver - Cancer	GSM1363510	8.664	ATF3	Liver - Cancer	GSM1363510	7.67	ACLY
Liver - Cancer	GSM2343505	8.665	ATF3	Liver - Cancer	GSM2343505	12.89	ACLY
Liver - Cancer	GSM1834798	8.665	ATF3	Liver - Cancer	GSM1834798	12.19	ACLY
Liver - Cancer	GSM2973553	8.667	ATF3	Liver - Cancer	GSM2973553	13.24	ACLY
Liver - Cancer	GSM1646699	8.667	ATF3	Liver - Cancer	GSM1646699	12.36	ACLY
Liver - Cancer	GSM3972228	8.668	ATF3	Liver - Cancer	GSM3972228	13.64	ACLY
Liver - Cancer	GSM2138670	8.668	ATF3	Liver - Cancer	GSM2138670	12.97	ACLY
Liver - Cancer	GSM2641022	8.671	ATF3	Liver - Cancer	GSM2641022	13.16	ACLY
Liver - Cancer	GSM2480450	8.672	ATF3	Liver - Cancer	GSM2480450	10.52	ACLY
Liver - Cancer	GSM1933345	8.673	ATF3	Liver - Cancer	GSM1933345	13.99	ACLY
Liver - Cancer	GSM2138785	8.677	ATF3	Liver - Cancer	GSM2138785	13.72	ACLY
Liver - Cancer	GSM1704037	8.677	ATF3	Liver - Cancer	GSM1704037	13.02	ACLY
Liver - Cancer	GSM2138898	8.677	ATF3	Liver - Cancer	GSM2138898	12.04	ACLY
Liver - Cancer	GSM2883957	8.68	ATF3	Liver - Cancer	GSM2883957	11.8	ACLY
Liver - Cancer	GSM1646704	8.682	ATF3	Liver - Cancer	GSM1646704	11.73	ACLY
Liver - Cancer	GSM2053474	8.682	ATF3	Liver - Cancer	GSM2053474	11.39	ACLY
Liver - Cancer	GSM1835921	8.684	ATF3	Liver - Cancer	GSM1835921	12.27	ACLY
Liver - Cancer	GSM2344428	8.687	ATF3	Liver - Cancer	GSM2344428	12.3	ACLY
Liver - Cancer	GSM2185672	8.687	ATF3	Liver - Cancer	GSM2185672	10.18	ACLY
Liver - Cancer	GSM3416081	8.689	ATF3	Liver - Cancer	GSM3416081	13.71	ACLY
Liver - Cancer	GSM2794853	8.689	ATF3	Liver - Cancer	GSM2794853	11.62	ACLY
Liver - Cancer	GSM2344092	8.69	ATF3	Liver - Cancer	GSM2344092	13.72	ACLY
Liver - Cancer	GSM2138742	8.692	ATF3	Liver - Cancer	GSM2138742	13.63	ACLY
Liver - Cancer	GSM3416088	8.693	ATF3	Liver - Cancer	GSM3416088	13.76	ACLY
Liver - Cancer	GSM3536099	8.695	ATF3	Liver - Cancer	GSM3536099	11.24	ACLY
Liver - Cancer	GSM2138874	8.697	ATF3	Liver - Cancer	GSM2138874	12.8	ACLY
Liver - Cancer	GSM3536106	8.703	ATF3	Liver - Cancer	GSM3536106	11.76	ACLY
Liver - Cancer	GSM1646684	8.703	ATF3	Liver - Cancer	GSM1646684	10.36	ACLY
Liver - Cancer	GSM3813809	8.71	ATF3	Liver - Cancer	GSM3813809	12.88	ACLY
Liver - Cancer	GSM2410387	8.713	ATF3	Liver - Cancer	GSM2410387	13.01	ACLY
Liver - Cancer	GSM3081759	8.713	ATF3	Liver - Cancer	GSM3081759	11.88	ACLY
Liver - Cancer	GSM3416129	8.717	ATF3	Liver - Cancer	GSM3416129	13.63	ACLY
Liver - Cancer	GSM2410397	8.719	ATF3	Liver - Cancer	GSM2410397	13.25	ACLY
Liver - Cancer	GSM2343244	8.719	ATF3	Liver - Cancer	GSM2343244	13.2	ACLY
Liver - Cancer	GSM2344895	8.719	ATF3	Liver - Cancer	GSM2344895	12.92	ACLY
Liver - Cancer	GSM1889918	8.719	ATF3	Liver - Cancer	GSM1889918	12.79	ACLY
Liver - Cancer	GSM3425551	8.72	ATF3	Liver - Cancer	GSM3425551	13.18	ACLY
Liver - Cancer	GSM1580662	8.722	ATF3	Liver - Cancer	GSM1580662	13.73	ACLY
Liver - Cancer	GSM3576304	8.725	ATF3	Liver - Cancer	GSM3576304	13.9	ACLY
Liver - Cancer	GSM2343832	8.725	ATF3	Liver - Cancer	GSM2343832	13.6	ACLY
Liver - Cancer	GSM3271508	8.726	ATF3	Liver - Cancer	GSM3271508	12.76	ACLY
Liver - Cancer	GSM2138862	8.727	ATF3	Liver - Cancer	GSM2138862	13.55	ACLY
Liver - Cancer	GSM2344896	8.727	ATF3	Liver - Cancer	GSM2344896	12.93	ACLY
Liver - Cancer	GSM2973564	8.728	ATF3	Liver - Cancer	GSM2973564	13.66	ACLY
Liver - Cancer	GSM2864919	8.729	ATF3	Liver - Cancer	GSM2864919	13.34	ACLY
Liver - Cancer	GSM1558608	8.729	ATF3	Liver - Cancer	GSM1558608	11.82	ACLY
Liver - Cancer	GSM3430713	8.731	ATF3	Liver - Cancer	GSM3430713	13.91	ACLY
Liver - Cancer	GSM3425552	8.733	ATF3	Liver - Cancer	GSM3425552	13.03	ACLY
Liver - Cancer	GSM2864916	8.735	ATF3	Liver - Cancer	GSM2864916	13.51	ACLY
Liver - Cancer	GSM2343755	8.737	ATF3	Liver - Cancer	GSM2343755	14.87	ACLY
Liver - Cancer	GSM2344894	8.738	ATF3	Liver - Cancer	GSM2344894	12.92	ACLY
Liver - Cancer	GSM2278031	8.739	ATF3	Liver - Cancer	GSM2278031	12.97	ACLY
Liver - Cancer	GSM1834796	8.739	ATF3	Liver - Cancer	GSM1834796	12.25	ACLY
Liver - Cancer	GSM3370146	8.74	ATF3	Liver - Cancer	GSM3370146	11.19	ACLY
Liver - Cancer	GSM1835919	8.743	ATF3	Liver - Cancer	GSM1835919	12.3	ACLY
Liver - Cancer	GSM2138879	8.745	ATF3	Liver - Cancer	GSM2138879	13.06	ACLY
Liver - Cancer	GSM3416083	8.746	ATF3	Liver - Cancer	GSM3416083	13.59	ACLY
Liver - Cancer	GSM3968554	8.747	ATF3	Liver - Cancer	GSM3968554	13.27	ACLY
Liver - Cancer	GSM2138770	8.747	ATF3	Liver - Cancer	GSM2138770	12.91	ACLY
Liver - Cancer	GSM1834799	8.747	ATF3	Liver - Cancer	GSM1834799	12.15	ACLY
Liver - Cancer	GSM2973542	8.747	ATF3	Liver - Cancer	GSM2973542	11.24	ACLY
Liver - Cancer	GSM3536100	8.749	ATF3	Liver - Cancer	GSM3536100	11.47	ACLY
Liver - Cancer	GSM3813810	8.751	ATF3	Liver - Cancer	GSM3813810	12.96	ACLY
Liver - Cancer	GSM3416114	8.753	ATF3	Liver - Cancer	GSM3416114	13.59	ACLY
Liver - Cancer	GSM2480466	8.753	ATF3	Liver - Cancer	GSM2480466	11.57	ACLY
Liver - Cancer	GSM2138899	8.754	ATF3	Liver - Cancer	GSM2138899	12.06	ACLY
Liver - Cancer	GSM1646695	8.754	ATF3	Liver - Cancer	GSM1646695	10.9	ACLY
Liver - Cancer	GSM3430711	8.755	ATF3	Liver - Cancer	GSM3430711	14.79	ACLY
Liver - Cancer	GSM3968555	8.755	ATF3	Liver - Cancer	GSM3968555	13.81	ACLY
Liver - Cancer	GSM3576303	8.759	ATF3	Liver - Cancer	GSM3576303	13.95	ACLY
Liver - Cancer	GSM2070044	8.759	ATF3	Liver - Cancer	GSM2070044	13.08	ACLY
Liver - Cancer	GSM4149705	8.759	ATF3	Liver - Cancer	GSM4149705	12.67	ACLY
Liver - Cancer	GSM1646716	8.759	ATF3	Liver - Cancer	GSM1646716	11.6	ACLY
Liver - Cancer	GSM3271511	8.76	ATF3	Liver - Cancer	GSM3271511	13.3	ACLY
Liver - Cancer	GSM3536116	8.762	ATF3	Liver - Cancer	GSM3536116	11.09	ACLY
Liver - Cancer	GSM2332412	8.764	ATF3	Liver - Cancer	GSM2332412	10.45	ACLY
Liver - Cancer	GSM2757328	8.765	ATF3	Liver - Cancer	GSM2757328	13.19	ACLY
Liver - Cancer	GSM2053475	8.765	ATF3	Liver - Cancer	GSM2053475	11.79	ACLY
Liver - Cancer	GSM3093319	8.767	ATF3	Liver - Cancer	GSM3093319	11.96	ACLY
Liver - Cancer	GSM3395006	8.769	ATF3	Liver - Cancer	GSM3395006	12.8	ACLY
Liver - Cancer	GSM3416145	8.77	ATF3	Liver - Cancer	GSM3416145	13.65	ACLY
Liver - Cancer	GSM1646697	8.77	ATF3	Liver - Cancer	GSM1646697	10.71	ACLY
Liver - Cancer	GSM3430718	8.771	ATF3	Liver - Cancer	GSM3430718	14.07	ACLY
Liver - Cancer	GSM1861947	8.771	ATF3	Liver - Cancer	GSM1861947	13.61	ACLY
Liver - Cancer	GSM3036700	8.771	ATF3	Liver - Cancer	GSM3036700	12.7	ACLY
Liver - Cancer	GSM3379703	8.772	ATF3	Liver - Cancer	GSM3379703	13.79	ACLY
Liver - Cancer	GSM3430720	8.773	ATF3	Liver - Cancer	GSM3430720	13.56	ACLY
Liver - Cancer	GSM2183589	8.773	ATF3	Liver - Cancer	GSM2183589	13.13	ACLY
Liver - Cancer	GSM2138878	8.779	ATF3	Liver - Cancer	GSM2138878	12.91	ACLY
Liver - Cancer	GSM3450386	8.78	ATF3	Liver - Cancer	GSM3450386	13.77	ACLY
Liver - Cancer	GSM2740944	8.781	ATF3	Liver - Cancer	GSM2740944	13.51	ACLY
Liver - Cancer	GSM3395009	8.783	ATF3	Liver - Cancer	GSM3395009	12.34	ACLY
Liver - Cancer	GSM2559743	8.783	ATF3	Liver - Cancer	GSM2559743	10.05	ACLY
Liver - Cancer	GSM3576308	8.784	ATF3	Liver - Cancer	GSM3576308	13.93	ACLY
Liver - Cancer	GSM2343756	8.785	ATF3	Liver - Cancer	GSM2343756	14.71	ACLY
Liver - Cancer	GSM3061096	8.785	ATF3	Liver - Cancer	GSM3061096	10.3	ACLY
Liver - Cancer	GSM1558609	8.786	ATF3	Liver - Cancer	GSM1558609	9.983	ACLY
Liver - Cancer	GSM2344144	8.787	ATF3	Liver - Cancer	GSM2344144	13.52	ACLY
Liver - Cancer	GSM2344310	8.787	ATF3	Liver - Cancer	GSM2344310	12.53	ACLY
Liver - Cancer	GSM2883933	8.789	ATF3	Liver - Cancer	GSM2883933	11.06	ACLY
Liver - Cancer	GSM3495152	8.791	ATF3	Liver - Cancer	GSM3495152	12.27	ACLY
Liver - Cancer	GSM2973563	8.793	ATF3	Liver - Cancer	GSM2973563	13.34	ACLY
Liver - Cancer	GSM2551582	8.794	ATF3	Liver - Cancer	GSM2551582	12.64	ACLY
Liver - Cancer	GSM1834807	8.797	ATF3	Liver - Cancer	GSM1834807	12.71	ACLY
Liver - Cancer	GSM2344143	8.798	ATF3	Liver - Cancer	GSM2344143	13.56	ACLY
Liver - Cancer	GSM3416089	8.798	ATF3	Liver - Cancer	GSM3416089	13.43	ACLY
Liver - Cancer	GSM2627023	8.798	ATF3	Liver - Cancer	GSM2627023	12.05	ACLY
Liver - Cancer	GSM2702329	8.799	ATF3	Liver - Cancer	GSM2702329	11.89	ACLY
Liver - Cancer	GSM3416140	8.8	ATF3	Liver - Cancer	GSM3416140	13.83	ACLY
Liver - Cancer	GSM3416079	8.804	ATF3	Liver - Cancer	GSM3416079	13.57	ACLY
Liver - Cancer	GSM2138720	8.804	ATF3	Liver - Cancer	GSM2138720	13.49	ACLY
Liver - Cancer	GSM2480448	8.806	ATF3	Liver - Cancer	GSM2480448	12	ACLY
Liver - Cancer	GSM2138771	8.807	ATF3	Liver - Cancer	GSM2138771	12.79	ACLY
Liver - Cancer	GSM2343245	8.808	ATF3	Liver - Cancer	GSM2343245	12.93	ACLY
Liver - Cancer	GSM3416106	8.815	ATF3	Liver - Cancer	GSM3416106	13.63	ACLY
Liver - Cancer	GSM3416091	8.817	ATF3	Liver - Cancer	GSM3416091	13.89	ACLY
Liver - Cancer	GSM2757330	8.817	ATF3	Liver - Cancer	GSM2757330	13.24	ACLY
Liver - Cancer	GSM3416130	8.818	ATF3	Liver - Cancer	GSM3416130	13.74	ACLY
Liver - Cancer	GSM2344332	8.818	ATF3	Liver - Cancer	GSM2344332	13.44	ACLY
Liver - Cancer	GSM2343261	8.821	ATF3	Liver - Cancer	GSM2343261	13.72	ACLY
Liver - Cancer	GSM3416115	8.827	ATF3	Liver - Cancer	GSM3416115	13.73	ACLY
Liver - Cancer	GSM3450385	8.829	ATF3	Liver - Cancer	GSM3450385	13.76	ACLY
Liver - Cancer	GSM3536092	8.83	ATF3	Liver - Cancer	GSM3536092	9.92	ACLY
Liver - Cancer	GSM2138863	8.831	ATF3	Liver - Cancer	GSM2138863	13.46	ACLY
Liver - Cancer	GSM2973547	8.832	ATF3	Liver - Cancer	GSM2973547	10.21	ACLY
Liver - Cancer	GSM3040331	8.839	ATF3	Liver - Cancer	GSM3040331	12.88	ACLY
Liver - Cancer	GSM4126928	8.841	ATF3	Liver - Cancer	GSM4126928	13.46	ACLY
Liver - Cancer	GSM1646720	8.842	ATF3	Liver - Cancer	GSM1646720	10.31	ACLY
Liver - Cancer	GSM3357707	8.844	ATF3	Liver - Cancer	GSM3357707	12.34	ACLY
Liver - Cancer	GSM3416109	8.845	ATF3	Liver - Cancer	GSM3416109	13.47	ACLY
Liver - Cancer	GSM2877146	8.845	ATF3	Liver - Cancer	GSM2877146	12.51	ACLY
Liver - Cancer	GSM3357706	8.846	ATF3	Liver - Cancer	GSM3357706	12.46	ACLY
Liver - Cancer	GSM2698823	8.849	ATF3	Liver - Cancer	GSM2698823	13.41	ACLY
Liver - Cancer	GSM1646701	8.849	ATF3	Liver - Cancer	GSM1646701	10.51	ACLY
Liver - Cancer	GSM2676359	8.852	ATF3	Liver - Cancer	GSM2676359	14.28	ACLY
Liver - Cancer	GSM3416086	8.852	ATF3	Liver - Cancer	GSM3416086	13.85	ACLY
Liver - Cancer	GSM2334914	8.853	ATF3	Liver - Cancer	GSM2334914	10.11	ACLY
Liver - Cancer	GSM2641021	8.854	ATF3	Liver - Cancer	GSM2641021	13.02	ACLY
Liver - Cancer	GSM2864917	8.856	ATF3	Liver - Cancer	GSM2864917	13.53	ACLY
Liver - Cancer	GSM2410396	8.857	ATF3	Liver - Cancer	GSM2410396	13.18	ACLY
Liver - Cancer	GSM2343628	8.857	ATF3	Liver - Cancer	GSM2343628	12.64	ACLY
Liver - Cancer	GSM2343629	8.857	ATF3	Liver - Cancer	GSM2343629	12.51	ACLY
Liver - Cancer	GSM1646721	8.859	ATF3	Liver - Cancer	GSM1646721	12	ACLY
Liver - Cancer	GSM3146391	8.861	ATF3	Liver - Cancer	GSM3146391	12.48	ACLY
Liver - Cancer	GSM1835920	8.863	ATF3	Liver - Cancer	GSM1835920	12.29	ACLY
Liver - Cancer	GSM3271513	8.864	ATF3	Liver - Cancer	GSM3271513	13.35	ACLY
Liver - Cancer	GSM2864912	8.865	ATF3	Liver - Cancer	GSM2864912	13.5	ACLY
Liver - Cancer	GSM2334921	8.866	ATF3	Liver - Cancer	GSM2334921	9.395	ACLY
Liver - Cancer	GSM2343562	8.867	ATF3	Liver - Cancer	GSM2343562	12.69	ACLY
Liver - Cancer	GSM2864913	8.868	ATF3	Liver - Cancer	GSM2864913	13.57	ACLY
Liver - Cancer	GSM3416084	8.871	ATF3	Liver - Cancer	GSM3416084	13.81	ACLY
Liver - Cancer	GSM2680341	8.871	ATF3	Liver - Cancer	GSM2680341	12.43	ACLY
Liver - Cancer	GSM3074506	8.871	ATF3	Liver - Cancer	GSM3074506	12.19	ACLY
Liver - Cancer	GSM2702330	8.871	ATF3	Liver - Cancer	GSM2702330	11.57	ACLY
Liver - Cancer	GSM3931553	8.873	ATF3	Liver - Cancer	GSM3931553	13.51	ACLY
Liver - Cancer	GSM2773147	8.875	ATF3	Liver - Cancer	GSM2773147	12.64	ACLY
Liver - Cancer	GSM2343646	8.877	ATF3	Liver - Cancer	GSM2343646	13.83	ACLY
Liver - Cancer	GSM3416108	8.877	ATF3	Liver - Cancer	GSM3416108	13.49	ACLY
Liver - Cancer	GSM2627026	8.878	ATF3	Liver - Cancer	GSM2627026	12.71	ACLY
Liver - Cancer	GSM1447492	8.88	ATF3	Liver - Cancer	GSM1447492	13.35	ACLY
Liver - Cancer	GSM2883929	8.88	ATF3	Liver - Cancer	GSM2883929	11.82	ACLY
Liver - Cancer	GSM3271510	8.89	ATF3	Liver - Cancer	GSM3271510	13.02	ACLY
Liver - Cancer	GSM2807432	8.891	ATF3	Liver - Cancer	GSM2807432	12.31	ACLY
Liver - Cancer	GSM2343901	8.892	ATF3	Liver - Cancer	GSM2343901	12.81	ACLY
Liver - Cancer	GSM3150586	8.893	ATF3	Liver - Cancer	GSM3150586	10.5	ACLY
Liver - Cancer	GSM2157100	8.893	ATF3	Liver - Cancer	GSM2157100	10.34	ACLY
Liver - Cancer	GSM2343870	8.896	ATF3	Liver - Cancer	GSM2343870	13.91	ACLY
Liver - Cancer	GSM2344893	8.896	ATF3	Liver - Cancer	GSM2344893	12.92	ACLY
Liver - Cancer	GSM2344333	8.898	ATF3	Liver - Cancer	GSM2344333	13.53	ACLY
Liver - Cancer	GSM3670432	8.9	ATF3	Liver - Cancer	GSM3670432	9.298	ACLY
Liver - Cancer	GSM3357705	8.904	ATF3	Liver - Cancer	GSM3357705	12.6	ACLY
Liver - Cancer	GSM2138721	8.907	ATF3	Liver - Cancer	GSM2138721	13.53	ACLY
Liver - Cancer	GSM1704025	8.908	ATF3	Liver - Cancer	GSM1704025	12.92	ACLY
Liver - Cancer	GSM2973538	8.911	ATF3	Liver - Cancer	GSM2973538	13.1	ACLY
Liver - Cancer	GSM2343512	8.913	ATF3	Liver - Cancer	GSM2343512	13.8	ACLY
Liver - Cancer	GSM2425735	8.914	ATF3	Liver - Cancer	GSM2425735	13.04	ACLY
Liver - Cancer	GSM2053480	8.915	ATF3	Liver - Cancer	GSM2053480	12.14	ACLY
Liver - Cancer	GSM2138674	8.918	ATF3	Liver - Cancer	GSM2138674	13.23	ACLY
Liver - Cancer	GSM2343513	8.919	ATF3	Liver - Cancer	GSM2343513	13.66	ACLY
Liver - Cancer	GSM2278030	8.922	ATF3	Liver - Cancer	GSM2278030	13.03	ACLY
Liver - Cancer	GSM2343889	8.923	ATF3	Liver - Cancer	GSM2343889	13.84	ACLY
Liver - Cancer	GSM2183592	8.925	ATF3	Liver - Cancer	GSM2183592	13.24	ACLY
Liver - Cancer	GSM2064292	8.926	ATF3	Liver - Cancer	GSM2064292	12.88	ACLY
Liver - Cancer	GSM3416096	8.929	ATF3	Liver - Cancer	GSM3416096	13.95	ACLY
Liver - Cancer	GSM2070050	8.929	ATF3	Liver - Cancer	GSM2070050	12.68	ACLY
Liver - Cancer	GSM3416112	8.936	ATF3	Liver - Cancer	GSM3416112	14	ACLY
Liver - Cancer	GSM3450379	8.937	ATF3	Liver - Cancer	GSM3450379	13.27	ACLY
Liver - Cancer	GSM1834805	8.938	ATF3	Liver - Cancer	GSM1834805	12.62	ACLY
Liver - Cancer	GSM2343246	8.94	ATF3	Liver - Cancer	GSM2343246	13.32	ACLY
Liver - Cancer	GSM2565936	8.942	ATF3	Liver - Cancer	GSM2565936	11.03	ACLY
Liver - Cancer	GSM2344309	8.943	ATF3	Liver - Cancer	GSM2344309	12.59	ACLY
Liver - Cancer	GSM2070036	8.944	ATF3	Liver - Cancer	GSM2070036	11.19	ACLY
Liver - Cancer	GSM2344060	8.945	ATF3	Liver - Cancer	GSM2344060	13.6	ACLY
Liver - Cancer	GSM3813805	8.948	ATF3	Liver - Cancer	GSM3813805	11.63	ACLY
Liver - Cancer	GSM1211428	8.95	ATF3	Liver - Cancer	GSM1211428	13.51	ACLY
Liver - Cancer	GSM4126929	8.95	ATF3	Liver - Cancer	GSM4126929	13.16	ACLY
Liver - Cancer	GSM3822268	8.95	ATF3	Liver - Cancer	GSM3822268	12.62	ACLY
Liver - Cancer	GSM3536102	8.951	ATF3	Liver - Cancer	GSM3536102	12.18	ACLY
Liver - Cancer	GSM2332404	8.952	ATF3	Liver - Cancer	GSM2332404	10.64	ACLY
Liver - Cancer	GSM1831603	8.953	ATF3	Liver - Cancer	GSM1831603	13.36	ACLY
Liver - Cancer	GSM3700992	8.954	ATF3	Liver - Cancer	GSM3700992	13.41	ACLY
Liver - Cancer	GSM2702327	8.954	ATF3	Liver - Cancer	GSM2702327	11.65	ACLY
Liver - Cancer	GSM2629612	8.961	ATF3	Liver - Cancer	GSM2629612	12.05	ACLY
Liver - Cancer	GSM3416135	8.962	ATF3	Liver - Cancer	GSM3416135	13.86	ACLY
Liver - Cancer	GSM1861945	8.962	ATF3	Liver - Cancer	GSM1861945	13.68	ACLY
Liver - Cancer	GSM2794855	8.962	ATF3	Liver - Cancer	GSM2794855	10.19	ACLY
Liver - Cancer	GSM3494264	8.963	ATF3	Liver - Cancer	GSM3494264	13.13	ACLY
Liver - Cancer	GSM3370155	8.964	ATF3	Liver - Cancer	GSM3370155	10.78	ACLY
Liver - Cancer	GSM3416133	8.965	ATF3	Liver - Cancer	GSM3416133	13.77	ACLY
Liver - Cancer	GSM2883931	8.966	ATF3	Liver - Cancer	GSM2883931	11.48	ACLY
Liver - Cancer	GSM2278032	8.968	ATF3	Liver - Cancer	GSM2278032	12.86	ACLY
Liver - Cancer	GSM3416093	8.969	ATF3	Liver - Cancer	GSM3416093	13.82	ACLY
Liver - Cancer	GSM3370153	8.969	ATF3	Liver - Cancer	GSM3370153	9.877	ACLY
Liver - Cancer	GSM3911843	8.97	ATF3	Liver - Cancer	GSM3911843	14.08	ACLY
Liver - Cancer	GSM1558611	8.972	ATF3	Liver - Cancer	GSM1558611	10.09	ACLY
Liver - Cancer	GSM2862016	8.973	ATF3	Liver - Cancer	GSM2862016	11.89	ACLY
Liver - Cancer	GSM2053464	8.973	ATF3	Liver - Cancer	GSM2053464	11.81	ACLY
Liver - Cancer	GSM2343626	8.976	ATF3	Liver - Cancer	GSM2343626	13.36	ACLY
Liver - Cancer	GSM3416104	8.98	ATF3	Liver - Cancer	GSM3416104	13.75	ACLY
Liver - Cancer	GSM3177982	8.981	ATF3	Liver - Cancer	GSM3177982	12.5	ACLY
Liver - Cancer	GSM2343647	8.984	ATF3	Liver - Cancer	GSM2343647	13.81	ACLY
Liver - Cancer	GSM2807440	8.987	ATF3	Liver - Cancer	GSM2807440	10.96	ACLY
Liver - Cancer	GSM1834802	8.99	ATF3	Liver - Cancer	GSM1834802	12.85	ACLY
Liver - Cancer	GSM3536087	8.99	ATF3	Liver - Cancer	GSM3536087	10.95	ACLY
Liver - Cancer	GSM2343256	8.991	ATF3	Liver - Cancer	GSM2343256	13.29	ACLY
Liver - Cancer	GSM2343895	8.992	ATF3	Liver - Cancer	GSM2343895	13.58	ACLY
Liver - Cancer	GSM1834803	8.995	ATF3	Liver - Cancer	GSM1834803	12.82	ACLY
Liver - Cancer	GSM3416080	8.996	ATF3	Liver - Cancer	GSM3416080	13.77	ACLY
Liver - Cancer	GSM2565938	8.999	ATF3	Liver - Cancer	GSM2565938	11.09	ACLY
Liver - Cancer	GSM2064294	9	ATF3	Liver - Cancer	GSM2064294	12.95	ACLY
Liver - Cancer	GSM2138837	9.002	ATF3	Liver - Cancer	GSM2138837	13.29	ACLY
Liver - Cancer	GSM3416127	9.004	ATF3	Liver - Cancer	GSM3416127	13.82	ACLY
Liver - Cancer	GSM2480451	9.004	ATF3	Liver - Cancer	GSM2480451	9.956	ACLY
Liver - Cancer	GSM2138865	9.008	ATF3	Liver - Cancer	GSM2138865	14.7	ACLY
Liver - Cancer	GSM2410413	9.009	ATF3	Liver - Cancer	GSM2410413	12.16	ACLY
Liver - Cancer	GSM2138794	9.01	ATF3	Liver - Cancer	GSM2138794	13.79	ACLY
Liver - Cancer	GSM3416099	9.014	ATF3	Liver - Cancer	GSM3416099	13.8	ACLY
Liver - Cancer	GSM3416094	9.016	ATF3	Liver - Cancer	GSM3416094	13.67	ACLY
Liver - Cancer	GSM1834804	9.017	ATF3	Liver - Cancer	GSM1834804	12.64	ACLY
Liver - Cancer	GSM3416137	9.018	ATF3	Liver - Cancer	GSM3416137	13.72	ACLY
Liver - Cancer	GSM3494266	9.018	ATF3	Liver - Cancer	GSM3494266	12.67	ACLY
Liver - Cancer	GSM2807412	9.019	ATF3	Liver - Cancer	GSM2807412	11.66	ACLY
Liver - Cancer	GSM3416134	9.022	ATF3	Liver - Cancer	GSM3416134	13.86	ACLY
Liver - Cancer	GSM2344148	9.022	ATF3	Liver - Cancer	GSM2344148	13.32	ACLY
Liver - Cancer	GSM2344421	9.022	ATF3	Liver - Cancer	GSM2344421	13.3	ACLY
Liver - Cancer	GSM2125276	9.024	ATF3	Liver - Cancer	GSM2125276	14.16	ACLY
Liver - Cancer	GSM2183591	9.024	ATF3	Liver - Cancer	GSM2183591	13.2	ACLY
Liver - Cancer	GSM3036701	9.024	ATF3	Liver - Cancer	GSM3036701	12.46	ACLY
Liver - Cancer	GSM2410384	9.028	ATF3	Liver - Cancer	GSM2410384	12.68	ACLY
Liver - Cancer	GSM2864911	9.029	ATF3	Liver - Cancer	GSM2864911	13.59	ACLY
Liver - Cancer	GSM2125267	9.029	ATF3	Liver - Cancer	GSM2125267	13.44	ACLY
Liver - Cancer	GSM1558622	9.029	ATF3	Liver - Cancer	GSM1558622	12.11	ACLY
Liver - Cancer	GSM3379702	9.03	ATF3	Liver - Cancer	GSM3379702	13.84	ACLY
Liver - Cancer	GSM3931554	9.03	ATF3	Liver - Cancer	GSM3931554	13.52	ACLY
Liver - Cancer	GSM2476020	9.03	ATF3	Liver - Cancer	GSM2476020	12.06	ACLY
Liver - Cancer	GSM2698822	9.031	ATF3	Liver - Cancer	GSM2698822	13.41	ACLY
Liver - Cancer	GSM3416120	9.033	ATF3	Liver - Cancer	GSM3416120	14.05	ACLY
Liver - Cancer	GSM2183590	9.033	ATF3	Liver - Cancer	GSM2183590	13.2	ACLY
Liver - Cancer	GSM1646732	9.033	ATF3	Liver - Cancer	GSM1646732	11.84	ACLY
Liver - Cancer	GSM2125277	9.035	ATF3	Liver - Cancer	GSM2125277	14.06	ACLY
Liver - Cancer	GSM2344341	9.037	ATF3	Liver - Cancer	GSM2344341	13.63	ACLY
Liver - Cancer	GSM3271509	9.037	ATF3	Liver - Cancer	GSM3271509	12.83	ACLY
Liver - Cancer	GSM2344203	9.04	ATF3	Liver - Cancer	GSM2344203	13.39	ACLY
Liver - Cancer	GSM3931552	9.042	ATF3	Liver - Cancer	GSM3931552	13.54	ACLY
Liver - Cancer	GSM2344429	9.043	ATF3	Liver - Cancer	GSM2344429	12.38	ACLY
Liver - Cancer	GSM2864915	9.045	ATF3	Liver - Cancer	GSM2864915	13.51	ACLY
Liver - Cancer	GSM3416125	9.046	ATF3	Liver - Cancer	GSM3416125	13.92	ACLY
Liver - Cancer	GSM3450380	9.046	ATF3	Liver - Cancer	GSM3450380	13.33	ACLY
Liver - Cancer	GSM2862015	9.046	ATF3	Liver - Cancer	GSM2862015	11.96	ACLY
Liver - Cancer	GSM2343900	9.05	ATF3	Liver - Cancer	GSM2343900	12.85	ACLY
Liver - Cancer	GSM2807430	9.052	ATF3	Liver - Cancer	GSM2807430	11.21	ACLY
Liver - Cancer	GSM1646706	9.053	ATF3	Liver - Cancer	GSM1646706	12.81	ACLY
Liver - Cancer	GSM2877154	9.054	ATF3	Liver - Cancer	GSM2877154	12.84	ACLY
Liver - Cancer	GSM2344147	9.06	ATF3	Liver - Cancer	GSM2344147	13.37	ACLY
Liver - Cancer	GSM2138675	9.061	ATF3	Liver - Cancer	GSM2138675	13.22	ACLY
Liver - Cancer	GSM3416123	9.065	ATF3	Liver - Cancer	GSM3416123	13.7	ACLY
Liver - Cancer	GSM4126930	9.065	ATF3	Liver - Cancer	GSM4126930	13.31	ACLY
Liver - Cancer	GSM3416111	9.067	ATF3	Liver - Cancer	GSM3416111	13.92	ACLY
Liver - Cancer	GSM2864914	9.067	ATF3	Liver - Cancer	GSM2864914	13.54	ACLY
Liver - Cancer	GSM2138836	9.067	ATF3	Liver - Cancer	GSM2138836	13.19	ACLY
Liver - Cancer	GSM3416095	9.069	ATF3	Liver - Cancer	GSM3416095	13.72	ACLY
Liver - Cancer	GSM3430715	9.071	ATF3	Liver - Cancer	GSM3430715	14.92	ACLY
Liver - Cancer	GSM3416128	9.072	ATF3	Liver - Cancer	GSM3416128	13.77	ACLY
Liver - Cancer	GSM2344325	9.074	ATF3	Liver - Cancer	GSM2344325	13.81	ACLY
Liver - Cancer	GSM2343869	9.079	ATF3	Liver - Cancer	GSM2343869	13.99	ACLY
Liver - Cancer	GSM3416077	9.079	ATF3	Liver - Cancer	GSM3416077	13.81	ACLY
Liver - Cancer	GSM2343247	9.079	ATF3	Liver - Cancer	GSM2343247	13.26	ACLY
Liver - Cancer	GSM2794848	9.081	ATF3	Liver - Cancer	GSM2794848	9.674	ACLY
Liver - Cancer	GSM3703919	9.082	ATF3	Liver - Cancer	GSM3703919	13.2	ACLY
Liver - Cancer	GSM2125278	9.087	ATF3	Liver - Cancer	GSM2125278	14.06	ACLY
Liver - Cancer	GSM3416122	9.088	ATF3	Liver - Cancer	GSM3416122	13.7	ACLY
Liver - Cancer	GSM2343896	9.09	ATF3	Liver - Cancer	GSM2343896	13.8	ACLY
Liver - Cancer	GSM2344388	9.09	ATF3	Liver - Cancer	GSM2344388	13.31	ACLY
Liver - Cancer	GSM2883954	9.09	ATF3	Liver - Cancer	GSM2883954	10.76	ACLY
Liver - Cancer	GSM2053488	9.091	ATF3	Liver - Cancer	GSM2053488	12.16	ACLY
Liver - Cancer	GSM2551566	9.093	ATF3	Liver - Cancer	GSM2551566	13.31	ACLY
Liver - Cancer	GSM2334888	9.093	ATF3	Liver - Cancer	GSM2334888	9.093	ACLY
Liver - Cancer	GSM2344342	9.097	ATF3	Liver - Cancer	GSM2344342	13.68	ACLY
Liver - Cancer	GSM3177987	9.098	ATF3	Liver - Cancer	GSM3177987	12.19	ACLY
Liver - Cancer	GSM1558623	9.098	ATF3	Liver - Cancer	GSM1558623	9.694	ACLY
Liver - Cancer	GSM3370137	9.099	ATF3	Liver - Cancer	GSM3370137	8.35	ACLY
Liver - Cancer	GSM3822269	9.102	ATF3	Liver - Cancer	GSM3822269	12.28	ACLY
Liver - Cancer	GSM3416118	9.103	ATF3	Liver - Cancer	GSM3416118	13.7	ACLY
Liver - Cancer	GSM2197717	9.103	ATF3	Liver - Cancer	GSM2197717	13.26	ACLY
Liver - Cancer	GSM2343795	9.105	ATF3	Liver - Cancer	GSM2343795	13.64	ACLY
Liver - Cancer	GSM2343504	9.106	ATF3	Liver - Cancer	GSM2343504	12.77	ACLY
Liver - Cancer	GSM3692905	9.107	ATF3	Liver - Cancer	GSM3692905	13.26	ACLY
Liver - Cancer	GSM3416132	9.108	ATF3	Liver - Cancer	GSM3416132	13.94	ACLY
Liver - Cancer	GSM2138701	9.111	ATF3	Liver - Cancer	GSM2138701	13.79	ACLY
Liver - Cancer	GSM3536093	9.112	ATF3	Liver - Cancer	GSM3536093	13.02	ACLY
Liver - Cancer	GSM2343735	9.112	ATF3	Liver - Cancer	GSM2343735	12.93	ACLY
Liver - Cancer	GSM3574728	9.114	ATF3	Liver - Cancer	GSM3574728	11.55	ACLY
Liver - Cancer	GSM4188852	9.115	ATF3	Liver - Cancer	GSM4188852	11.48	ACLY
Liver - Cancer	GSM2883944	9.116	ATF3	Liver - Cancer	GSM2883944	11.64	ACLY
Liver - Cancer	GSM3416097	9.118	ATF3	Liver - Cancer	GSM3416097	13.78	ACLY
Liver - Cancer	GSM1548461	9.118	ATF3	Liver - Cancer	GSM1548461	11.44	ACLY
Liver - Cancer	GSM1363536	9.119	ATF3	Liver - Cancer	GSM1363536	9.111	ACLY
Liver - Cancer	GSM3416143	9.121	ATF3	Liver - Cancer	GSM3416143	13.92	ACLY
Liver - Cancer	GSM2343890	9.121	ATF3	Liver - Cancer	GSM2343890	13.78	ACLY
Liver - Cancer	GSM3822271	9.123	ATF3	Liver - Cancer	GSM3822271	12.78	ACLY
Liver - Cancer	GSM1646712	9.123	ATF3	Liver - Cancer	GSM1646712	11.87	ACLY
Liver - Cancer	GSM3416121	9.125	ATF3	Liver - Cancer	GSM3416121	13.94	ACLY
Liver - Cancer	GSM2698821	9.125	ATF3	Liver - Cancer	GSM2698821	13.33	ACLY
Liver - Cancer	GSM2344202	9.131	ATF3	Liver - Cancer	GSM2344202	13.49	ACLY
Liver - Cancer	GSM1831601	9.131	ATF3	Liver - Cancer	GSM1831601	12.66	ACLY
Liver - Cancer	GSM1694193	9.132	ATF3	Liver - Cancer	GSM1694193	12.11	ACLY
Liver - Cancer	GSM3416076	9.134	ATF3	Liver - Cancer	GSM3416076	13.74	ACLY
Liver - Cancer	GSM2138726	9.135	ATF3	Liver - Cancer	GSM2138726	14.05	ACLY
Liver - Cancer	GSM3416138	9.137	ATF3	Liver - Cancer	GSM3416138	13.78	ACLY
Liver - Cancer	GSM2070041	9.138	ATF3	Liver - Cancer	GSM2070041	13.44	ACLY
Liver - Cancer	GSM2343736	9.138	ATF3	Liver - Cancer	GSM2343736	12.88	ACLY
Liver - Cancer	GSM1580661	9.14	ATF3	Liver - Cancer	GSM1580661	13.88	ACLY
Liver - Cancer	GSM2702331	9.14	ATF3	Liver - Cancer	GSM2702331	11.71	ACLY
Liver - Cancer	GSM2773153	9.141	ATF3	Liver - Cancer	GSM2773153	12.4	ACLY
Liver - Cancer	GSM2343791	9.146	ATF3	Liver - Cancer	GSM2343791	13.6	ACLY
Liver - Cancer	GSM2138795	9.147	ATF3	Liver - Cancer	GSM2138795	13.83	ACLY
Liver - Cancer	GSM1694220	9.147	ATF3	Liver - Cancer	GSM1694220	12.28	ACLY
Liver - Cancer	GSM2343790	9.149	ATF3	Liver - Cancer	GSM2343790	13.64	ACLY
Liver - Cancer	GSM1363526	9.15	ATF3	Liver - Cancer	GSM1363526	11.14	ACLY
Liver - Cancer	GSM2138816	9.152	ATF3	Liver - Cancer	GSM2138816	14.19	ACLY
Liver - Cancer	GSM2343260	9.152	ATF3	Liver - Cancer	GSM2343260	13.86	ACLY
Liver - Cancer	GSM3036702	9.153	ATF3	Liver - Cancer	GSM3036702	12.4	ACLY
Liver - Cancer	GSM2326086	9.154	ATF3	Liver - Cancer	GSM2326086	13.26	ACLY
Liver - Cancer	GSM3416100	9.155	ATF3	Liver - Cancer	GSM3416100	13.9	ACLY
Liver - Cancer	GSM1269363	9.155	ATF3	Liver - Cancer	GSM1269363	13.38	ACLY
Liver - Cancer	GSM2343257	9.155	ATF3	Liver - Cancer	GSM2343257	13.31	ACLY
Liver - Cancer	GSM2343477	9.157	ATF3	Liver - Cancer	GSM2343477	13.53	ACLY
Liver - Cancer	GSM2072987	9.159	ATF3	Liver - Cancer	GSM2072987	12.9	ACLY
Liver - Cancer	GSM2053483	9.159	ATF3	Liver - Cancer	GSM2053483	10.19	ACLY
Liver - Cancer	GSM2138864	9.16	ATF3	Liver - Cancer	GSM2138864	14.84	ACLY
Liver - Cancer	GSM1538080	9.165	ATF3	Liver - Cancer	GSM1538080	10.87	ACLY
Liver - Cancer	GSM4188850	9.165	ATF3	Liver - Cancer	GSM4188850	10.41	ACLY
Liver - Cancer	GSM2344324	9.166	ATF3	Liver - Cancer	GSM2344324	13.85	ACLY
Liver - Cancer	GSM1700941	9.166	ATF3	Liver - Cancer	GSM1700941	13.62	ACLY
Liver - Cancer	GSM3356457	9.168	ATF3	Liver - Cancer	GSM3356457	13.28	ACLY
Liver - Cancer	GSM3738725	9.168	ATF3	Liver - Cancer	GSM3738725	13.23	ACLY
Liver - Cancer	GSM3416082	9.17	ATF3	Liver - Cancer	GSM3416082	13.67	ACLY
Liver - Cancer	GSM2388510	9.17	ATF3	Liver - Cancer	GSM2388510	11.04	ACLY
Liver - Cancer	GSM3416116	9.175	ATF3	Liver - Cancer	GSM3416116	13.82	ACLY
Liver - Cancer	GSM1660910	9.176	ATF3	Liver - Cancer	GSM1660910	13.64	ACLY
Liver - Cancer	GSM3416110	9.179	ATF3	Liver - Cancer	GSM3416110	13.73	ACLY
Liver - Cancer	GSM3416103	9.182	ATF3	Liver - Cancer	GSM3416103	13.75	ACLY
Liver - Cancer	GSM2559739	9.182	ATF3	Liver - Cancer	GSM2559739	9.753	ACLY
Liver - Cancer	GSM2807394	9.183	ATF3	Liver - Cancer	GSM2807394	11.38	ACLY
Liver - Cancer	GSM2053460	9.184	ATF3	Liver - Cancer	GSM2053460	10.97	ACLY
Liver - Cancer	GSM3036705	9.186	ATF3	Liver - Cancer	GSM3036705	12.34	ACLY
Liver - Cancer	GSM3416126	9.19	ATF3	Liver - Cancer	GSM3416126	13.9	ACLY
Liver - Cancer	GSM3494265	9.191	ATF3	Liver - Cancer	GSM3494265	13.5	ACLY
Liver - Cancer	GSM1538101	9.192	ATF3	Liver - Cancer	GSM1538101	10.37	ACLY
Liver - Cancer	GSM3416141	9.196	ATF3	Liver - Cancer	GSM3416141	13.53	ACLY
Liver - Cancer	GSM2344059	9.2	ATF3	Liver - Cancer	GSM2344059	13.96	ACLY
Liver - Cancer	GSM3416105	9.2	ATF3	Liver - Cancer	GSM3416105	13.83	ACLY
Liver - Cancer	GSM2343478	9.204	ATF3	Liver - Cancer	GSM2343478	13.3	ACLY
Liver - Cancer	GSM3416139	9.205	ATF3	Liver - Cancer	GSM3416139	13.73	ACLY
Liver - Cancer	GSM2138817	9.207	ATF3	Liver - Cancer	GSM2138817	14.24	ACLY
Liver - Cancer	GSM1646705	9.213	ATF3	Liver - Cancer	GSM1646705	11.51	ACLY
Liver - Cancer	GSM3416090	9.215	ATF3	Liver - Cancer	GSM3416090	13.97	ACLY
Liver - Cancer	GSM2807414	9.217	ATF3	Liver - Cancer	GSM2807414	12.04	ACLY
Liver - Cancer	GSM2440320	9.22	ATF3	Liver - Cancer	GSM2440320	10.02	ACLY
Liver - Cancer	GSM3370139	9.221	ATF3	Liver - Cancer	GSM3370139	10.7	ACLY
Liver - Cancer	GSM3416119	9.222	ATF3	Liver - Cancer	GSM3416119	13.97	ACLY
Liver - Cancer	GSM2410385	9.222	ATF3	Liver - Cancer	GSM2410385	12.85	ACLY
Liver - Cancer	GSM2679530	9.227	ATF3	Liver - Cancer	GSM2679530	11.16	ACLY
Liver - Cancer	GSM2334900	9.233	ATF3	Liver - Cancer	GSM2334900	11.42	ACLY
Liver - Cancer	GSM2344403	9.234	ATF3	Liver - Cancer	GSM2344403	14.37	ACLY
Liver - Cancer	GSM1660909	9.235	ATF3	Liver - Cancer	GSM1660909	14.25	ACLY
Liver - Cancer	GSM1694202	9.239	ATF3	Liver - Cancer	GSM1694202	11.38	ACLY
Liver - Cancer	GSM2343709	9.243	ATF3	Liver - Cancer	GSM2343709	12.98	ACLY
Liver - Cancer	GSM3854442	9.243	ATF3	Liver - Cancer	GSM3854442	11.53	ACLY
Liver - Cancer	GSM2138727	9.246	ATF3	Liver - Cancer	GSM2138727	14.16	ACLY
Liver - Cancer	GSM2138901	9.247	ATF3	Liver - Cancer	GSM2138901	13.06	ACLY
Liver - Cancer	GSM3536090	9.247	ATF3	Liver - Cancer	GSM3536090	9.738	ACLY
Liver - Cancer	GSM2125275	9.248	ATF3	Liver - Cancer	GSM2125275	14.43	ACLY
Liver - Cancer	GSM2877152	9.248	ATF3	Liver - Cancer	GSM2877152	13.07	ACLY
Liver - Cancer	GSM2334896	9.255	ATF3	Liver - Cancer	GSM2334896	9.595	ACLY
Liver - Cancer	GSM2343799	9.258	ATF3	Liver - Cancer	GSM2343799	14.15	ACLY
Liver - Cancer	GSM3416144	9.259	ATF3	Liver - Cancer	GSM3416144	13.78	ACLY
Liver - Cancer	GSM3416113	9.262	ATF3	Liver - Cancer	GSM3416113	14.15	ACLY
Liver - Cancer	GSM2551575	9.262	ATF3	Liver - Cancer	GSM2551575	13.11	ACLY
Liver - Cancer	GSM2862014	9.262	ATF3	Liver - Cancer	GSM2862014	12.19	ACLY
Liver - Cancer	GSM2551583	9.264	ATF3	Liver - Cancer	GSM2551583	12.99	ACLY
Liver - Cancer	GSM3092646	9.266	ATF3	Liver - Cancer	GSM3092646	12.68	ACLY
Liver - Cancer	GSM2344174	9.273	ATF3	Liver - Cancer	GSM2344174	13.34	ACLY
Liver - Cancer	GSM3576302	9.275	ATF3	Liver - Cancer	GSM3576302	14.27	ACLY
Liver - Cancer	GSM2343474	9.276	ATF3	Liver - Cancer	GSM2343474	13.73	ACLY
Liver - Cancer	GSM2559740	9.276	ATF3	Liver - Cancer	GSM2559740	11.56	ACLY
Liver - Cancer	GSM2344175	9.277	ATF3	Liver - Cancer	GSM2344175	13.34	ACLY
Liver - Cancer	GSM2794856	9.277	ATF3	Liver - Cancer	GSM2794856	9.862	ACLY
Liver - Cancer	GSM2070043	9.278	ATF3	Liver - Cancer	GSM2070043	13.66	ACLY
Liver - Cancer	GSM2343710	9.278	ATF3	Liver - Cancer	GSM2343710	13	ACLY
Liver - Cancer	GSM2053484	9.278	ATF3	Liver - Cancer	GSM2053484	11.84	ACLY
Liver - Cancer	GSM3416124	9.279	ATF3	Liver - Cancer	GSM3416124	13.93	ACLY
Liver - Cancer	GSM2551591	9.281	ATF3	Liver - Cancer	GSM2551591	12.73	ACLY
Liver - Cancer	GSM2551585	9.284	ATF3	Liver - Cancer	GSM2551585	12.81	ACLY
Liver - Cancer	GSM3692898	9.286	ATF3	Liver - Cancer	GSM3692898	12.85	ACLY
Liver - Cancer	GSM2565939	9.288	ATF3	Liver - Cancer	GSM2565939	11.1	ACLY
Liver - Cancer	GSM2125273	9.289	ATF3	Liver - Cancer	GSM2125273	14.48	ACLY
Liver - Cancer	GSM2794850	9.29	ATF3	Liver - Cancer	GSM2794850	11.59	ACLY
Liver - Cancer	GSM3416085	9.292	ATF3	Liver - Cancer	GSM3416085	13.97	ACLY
Liver - Cancer	GSM3416142	9.294	ATF3	Liver - Cancer	GSM3416142	13.77	ACLY
Liver - Cancer	GSM3495150	9.296	ATF3	Liver - Cancer	GSM3495150	12.91	ACLY
Liver - Cancer	GSM4018807	9.297	ATF3	Liver - Cancer	GSM4018807	13.3	ACLY
Liver - Cancer	GSM2209496	9.301	ATF3	Liver - Cancer	GSM2209496	13.74	ACLY
Liver - Cancer	GSM3036703	9.304	ATF3	Liver - Cancer	GSM3036703	12.68	ACLY
Liver - Cancer	GSM2679532	9.308	ATF3	Liver - Cancer	GSM2679532	11.21	ACLY
Liver - Cancer	GSM2565934	9.308	ATF3	Liver - Cancer	GSM2565934	10.99	ACLY
Liver - Cancer	GSM3146396	9.313	ATF3	Liver - Cancer	GSM3146396	12.63	ACLY
Liver - Cancer	GSM2565935	9.317	ATF3	Liver - Cancer	GSM2565935	10.99	ACLY
Liver - Cancer	GSM1519359	9.319	ATF3	Liver - Cancer	GSM1519359	11.12	ACLY
Liver - Cancer	GSM3423949	9.321	ATF3	Liver - Cancer	GSM3423949	12.05	ACLY
Liver - Cancer	GSM3822270	9.322	ATF3	Liver - Cancer	GSM3822270	12.22	ACLY
Liver - Cancer	GSM2334898	9.322	ATF3	Liver - Cancer	GSM2334898	9.731	ACLY
Liver - Cancer	GSM2883938	9.328	ATF3	Liver - Cancer	GSM2883938	10.99	ACLY
Liver - Cancer	GSM2343473	9.329	ATF3	Liver - Cancer	GSM2343473	13.9	ACLY
Liver - Cancer	GSM2138700	9.329	ATF3	Liver - Cancer	GSM2138700	13.88	ACLY
Liver - Cancer	GSM2480445	9.329	ATF3	Liver - Cancer	GSM2480445	11.24	ACLY
Liver - Cancer	GSM2702322	9.332	ATF3	Liver - Cancer	GSM2702322	13.21	ACLY
Liver - Cancer	GSM2070032	9.336	ATF3	Liver - Cancer	GSM2070032	13.65	ACLY
Liver - Cancer	GSM3536088	9.34	ATF3	Liver - Cancer	GSM3536088	11.16	ACLY
Liver - Cancer	GSM3692904	9.342	ATF3	Liver - Cancer	GSM3692904	13.32	ACLY
Liver - Cancer	GSM2891830	9.342	ATF3	Liver - Cancer	GSM2891830	12.55	ACLY
Liver - Cancer	GSM3416107	9.343	ATF3	Liver - Cancer	GSM3416107	13.61	ACLY
Liver - Cancer	GSM3416098	9.344	ATF3	Liver - Cancer	GSM3416098	13.93	ACLY
Liver - Cancer	GSM1211433	9.345	ATF3	Liver - Cancer	GSM1211433	13.23	ACLY
Liver - Cancer	GSM3319262	9.345	ATF3	Liver - Cancer	GSM3319262	12.69	ACLY
Liver - Cancer	GSM2344387	9.349	ATF3	Liver - Cancer	GSM2344387	13.19	ACLY
Liver - Cancer	GSM2343754	9.35	ATF3	Liver - Cancer	GSM2343754	13.45	ACLY
Liver - Cancer	GSM2138823	9.353	ATF3	Liver - Cancer	GSM2138823	13	ACLY
Liver - Cancer	GSM2138900	9.354	ATF3	Liver - Cancer	GSM2138900	13.17	ACLY
Liver - Cancer	GSM2680340	9.354	ATF3	Liver - Cancer	GSM2680340	12.52	ACLY
Liver - Cancer	GSM2343753	9.356	ATF3	Liver - Cancer	GSM2343753	13.51	ACLY
Liver - Cancer	GSM2698819	9.356	ATF3	Liver - Cancer	GSM2698819	13.1	ACLY
Liver - Cancer	GSM2125274	9.359	ATF3	Liver - Cancer	GSM2125274	14.32	ACLY
Liver - Cancer	GSM2699689	9.365	ATF3	Liver - Cancer	GSM2699689	13.12	ACLY
Liver - Cancer	GSM1269361	9.365	ATF3	Liver - Cancer	GSM1269361	13.07	ACLY
Liver - Cancer	GSM2943838	9.367	ATF3	Liver - Cancer	GSM2943838	12.61	ACLY
Liver - Cancer	GSM3430716	9.369	ATF3	Liver - Cancer	GSM3430716	13.59	ACLY
Liver - Cancer	GSM2862013	9.373	ATF3	Liver - Cancer	GSM2862013	12.41	ACLY
Liver - Cancer	GSM2343961	9.379	ATF3	Liver - Cancer	GSM2343961	13.22	ACLY
Liver - Cancer	GSM2053458	9.391	ATF3	Liver - Cancer	GSM2053458	11.74	ACLY
Liver - Cancer	GSM2794861	9.391	ATF3	Liver - Cancer	GSM2794861	10.72	ACLY
Liver - Cancer	GSM3416102	9.394	ATF3	Liver - Cancer	GSM3416102	13.84	ACLY
Liver - Cancer	GSM3319263	9.394	ATF3	Liver - Cancer	GSM3319263	12.74	ACLY
Liver - Cancer	GSM2943835	9.396	ATF3	Liver - Cancer	GSM2943835	12.68	ACLY
Liver - Cancer	GSM2551593	9.396	ATF3	Liver - Cancer	GSM2551593	12.57	ACLY
Liver - Cancer	GSM3416087	9.398	ATF3	Liver - Cancer	GSM3416087	13.74	ACLY
Liver - Cancer	GSM3576306	9.399	ATF3	Liver - Cancer	GSM3576306	14.13	ACLY
Liver - Cancer	GSM3416117	9.399	ATF3	Liver - Cancer	GSM3416117	13.66	ACLY
Liver - Cancer	GSM1646709	9.408	ATF3	Liver - Cancer	GSM1646709	12.1	ACLY
Liver - Cancer	GSM3370142	9.411	ATF3	Liver - Cancer	GSM3370142	11.11	ACLY
Liver - Cancer	GSM1548462	9.414	ATF3	Liver - Cancer	GSM1548462	11.8	ACLY
Liver - Cancer	GSM4059320	9.418	ATF3	Liver - Cancer	GSM4059320	10.38	ACLY
Liver - Cancer	GSM1558606	9.431	ATF3	Liver - Cancer	GSM1558606	10.95	ACLY
Liver - Cancer	GSM2807399	9.432	ATF3	Liver - Cancer	GSM2807399	10.37	ACLY
Liver - Cancer	GSM2334876	9.433	ATF3	Liver - Cancer	GSM2334876	10.26	ACLY
Liver - Cancer	GSM3416092	9.434	ATF3	Liver - Cancer	GSM3416092	13.9	ACLY
Liver - Cancer	GSM3416131	9.434	ATF3	Liver - Cancer	GSM3416131	13.76	ACLY
Liver - Cancer	GSM3450378	9.435	ATF3	Liver - Cancer	GSM3450378	13.01	ACLY
Liver - Cancer	GSM2440323	9.436	ATF3	Liver - Cancer	GSM2440323	9.673	ACLY
Liver - Cancer	GSM2228735	9.437	ATF3	Liver - Cancer	GSM2228735	12.02	ACLY
Liver - Cancer	GSM2627031	9.438	ATF3	Liver - Cancer	GSM2627031	13.05	ACLY
Liver - Cancer	GSM3822272	9.439	ATF3	Liver - Cancer	GSM3822272	12.18	ACLY
Liver - Cancer	GSM2125269	9.443	ATF3	Liver - Cancer	GSM2125269	13.38	ACLY
Liver - Cancer	GSM2053487	9.444	ATF3	Liver - Cancer	GSM2053487	11.76	ACLY
Liver - Cancer	GSM2679531	9.444	ATF3	Liver - Cancer	GSM2679531	11.15	ACLY
Liver - Cancer	GSM3576300	9.448	ATF3	Liver - Cancer	GSM3576300	14.27	ACLY
Liver - Cancer	GSM3092645	9.449	ATF3	Liver - Cancer	GSM3092645	12.71	ACLY
Liver - Cancer	GSM2410409	9.451	ATF3	Liver - Cancer	GSM2410409	12.25	ACLY
Liver - Cancer	GSM2702326	9.451	ATF3	Liver - Cancer	GSM2702326	11.77	ACLY
Liver - Cancer	GSM2053481	9.456	ATF3	Liver - Cancer	GSM2053481	12.5	ACLY
Liver - Cancer	GSM1558604	9.461	ATF3	Liver - Cancer	GSM1558604	12.01	ACLY
Liver - Cancer	GSM2409804	9.463	ATF3	Liver - Cancer	GSM2409804	12.74	ACLY
Liver - Cancer	GSM1363518	9.465	ATF3	Liver - Cancer	GSM1363518	10.41	ACLY
Liver - Cancer	GSM1519358	9.469	ATF3	Liver - Cancer	GSM1519358	11.31	ACLY
Liver - Cancer	GSM3576307	9.47	ATF3	Liver - Cancer	GSM3576307	14.01	ACLY
Liver - Cancer	GSM2565937	9.47	ATF3	Liver - Cancer	GSM2565937	11.05	ACLY
Liver - Cancer	GSM1831604	9.473	ATF3	Liver - Cancer	GSM1831604	11.89	ACLY
Liver - Cancer	GSM3145540	9.477	ATF3	Liver - Cancer	GSM3145540	12.55	ACLY
Liver - Cancer	GSM3738722	9.479	ATF3	Liver - Cancer	GSM3738722	13.17	ACLY
Liver - Cancer	GSM2334926	9.481	ATF3	Liver - Cancer	GSM2334926	10.07	ACLY
Liver - Cancer	GSM3450377	9.486	ATF3	Liver - Cancer	GSM3450377	12.97	ACLY
Liver - Cancer	GSM2344136	9.489	ATF3	Liver - Cancer	GSM2344136	13.07	ACLY
Liver - Cancer	GSM2177856	9.49	ATF3	Liver - Cancer	GSM2177856	10.14	ACLY
Liver - Cancer	GSM2157101	9.493	ATF3	Liver - Cancer	GSM2157101	12.28	ACLY
Liver - Cancer	GSM2480456	9.494	ATF3	Liver - Cancer	GSM2480456	10.92	ACLY
Liver - Cancer	GSM2053494	9.496	ATF3	Liver - Cancer	GSM2053494	11.12	ACLY
Liver - Cancer	GSM2343627	9.497	ATF3	Liver - Cancer	GSM2343627	13.26	ACLY
Liver - Cancer	GSM2070042	9.5	ATF3	Liver - Cancer	GSM2070042	13.31	ACLY
Liver - Cancer	GSM2943848	9.5	ATF3	Liver - Cancer	GSM2943848	12.74	ACLY
Liver - Cancer	GSM2629613	9.511	ATF3	Liver - Cancer	GSM2629613	12.81	ACLY
Liver - Cancer	GSM2388503	9.521	ATF3	Liver - Cancer	GSM2388503	12.31	ACLY
Liver - Cancer	GSM2343932	9.522	ATF3	Liver - Cancer	GSM2343932	13.85	ACLY
Liver - Cancer	GSM1646689	9.523	ATF3	Liver - Cancer	GSM1646689	11.91	ACLY
Liver - Cancer	GSM2278033	9.526	ATF3	Liver - Cancer	GSM2278033	12.79	ACLY
Liver - Cancer	GSM2702319	9.529	ATF3	Liver - Cancer	GSM2702319	13.6	ACLY
Liver - Cancer	GSM3536098	9.532	ATF3	Liver - Cancer	GSM3536098	11.39	ACLY
Liver - Cancer	GSM1694196	9.534	ATF3	Liver - Cancer	GSM1694196	12.2	ACLY
Liver - Cancer	GSM2343933	9.544	ATF3	Liver - Cancer	GSM2343933	13.88	ACLY
Liver - Cancer	GSM2278035	9.546	ATF3	Liver - Cancer	GSM2278035	12.94	ACLY
Liver - Cancer	GSM2480469	9.546	ATF3	Liver - Cancer	GSM2480469	10.19	ACLY
Liver - Cancer	GSM2883930	9.548	ATF3	Liver - Cancer	GSM2883930	10.89	ACLY
Liver - Cancer	GSM2343794	9.55	ATF3	Liver - Cancer	GSM2343794	13.76	ACLY
Liver - Cancer	GSM1646703	9.551	ATF3	Liver - Cancer	GSM1646703	12.11	ACLY
Liver - Cancer	GSM3146397	9.558	ATF3	Liver - Cancer	GSM3146397	13.5	ACLY
Liver - Cancer	GSM1646711	9.558	ATF3	Liver - Cancer	GSM1646711	11.09	ACLY
Liver - Cancer	GSM2410395	9.56	ATF3	Liver - Cancer	GSM2410395	12.92	ACLY
Liver - Cancer	GSM3145546	9.561	ATF3	Liver - Cancer	GSM3145546	12.53	ACLY
Liver - Cancer	GSM3370135	9.563	ATF3	Liver - Cancer	GSM3370135	10.49	ACLY
Liver - Cancer	GSM2943839	9.565	ATF3	Liver - Cancer	GSM2943839	12.47	ACLY
Liver - Cancer	GSM2807398	9.566	ATF3	Liver - Cancer	GSM2807398	10.43	ACLY
Liver - Cancer	GSM2702328	9.575	ATF3	Liver - Cancer	GSM2702328	11.7	ACLY
Liver - Cancer	GSM3416136	9.577	ATF3	Liver - Cancer	GSM3416136	13.69	ACLY
Liver - Cancer	GSM2480441	9.582	ATF3	Liver - Cancer	GSM2480441	10.17	ACLY
Liver - Cancer	GSM2343798	9.584	ATF3	Liver - Cancer	GSM2343798	14.23	ACLY
Liver - Cancer	GSM2973561	9.586	ATF3	Liver - Cancer	GSM2973561	12.76	ACLY
Liver - Cancer	GSM2931165	9.586	ATF3	Liver - Cancer	GSM2931165	12.52	ACLY
Liver - Cancer	GSM2559744	9.586	ATF3	Liver - Cancer	GSM2559744	10.17	ACLY
Liver - Cancer	GSM2388504	9.594	ATF3	Liver - Cancer	GSM2388504	12.07	ACLY
Liver - Cancer	GSM3692903	9.595	ATF3	Liver - Cancer	GSM3692903	13.19	ACLY
Liver - Cancer	GSM3370149	9.597	ATF3	Liver - Cancer	GSM3370149	10.45	ACLY
Liver - Cancer	GSM1901155	9.603	ATF3	Liver - Cancer	GSM1901155	10.19	ACLY
Liver - Cancer	GSM2138822	9.605	ATF3	Liver - Cancer	GSM2138822	12.92	ACLY
Liver - Cancer	GSM1548463	9.605	ATF3	Liver - Cancer	GSM1548463	10.32	ACLY
Liver - Cancer	GSM2699690	9.608	ATF3	Liver - Cancer	GSM2699690	12.82	ACLY
Liver - Cancer	GSM2278034	9.609	ATF3	Liver - Cancer	GSM2278034	12.91	ACLY
Liver - Cancer	GSM3061094	9.612	ATF3	Liver - Cancer	GSM3061094	11.2	ACLY
Liver - Cancer	GSM3576301	9.613	ATF3	Liver - Cancer	GSM3576301	14.32	ACLY
Liver - Cancer	GSM3092642	9.613	ATF3	Liver - Cancer	GSM3092642	12.45	ACLY
Liver - Cancer	GSM1363532	9.614	ATF3	Liver - Cancer	GSM1363532	10.7	ACLY
Liver - Cancer	GSM4059323	9.615	ATF3	Liver - Cancer	GSM4059323	9.958	ACLY
Liver - Cancer	GSM2410394	9.618	ATF3	Liver - Cancer	GSM2410394	12.16	ACLY
Liver - Cancer	GSM2943843	9.621	ATF3	Liver - Cancer	GSM2943843	12.79	ACLY
Liver - Cancer	GSM2807400	9.621	ATF3	Liver - Cancer	GSM2807400	10.42	ACLY
Liver - Cancer	GSM3692906	9.626	ATF3	Liver - Cancer	GSM3692906	13.43	ACLY
Liver - Cancer	GSM3692902	9.628	ATF3	Liver - Cancer	GSM3692902	13.16	ACLY
Liver - Cancer	GSM2343724	9.629	ATF3	Liver - Cancer	GSM2343724	13.69	ACLY
Liver - Cancer	GSM1558620	9.63	ATF3	Liver - Cancer	GSM1558620	11.88	ACLY
Liver - Cancer	GSM3177988	9.631	ATF3	Liver - Cancer	GSM3177988	12.41	ACLY
Liver - Cancer	GSM3692900	9.641	ATF3	Liver - Cancer	GSM3692900	13.29	ACLY
Liver - Cancer	GSM1558612	9.642	ATF3	Liver - Cancer	GSM1558612	11.86	ACLY
Liver - Cancer	GSM2794857	9.645	ATF3	Liver - Cancer	GSM2794857	11.05	ACLY
Liver - Cancer	GSM2343091	9.647	ATF3	Liver - Cancer	GSM2343091	13.09	ACLY
Liver - Cancer	GSM2807426	9.647	ATF3	Liver - Cancer	GSM2807426	12.08	ACLY
Liver - Cancer	GSM2641026	9.65	ATF3	Liver - Cancer	GSM2641026	13.21	ACLY
Liver - Cancer	GSM3370143	9.651	ATF3	Liver - Cancer	GSM3370143	10.7	ACLY
Liver - Cancer	GSM2807424	9.654	ATF3	Liver - Cancer	GSM2807424	11.87	ACLY
Liver - Cancer	GSM3092641	9.657	ATF3	Liver - Cancer	GSM3092641	12.62	ACLY
Liver - Cancer	GSM2205668	9.66	ATF3	Liver - Cancer	GSM2205668	12.43	ACLY
Liver - Cancer	GSM2627032	9.66	ATF3	Liver - Cancer	GSM2627032	12.22	ACLY
Liver - Cancer	GSM2343690	9.67	ATF3	Liver - Cancer	GSM2343690	12.86	ACLY
Liver - Cancer	GSM2740952	9.673	ATF3	Liver - Cancer	GSM2740952	15.01	ACLY
Liver - Cancer	GSM2480458	9.674	ATF3	Liver - Cancer	GSM2480458	11.14	ACLY
Liver - Cancer	GSM2344384	9.68	ATF3	Liver - Cancer	GSM2344384	13.54	ACLY
Liver - Cancer	GSM2228737	9.682	ATF3	Liver - Cancer	GSM2228737	11.93	ACLY
Liver - Cancer	GSM2343691	9.683	ATF3	Liver - Cancer	GSM2343691	12.98	ACLY
Liver - Cancer	GSM2559752	9.683	ATF3	Liver - Cancer	GSM2559752	10.42	ACLY
Liver - Cancer	GSM2794845	9.686	ATF3	Liver - Cancer	GSM2794845	11.75	ACLY
Liver - Cancer	GSM2516279	9.688	ATF3	Liver - Cancer	GSM2516279	13.42	ACLY
Liver - Cancer	GSM2883949	9.688	ATF3	Liver - Cancer	GSM2883949	11.03	ACLY
Liver - Cancer	GSM2334878	9.693	ATF3	Liver - Cancer	GSM2334878	10.36	ACLY
Liver - Cancer	GSM2551567	9.696	ATF3	Liver - Cancer	GSM2551567	13.93	ACLY
Liver - Cancer	GSM2864926	9.696	ATF3	Liver - Cancer	GSM2864926	13.62	ACLY
Liver - Cancer	GSM2334912	9.699	ATF3	Liver - Cancer	GSM2334912	10.34	ACLY
Liver - Cancer	GSM2864922	9.711	ATF3	Liver - Cancer	GSM2864922	13.87	ACLY
Liver - Cancer	GSM3968552	9.718	ATF3	Liver - Cancer	GSM3968552	14.18	ACLY
Liver - Cancer	GSM2943836	9.719	ATF3	Liver - Cancer	GSM2943836	12.67	ACLY
Liver - Cancer	GSM2344135	9.721	ATF3	Liver - Cancer	GSM2344135	13.15	ACLY
Liver - Cancer	GSM2334883	9.724	ATF3	Liver - Cancer	GSM2334883	10.19	ACLY
Liver - Cancer	GSM3692901	9.727	ATF3	Liver - Cancer	GSM3692901	13.32	ACLY
Liver - Cancer	GSM2516278	9.73	ATF3	Liver - Cancer	GSM2516278	13.59	ACLY
Liver - Cancer	GSM3092639	9.741	ATF3	Liver - Cancer	GSM3092639	12.48	ACLY
Liver - Cancer	GSM2973557	9.746	ATF3	Liver - Cancer	GSM2973557	13.26	ACLY
Liver - Cancer	GSM1538073	9.75	ATF3	Liver - Cancer	GSM1538073	11.07	ACLY
Liver - Cancer	GSM3093317	9.751	ATF3	Liver - Cancer	GSM3093317	11.89	ACLY
Liver - Cancer	GSM2343092	9.756	ATF3	Liver - Cancer	GSM2343092	12.95	ACLY
Liver - Cancer	GSM2864924	9.758	ATF3	Liver - Cancer	GSM2864924	13.67	ACLY
Liver - Cancer	GSM2209494	9.764	ATF3	Liver - Cancer	GSM2209494	12.77	ACLY
Liver - Cancer	GSM1363522	9.765	ATF3	Liver - Cancer	GSM1363522	10.83	ACLY
Liver - Cancer	GSM2344383	9.767	ATF3	Liver - Cancer	GSM2344383	13.64	ACLY
Liver - Cancer	GSM2931164	9.767	ATF3	Liver - Cancer	GSM2931164	12.68	ACLY
Liver - Cancer	GSM2334903	9.772	ATF3	Liver - Cancer	GSM2334903	10.93	ACLY
Liver - Cancer	GSM3145542	9.774	ATF3	Liver - Cancer	GSM3145542	12.54	ACLY
Liver - Cancer	GSM1694217	9.774	ATF3	Liver - Cancer	GSM1694217	11.45	ACLY
Liver - Cancer	GSM3036704	9.775	ATF3	Liver - Cancer	GSM3036704	12.38	ACLY
Liver - Cancer	GSM3092640	9.775	ATF3	Liver - Cancer	GSM3092640	12.33	ACLY
Liver - Cancer	GSM2228736	9.779	ATF3	Liver - Cancer	GSM2228736	12.06	ACLY
Liver - Cancer	GSM2627028	9.78	ATF3	Liver - Cancer	GSM2627028	13.02	ACLY
Liver - Cancer	GSM2627029	9.781	ATF3	Liver - Cancer	GSM2627029	12.72	ACLY
Liver - Cancer	GSM2740948	9.784	ATF3	Liver - Cancer	GSM2740948	14.14	ACLY
Liver - Cancer	GSM3092643	9.785	ATF3	Liver - Cancer	GSM3092643	12.95	ACLY
Liver - Cancer	GSM2138779	9.792	ATF3	Liver - Cancer	GSM2138779	14.7	ACLY
Liver - Cancer	GSM2343818	9.793	ATF3	Liver - Cancer	GSM2343818	13.57	ACLY
Liver - Cancer	GSM2943845	9.793	ATF3	Liver - Cancer	GSM2943845	12.65	ACLY
Liver - Cancer	GSM2794847	9.795	ATF3	Liver - Cancer	GSM2794847	10.79	ACLY
Liver - Cancer	GSM2343623	9.796	ATF3	Liver - Cancer	GSM2343623	13.28	ACLY
Liver - Cancer	GSM2932799	9.798	ATF3	Liver - Cancer	GSM2932799	12.45	ACLY
Liver - Cancer	GSM1694205	9.801	ATF3	Liver - Cancer	GSM1694205	11.55	ACLY
Liver - Cancer	GSM3145548	9.802	ATF3	Liver - Cancer	GSM3145548	12.54	ACLY
Liver - Cancer	GSM2864928	9.804	ATF3	Liver - Cancer	GSM2864928	13.84	ACLY
Liver - Cancer	GSM3670424	9.804	ATF3	Liver - Cancer	GSM3670424	9.607	ACLY
Liver - Cancer	GSM2931167	9.808	ATF3	Liver - Cancer	GSM2931167	12.29	ACLY
Liver - Cancer	GSM2943841	9.81	ATF3	Liver - Cancer	GSM2943841	12.93	ACLY
Liver - Cancer	GSM3145550	9.815	ATF3	Liver - Cancer	GSM3145550	12.53	ACLY
Liver - Cancer	GSM3370136	9.815	ATF3	Liver - Cancer	GSM3370136	11.92	ACLY
Liver - Cancer	GSM3145544	9.816	ATF3	Liver - Cancer	GSM3145544	12.49	ACLY
Liver - Cancer	GSM2943844	9.821	ATF3	Liver - Cancer	GSM2943844	12.7	ACLY
Liver - Cancer	GSM2932791	9.821	ATF3	Liver - Cancer	GSM2932791	12.42	ACLY
Liver - Cancer	GSM2943847	9.823	ATF3	Liver - Cancer	GSM2943847	12.76	ACLY
Liver - Cancer	GSM2343588	9.828	ATF3	Liver - Cancer	GSM2343588	12.75	ACLY
Liver - Cancer	GSM2807425	9.834	ATF3	Liver - Cancer	GSM2807425	12.17	ACLY
Liver - Cancer	GSM3931555	9.837	ATF3	Liver - Cancer	GSM3931555	13.74	ACLY
Liver - Cancer	GSM2883950	9.837	ATF3	Liver - Cancer	GSM2883950	12.66	ACLY
Liver - Cancer	GSM1704027	9.838	ATF3	Liver - Cancer	GSM1704027	13.78	ACLY
Liver - Cancer	GSM2343962	9.841	ATF3	Liver - Cancer	GSM2343962	13.12	ACLY
Liver - Cancer	GSM3092644	9.843	ATF3	Liver - Cancer	GSM3092644	13.14	ACLY
Liver - Cancer	GSM3931556	9.844	ATF3	Liver - Cancer	GSM3931556	13.76	ACLY
Liver - Cancer	GSM2864925	9.845	ATF3	Liver - Cancer	GSM2864925	13.76	ACLY
Liver - Cancer	GSM2053493	9.845	ATF3	Liver - Cancer	GSM2053493	11.84	ACLY
Liver - Cancer	GSM4059327	9.854	ATF3	Liver - Cancer	GSM4059327	12.79	ACLY
Liver - Cancer	GSM2932797	9.86	ATF3	Liver - Cancer	GSM2932797	12.49	ACLY
Liver - Cancer	GSM2943842	9.864	ATF3	Liver - Cancer	GSM2943842	12.7	ACLY
Liver - Cancer	GSM2864923	9.865	ATF3	Liver - Cancer	GSM2864923	13.68	ACLY
Liver - Cancer	GSM2943837	9.867	ATF3	Liver - Cancer	GSM2943837	12.79	ACLY
Liver - Cancer	GSM3370151	9.868	ATF3	Liver - Cancer	GSM3370151	10.42	ACLY
Liver - Cancer	GSM2973551	9.87	ATF3	Liver - Cancer	GSM2973551	14.61	ACLY
Liver - Cancer	GSM2559741	9.871	ATF3	Liver - Cancer	GSM2559741	10.39	ACLY
Liver - Cancer	GSM2943849	9.872	ATF3	Liver - Cancer	GSM2943849	12.89	ACLY
Liver - Cancer	GSM2943846	9.876	ATF3	Liver - Cancer	GSM2943846	12.83	ACLY
Liver - Cancer	GSM1835923	9.876	ATF3	Liver - Cancer	GSM1835923	12.18	ACLY
Liver - Cancer	GSM1593766	9.877	ATF3	Liver - Cancer	GSM1593766	12.25	ACLY
Liver - Cancer	GSM1700942	9.878	ATF3	Liver - Cancer	GSM1700942	13.25	ACLY
Liver - Cancer	GSM2343723	9.885	ATF3	Liver - Cancer	GSM2343723	13.48	ACLY
Liver - Cancer	GSM2343819	9.887	ATF3	Liver - Cancer	GSM2343819	13.62	ACLY
Liver - Cancer	GSM1875310	9.889	ATF3	Liver - Cancer	GSM1875310	12.52	ACLY
Liver - Cancer	GSM1646726	9.89	ATF3	Liver - Cancer	GSM1646726	11.55	ACLY
Liver - Cancer	GSM2864921	9.891	ATF3	Liver - Cancer	GSM2864921	13.71	ACLY
Liver - Cancer	GSM2943840	9.893	ATF3	Liver - Cancer	GSM2943840	12.68	ACLY
Liver - Cancer	GSM2343622	9.896	ATF3	Liver - Cancer	GSM2343622	13.39	ACLY
Liver - Cancer	GSM2334920	9.901	ATF3	Liver - Cancer	GSM2334920	11.11	ACLY
Liver - Cancer	GSM3692899	9.903	ATF3	Liver - Cancer	GSM3692899	13.53	ACLY
Liver - Cancer	GSM2343697	9.908	ATF3	Liver - Cancer	GSM2343697	13.16	ACLY
Liver - Cancer	GSM1835922	9.908	ATF3	Liver - Cancer	GSM1835922	12.22	ACLY
Liver - Cancer	GSM3536086	9.915	ATF3	Liver - Cancer	GSM3536086	12.14	ACLY
Liver - Cancer	GSM2864920	9.916	ATF3	Liver - Cancer	GSM2864920	13.81	ACLY
Liver - Cancer	GSM1538092	9.926	ATF3	Liver - Cancer	GSM1538092	10.96	ACLY
Liver - Cancer	GSM1558619	9.928	ATF3	Liver - Cancer	GSM1558619	10.44	ACLY
Liver - Cancer	GSM2053476	9.931	ATF3	Liver - Cancer	GSM2053476	11.8	ACLY
Liver - Cancer	GSM2883945	9.935	ATF3	Liver - Cancer	GSM2883945	11.04	ACLY
Liver - Cancer	GSM1835924	9.939	ATF3	Liver - Cancer	GSM1835924	12.15	ACLY
Liver - Cancer	GSM2344221	9.944	ATF3	Liver - Cancer	GSM2344221	13.16	ACLY
Liver - Cancer	GSM2138778	9.945	ATF3	Liver - Cancer	GSM2138778	14.62	ACLY
Liver - Cancer	GSM1558603	9.945	ATF3	Liver - Cancer	GSM1558603	10.46	ACLY
Liver - Cancer	GSM2053456	9.948	ATF3	Liver - Cancer	GSM2053456	12.09	ACLY
Liver - Cancer	GSM2931171	9.953	ATF3	Liver - Cancer	GSM2931171	12.14	ACLY
Liver - Cancer	GSM2883936	9.959	ATF3	Liver - Cancer	GSM2883936	10.74	ACLY
Liver - Cancer	GSM2183593	9.963	ATF3	Liver - Cancer	GSM2183593	13.45	ACLY
Liver - Cancer	GSM1363530	9.964	ATF3	Liver - Cancer	GSM1363530	4.535	ACLY
Liver - Cancer	GSM2480452	9.968	ATF3	Liver - Cancer	GSM2480452	11.52	ACLY
Liver - Cancer	GSM2209495	9.975	ATF3	Liver - Cancer	GSM2209495	12.88	ACLY
Liver - Cancer	GSM3093316	9.982	ATF3	Liver - Cancer	GSM3093316	11.97	ACLY
Liver - Cancer	GSM2559754	9.986	ATF3	Liver - Cancer	GSM2559754	9.843	ACLY
Liver - Cancer	GSM2973562	9.989	ATF3	Liver - Cancer	GSM2973562	13.77	ACLY
Liver - Cancer	GSM3931557	9.989	ATF3	Liver - Cancer	GSM3931557	13.77	ACLY
Liver - Cancer	GSM2800812	9.991	ATF3	Liver - Cancer	GSM2800812	12.48	ACLY
Liver - Cancer	GSM2800811	9.996	ATF3	Liver - Cancer	GSM2800811	12.61	ACLY
Liver - Cancer	GSM2559747	10.01	ATF3	Liver - Cancer	GSM2559747	10.12	ACLY
Liver - Cancer	GSM2183595	10.02	ATF3	Liver - Cancer	GSM2183595	13.39	ACLY
Liver - Cancer	GSM2551569	10.02	ATF3	Liver - Cancer	GSM2551569	13.29	ACLY
Liver - Cancer	GSM1306658	10.02	ATF3	Liver - Cancer	GSM1306658	13.12	ACLY
Liver - Cancer	GSM2072988	10.02	ATF3	Liver - Cancer	GSM2072988	12.74	ACLY
Liver - Cancer	GSM2629617	10.02	ATF3	Liver - Cancer	GSM2629617	12.61	ACLY
Liver - Cancer	GSM2932798	10.02	ATF3	Liver - Cancer	GSM2932798	12.34	ACLY
Liver - Cancer	GSM2480472	10.02	ATF3	Liver - Cancer	GSM2480472	11.05	ACLY
Liver - Cancer	GSM2138813	10.03	ATF3	Liver - Cancer	GSM2138813	13.22	ACLY
Liver - Cancer	GSM1861946	10.03	ATF3	Liver - Cancer	GSM1861946	12.89	ACLY
Liver - Cancer	GSM2932793	10.03	ATF3	Liver - Cancer	GSM2932793	12.67	ACLY
Liver - Cancer	GSM2864927	10.04	ATF3	Liver - Cancer	GSM2864927	13.75	ACLY
Liver - Cancer	GSM2343698	10.04	ATF3	Liver - Cancer	GSM2343698	13.26	ACLY
Liver - Cancer	GSM2343654	10.04	ATF3	Liver - Cancer	GSM2343654	13.01	ACLY
Liver - Cancer	GSM2183594	10.05	ATF3	Liver - Cancer	GSM2183594	13.4	ACLY
Liver - Cancer	GSM1269362	10.05	ATF3	Liver - Cancer	GSM1269362	13.14	ACLY
Liver - Cancer	GSM2388501	10.05	ATF3	Liver - Cancer	GSM2388501	10.64	ACLY
Liver - Cancer	GSM1558605	10.05	ATF3	Liver - Cancer	GSM1558605	9.851	ACLY
Liver - Cancer	GSM1875311	10.06	ATF3	Liver - Cancer	GSM1875311	12.33	ACLY
Liver - Cancer	GSM2480455	10.06	ATF3	Liver - Cancer	GSM2480455	9.795	ACLY
Liver - Cancer	GSM2125272	10.07	ATF3	Liver - Cancer	GSM2125272	13.83	ACLY
Liver - Cancer	GSM2932802	10.07	ATF3	Liver - Cancer	GSM2932802	12.9	ACLY
Liver - Cancer	GSM2932792	10.08	ATF3	Liver - Cancer	GSM2932792	12.74	ACLY
Liver - Cancer	GSM2183596	10.09	ATF3	Liver - Cancer	GSM2183596	13.51	ACLY
Liver - Cancer	GSM2932800	10.09	ATF3	Liver - Cancer	GSM2932800	12.71	ACLY
Liver - Cancer	GSM2334913	10.09	ATF3	Liver - Cancer	GSM2334913	10.06	ACLY
Liver - Cancer	GSM2138748	10.1	ATF3	Liver - Cancer	GSM2138748	14.02	ACLY
Liver - Cancer	GSM2551584	10.1	ATF3	Liver - Cancer	GSM2551584	13.96	ACLY
Liver - Cancer	GSM2343090	10.1	ATF3	Liver - Cancer	GSM2343090	13	ACLY
Liver - Cancer	GSM2138749	10.11	ATF3	Liver - Cancer	GSM2138749	14.07	ACLY
Liver - Cancer	GSM2344081	10.11	ATF3	Liver - Cancer	GSM2344081	13.06	ACLY
Liver - Cancer	GSM2932796	10.11	ATF3	Liver - Cancer	GSM2932796	13.03	ACLY
Liver - Cancer	GSM2343089	10.11	ATF3	Liver - Cancer	GSM2343089	13.02	ACLY
Liver - Cancer	GSM2410408	10.11	ATF3	Liver - Cancer	GSM2410408	12.35	ACLY
Liver - Cancer	GSM3093315	10.11	ATF3	Liver - Cancer	GSM3093315	12.07	ACLY
Liver - Cancer	GSM3536095	10.11	ATF3	Liver - Cancer	GSM3536095	11.28	ACLY
Liver - Cancer	GSM2125268	10.12	ATF3	Liver - Cancer	GSM2125268	13.19	ACLY
Liver - Cancer	GSM2138807	10.12	ATF3	Liver - Cancer	GSM2138807	12.58	ACLY
Liver - Cancer	GSM2679527	10.13	ATF3	Liver - Cancer	GSM2679527	12.11	ACLY
Liver - Cancer	GSM1646731	10.13	ATF3	Liver - Cancer	GSM1646731	11.37	ACLY
Liver - Cancer	GSM3370159	10.13	ATF3	Liver - Cancer	GSM3370159	10.4	ACLY
Liver - Cancer	GSM1538070	10.14	ATF3	Liver - Cancer	GSM1538070	11.06	ACLY
Liver - Cancer	GSM1901154	10.14	ATF3	Liver - Cancer	GSM1901154	9.568	ACLY
Liver - Cancer	GSM2800813	10.15	ATF3	Liver - Cancer	GSM2800813	12.66	ACLY
Liver - Cancer	GSM3370147	10.15	ATF3	Liver - Cancer	GSM3370147	10.38	ACLY
Liver - Cancer	GSM2138812	10.16	ATF3	Liver - Cancer	GSM2138812	13.14	ACLY
Liver - Cancer	GSM2177870	10.16	ATF3	Liver - Cancer	GSM2177870	11.1	ACLY
Liver - Cancer	GSM2125271	10.17	ATF3	Liver - Cancer	GSM2125271	13.96	ACLY
Liver - Cancer	GSM2679529	10.17	ATF3	Liver - Cancer	GSM2679529	12.08	ACLY
Liver - Cancer	GSM3370144	10.17	ATF3	Liver - Cancer	GSM3370144	11.95	ACLY
Liver - Cancer	GSM2480457	10.17	ATF3	Liver - Cancer	GSM2480457	9.887	ACLY
Liver - Cancer	GSM2343413	10.18	ATF3	Liver - Cancer	GSM2343413	13.63	ACLY
Liver - Cancer	GSM2679528	10.18	ATF3	Liver - Cancer	GSM2679528	12.12	ACLY
Liver - Cancer	GSM4059324	10.18	ATF3	Liver - Cancer	GSM4059324	10.01	ACLY
Liver - Cancer	GSM2480446	10.19	ATF3	Liver - Cancer	GSM2480446	11.86	ACLY
Liver - Cancer	GSM2883942	10.19	ATF3	Liver - Cancer	GSM2883942	11.69	ACLY
Liver - Cancer	GSM3574729	10.19	ATF3	Liver - Cancer	GSM3574729	9.482	ACLY
Liver - Cancer	GSM2344080	10.2	ATF3	Liver - Cancer	GSM2344080	12.96	ACLY
Liver - Cancer	GSM2410393	10.2	ATF3	Liver - Cancer	GSM2410393	12.74	ACLY
Liver - Cancer	GSM2480465	10.2	ATF3	Liver - Cancer	GSM2480465	9.866	ACLY
Liver - Cancer	GSM2641028	10.21	ATF3	Liver - Cancer	GSM2641028	13.22	ACLY
Liver - Cancer	GSM2334919	10.21	ATF3	Liver - Cancer	GSM2334919	9.63	ACLY
Liver - Cancer	GSM2138775	10.22	ATF3	Liver - Cancer	GSM2138775	14.46	ACLY
Liver - Cancer	GSM2138806	10.22	ATF3	Liver - Cancer	GSM2138806	12.57	ACLY
Liver - Cancer	GSM3074505	10.22	ATF3	Liver - Cancer	GSM3074505	12.35	ACLY
Liver - Cancer	GSM2807444	10.22	ATF3	Liver - Cancer	GSM2807444	10.82	ACLY
Liver - Cancer	GSM2334882	10.22	ATF3	Liver - Cancer	GSM2334882	9.823	ACLY
Liver - Cancer	GSM4038489	10.23	ATF3	Liver - Cancer	GSM4038489	12.82	ACLY
Liver - Cancer	GSM2480440	10.23	ATF3	Liver - Cancer	GSM2480440	11.25	ACLY
Liver - Cancer	GSM2343655	10.24	ATF3	Liver - Cancer	GSM2343655	13.04	ACLY
Liver - Cancer	GSM2343587	10.24	ATF3	Liver - Cancer	GSM2343587	12.74	ACLY
Liver - Cancer	GSM2409802	10.24	ATF3	Liver - Cancer	GSM2409802	12.47	ACLY
Liver - Cancer	GSM2332401	10.24	ATF3	Liver - Cancer	GSM2332401	10.49	ACLY
Liver - Cancer	GSM2125270	10.25	ATF3	Liver - Cancer	GSM2125270	13.86	ACLY
Liver - Cancer	GSM2932794	10.25	ATF3	Liver - Cancer	GSM2932794	13.05	ACLY
Liver - Cancer	GSM3357702	10.25	ATF3	Liver - Cancer	GSM3357702	12.49	ACLY
Liver - Cancer	GSM2807439	10.25	ATF3	Liver - Cancer	GSM2807439	10.95	ACLY
Liver - Cancer	GSM2343415	10.26	ATF3	Liver - Cancer	GSM2343415	13.7	ACLY
Liver - Cancer	GSM2973560	10.26	ATF3	Liver - Cancer	GSM2973560	13.37	ACLY
Liver - Cancer	GSM2138719	10.27	ATF3	Liver - Cancer	GSM2138719	13.37	ACLY
Liver - Cancer	GSM2641023	10.27	ATF3	Liver - Cancer	GSM2641023	13.36	ACLY
Liver - Cancer	GSM3357704	10.28	ATF3	Liver - Cancer	GSM3357704	12.41	ACLY
Liver - Cancer	GSM2883943	10.28	ATF3	Liver - Cancer	GSM2883943	11.51	ACLY
Liver - Cancer	GSM2334906	10.28	ATF3	Liver - Cancer	GSM2334906	10.7	ACLY
Liver - Cancer	GSM1875320	10.29	ATF3	Liver - Cancer	GSM1875320	13.29	ACLY
Liver - Cancer	GSM2630672	10.29	ATF3	Liver - Cancer	GSM2630672	12.33	ACLY
Liver - Cancer	GSM2931170	10.29	ATF3	Liver - Cancer	GSM2931170	12.18	ACLY
Liver - Cancer	GSM2410392	10.3	ATF3	Liver - Cancer	GSM2410392	12.82	ACLY
Liver - Cancer	GSM2334907	10.3	ATF3	Liver - Cancer	GSM2334907	10.99	ACLY
Liver - Cancer	GSM2334879	10.3	ATF3	Liver - Cancer	GSM2334879	9.441	ACLY
Liver - Cancer	GSM2138774	10.31	ATF3	Liver - Cancer	GSM2138774	14.4	ACLY
Liver - Cancer	GSM2344074	10.31	ATF3	Liver - Cancer	GSM2344074	12.04	ACLY
Liver - Cancer	GSM2344220	10.32	ATF3	Liver - Cancer	GSM2344220	13.12	ACLY
Liver - Cancer	GSM2480462	10.32	ATF3	Liver - Cancer	GSM2480462	12.16	ACLY
Liver - Cancer	GSM2931168	10.32	ATF3	Liver - Cancer	GSM2931168	12.13	ACLY
Liver - Cancer	GSM1558616	10.32	ATF3	Liver - Cancer	GSM1558616	10.92	ACLY
Liver - Cancer	GSM3061092	10.32	ATF3	Liver - Cancer	GSM3061092	10.61	ACLY
Liver - Cancer	GSM3370133	10.32	ATF3	Liver - Cancer	GSM3370133	8.968	ACLY
Liver - Cancer	GSM2138718	10.33	ATF3	Liver - Cancer	GSM2138718	13.11	ACLY
Liver - Cancer	GSM2070051	10.34	ATF3	Liver - Cancer	GSM2070051	11.54	ACLY
Liver - Cancer	GSM2559755	10.34	ATF3	Liver - Cancer	GSM2559755	10.05	ACLY
Liver - Cancer	GSM1875319	10.35	ATF3	Liver - Cancer	GSM1875319	13.28	ACLY
Liver - Cancer	GSM4188851	10.35	ATF3	Liver - Cancer	GSM4188851	10.73	ACLY
Liver - Cancer	GSM4088773	10.36	ATF3	Liver - Cancer	GSM4088773	12.26	ACLY
Liver - Cancer	GSM1211429	10.37	ATF3	Liver - Cancer	GSM1211429	13.52	ACLY
Liver - Cancer	GSM2551564	10.37	ATF3	Liver - Cancer	GSM2551564	13.31	ACLY
Liver - Cancer	GSM2932801	10.37	ATF3	Liver - Cancer	GSM2932801	12.86	ACLY
Liver - Cancer	GSM2177871	10.37	ATF3	Liver - Cancer	GSM2177871	11.78	ACLY
Liver - Cancer	GSM2344398	10.38	ATF3	Liver - Cancer	GSM2344398	12.66	ACLY
Liver - Cancer	GSM2053462	10.38	ATF3	Liver - Cancer	GSM2053462	11.87	ACLY
Liver - Cancer	GSM1901156	10.38	ATF3	Liver - Cancer	GSM1901156	10.56	ACLY
Liver - Cancer	GSM2932795	10.39	ATF3	Liver - Cancer	GSM2932795	13.26	ACLY
Liver - Cancer	GSM3357703	10.39	ATF3	Liver - Cancer	GSM3357703	12.46	ACLY
Liver - Cancer	GSM2973552	10.4	ATF3	Liver - Cancer	GSM2973552	13.51	ACLY
Liver - Cancer	GSM3146398	10.4	ATF3	Liver - Cancer	GSM3146398	12.95	ACLY
Liver - Cancer	GSM3177984	10.4	ATF3	Liver - Cancer	GSM3177984	12.11	ACLY
Liver - Cancer	GSM3370154	10.4	ATF3	Liver - Cancer	GSM3370154	11.74	ACLY
Liver - Cancer	GSM1519357	10.4	ATF3	Liver - Cancer	GSM1519357	11.28	ACLY
Liver - Cancer	GSM2334904	10.4	ATF3	Liver - Cancer	GSM2334904	10.02	ACLY
Liver - Cancer	GSM2343508	10.41	ATF3	Liver - Cancer	GSM2343508	12.55	ACLY
Liver - Cancer	GSM2641025	10.42	ATF3	Liver - Cancer	GSM2641025	13.43	ACLY
Liver - Cancer	GSM2629615	10.42	ATF3	Liver - Cancer	GSM2629615	12.45	ACLY
Liver - Cancer	GSM2480463	10.42	ATF3	Liver - Cancer	GSM2480463	10.71	ACLY
Liver - Cancer	GSM2883956	10.42	ATF3	Liver - Cancer	GSM2883956	10.61	ACLY
Liver - Cancer	GSM3430717	10.43	ATF3	Liver - Cancer	GSM3430717	14.39	ACLY
Liver - Cancer	GSM3574733	10.43	ATF3	Liver - Cancer	GSM3574733	10.36	ACLY
Liver - Cancer	GSM2630671	10.44	ATF3	Liver - Cancer	GSM2630671	12.43	ACLY
Liver - Cancer	GSM2630673	10.44	ATF3	Liver - Cancer	GSM2630673	12.33	ACLY
Liver - Cancer	GSM2332406	10.44	ATF3	Liver - Cancer	GSM2332406	10.57	ACLY
Liver - Cancer	GSM2334922	10.45	ATF3	Liver - Cancer	GSM2334922	8.46	ACLY
Liver - Cancer	GSM2344397	10.46	ATF3	Liver - Cancer	GSM2344397	12.59	ACLY
Liver - Cancer	GSM2157097	10.46	ATF3	Liver - Cancer	GSM2157097	11.51	ACLY
Liver - Cancer	GSM2480439	10.46	ATF3	Liver - Cancer	GSM2480439	10.32	ACLY
Liver - Cancer	GSM2627022	10.47	ATF3	Liver - Cancer	GSM2627022	12.12	ACLY
Liver - Cancer	GSM1538078	10.47	ATF3	Liver - Cancer	GSM1538078	10.84	ACLY
Liver - Cancer	GSM2344153	10.49	ATF3	Liver - Cancer	GSM2344153	12.94	ACLY
Liver - Cancer	GSM2177845	10.49	ATF3	Liver - Cancer	GSM2177845	9.896	ACLY
Liver - Cancer	GSM2343509	10.5	ATF3	Liver - Cancer	GSM2343509	12.69	ACLY
Liver - Cancer	GSM2205669	10.5	ATF3	Liver - Cancer	GSM2205669	12.63	ACLY
Liver - Cancer	GSM2053457	10.5	ATF3	Liver - Cancer	GSM2053457	11.23	ACLY
Liver - Cancer	GSM2157099	10.51	ATF3	Liver - Cancer	GSM2157099	12.02	ACLY
Liver - Cancer	GSM1901158	10.51	ATF3	Liver - Cancer	GSM1901158	10.76	ACLY
Liver - Cancer	GSM2559746	10.51	ATF3	Liver - Cancer	GSM2559746	10.66	ACLY
Liver - Cancer	GSM3670428	10.52	ATF3	Liver - Cancer	GSM3670428	10.27	ACLY
Liver - Cancer	GSM2344073	10.54	ATF3	Liver - Cancer	GSM2344073	12.05	ACLY
Liver - Cancer	GSM2332400	10.54	ATF3	Liver - Cancer	GSM2332400	10.46	ACLY
Liver - Cancer	GSM2343988	10.55	ATF3	Liver - Cancer	GSM2343988	12.81	ACLY
Liver - Cancer	GSM2332405	10.55	ATF3	Liver - Cancer	GSM2332405	10.33	ACLY
Liver - Cancer	GSM3430721	10.56	ATF3	Liver - Cancer	GSM3430721	15.04	ACLY
Liver - Cancer	GSM1716950	10.56	ATF3	Liver - Cancer	GSM1716950	11.44	ACLY
Liver - Cancer	GSM3536084	10.56	ATF3	Liver - Cancer	GSM3536084	10.96	ACLY
Liver - Cancer	GSM2410411	10.57	ATF3	Liver - Cancer	GSM2410411	12.76	ACLY
Liver - Cancer	GSM4059331	10.57	ATF3	Liver - Cancer	GSM4059331	11.78	ACLY
Liver - Cancer	GSM2480474	10.57	ATF3	Liver - Cancer	GSM2480474	10.48	ACLY
Liver - Cancer	GSM4018849	10.58	ATF3	Liver - Cancer	GSM4018849	13.51	ACLY
Liver - Cancer	GSM2344154	10.58	ATF3	Liver - Cancer	GSM2344154	12.97	ACLY
Liver - Cancer	GSM2410410	10.58	ATF3	Liver - Cancer	GSM2410410	12.76	ACLY
Liver - Cancer	GSM2344005	10.58	ATF3	Liver - Cancer	GSM2344005	12.67	ACLY
Liver - Cancer	GSM2334911	10.58	ATF3	Liver - Cancer	GSM2334911	10.03	ACLY
Liver - Cancer	GSM3146390	10.6	ATF3	Liver - Cancer	GSM3146390	13.87	ACLY
Liver - Cancer	GSM1716948	10.6	ATF3	Liver - Cancer	GSM1716948	13.18	ACLY
Liver - Cancer	GSM2344061	10.61	ATF3	Liver - Cancer	GSM2344061	12.95	ACLY
Liver - Cancer	GSM2334894	10.61	ATF3	Liver - Cancer	GSM2334894	10.05	ACLY
Liver - Cancer	GSM2343989	10.63	ATF3	Liver - Cancer	GSM2343989	12.81	ACLY
Liver - Cancer	GSM1558617	10.63	ATF3	Liver - Cancer	GSM1558617	10.44	ACLY
Liver - Cancer	GSM2343604	10.64	ATF3	Liver - Cancer	GSM2343604	12.69	ACLY
Liver - Cancer	GSM3145541	10.64	ATF3	Liver - Cancer	GSM3145541	12.37	ACLY
Liver - Cancer	GSM1576792	10.65	ATF3	Liver - Cancer	GSM1576792	14.27	ACLY
Liver - Cancer	GSM2883940	10.65	ATF3	Liver - Cancer	GSM2883940	11.44	ACLY
Liver - Cancer	GSM3146400	10.66	ATF3	Liver - Cancer	GSM3146400	11.42	ACLY
Liver - Cancer	GSM2883935	10.66	ATF3	Liver - Cancer	GSM2883935	11.04	ACLY
Liver - Cancer	GSM2343603	10.67	ATF3	Liver - Cancer	GSM2343603	12.74	ACLY
Liver - Cancer	GSM1646702	10.68	ATF3	Liver - Cancer	GSM1646702	12.32	ACLY
Liver - Cancer	GSM2344004	10.69	ATF3	Liver - Cancer	GSM2344004	12.72	ACLY
Liver - Cancer	GSM2627030	10.71	ATF3	Liver - Cancer	GSM2627030	12.91	ACLY
Liver - Cancer	GSM1548465	10.71	ATF3	Liver - Cancer	GSM1548465	11.38	ACLY
Liver - Cancer	GSM1548458	10.72	ATF3	Liver - Cancer	GSM1548458	10.03	ACLY
Liver - Cancer	GSM1576791	10.73	ATF3	Liver - Cancer	GSM1576791	14.35	ACLY
Liver - Cancer	GSM2973555	10.73	ATF3	Liver - Cancer	GSM2973555	13.66	ACLY
Liver - Cancer	GSM2807408	10.73	ATF3	Liver - Cancer	GSM2807408	11.13	ACLY
Liver - Cancer	GSM2977145	10.74	ATF3	Liver - Cancer	GSM2977145	12.27	ACLY
Liver - Cancer	GSM2344362	10.75	ATF3	Liver - Cancer	GSM2344362	13.28	ACLY
Liver - Cancer	GSM2559745	10.75	ATF3	Liver - Cancer	GSM2559745	9.888	ACLY
Liver - Cancer	GSM2794860	10.75	ATF3	Liver - Cancer	GSM2794860	9.556	ACLY
Liver - Cancer	GSM2995096	10.76	ATF3	Liver - Cancer	GSM2995096	13.3	ACLY
Liver - Cancer	GSM2157098	10.76	ATF3	Liver - Cancer	GSM2157098	10.41	ACLY
Liver - Cancer	GSM2344363	10.77	ATF3	Liver - Cancer	GSM2344363	13.49	ACLY
Liver - Cancer	GSM3177985	10.77	ATF3	Liver - Cancer	GSM3177985	12.24	ACLY
Liver - Cancer	GSM2344062	10.79	ATF3	Liver - Cancer	GSM2344062	13.08	ACLY
Liver - Cancer	GSM2053486	10.79	ATF3	Liver - Cancer	GSM2053486	12.19	ACLY
Liver - Cancer	GSM2344288	10.8	ATF3	Liver - Cancer	GSM2344288	12.37	ACLY
Liver - Cancer	GSM2859305	10.81	ATF3	Liver - Cancer	GSM2859305	11.57	ACLY
Liver - Cancer	GSM2630665	10.82	ATF3	Liver - Cancer	GSM2630665	11.58	ACLY
Liver - Cancer	GSM2053466	10.82	ATF3	Liver - Cancer	GSM2053466	11.23	ACLY
Liver - Cancer	GSM3670434	10.82	ATF3	Liver - Cancer	GSM3670434	10.19	ACLY
Liver - Cancer	GSM2995094	10.83	ATF3	Liver - Cancer	GSM2995094	13.41	ACLY
Liver - Cancer	GSM2334918	10.83	ATF3	Liver - Cancer	GSM2334918	11.16	ACLY
Liver - Cancer	GSM3370145	10.83	ATF3	Liver - Cancer	GSM3370145	10.28	ACLY
Liver - Cancer	GSM2551571	10.84	ATF3	Liver - Cancer	GSM2551571	12.83	ACLY
Liver - Cancer	GSM2794854	10.84	ATF3	Liver - Cancer	GSM2794854	9.292	ACLY
Liver - Cancer	GSM2973554	10.85	ATF3	Liver - Cancer	GSM2973554	13.3	ACLY
Liver - Cancer	GSM2630667	10.85	ATF3	Liver - Cancer	GSM2630667	11.63	ACLY
Liver - Cancer	GSM1363528	10.86	ATF3	Liver - Cancer	GSM1363528	10.93	ACLY
Liver - Cancer	GSM2641024	10.87	ATF3	Liver - Cancer	GSM2641024	13.42	ACLY
Liver - Cancer	GSM2807420	10.87	ATF3	Liver - Cancer	GSM2807420	11.29	ACLY
Liver - Cancer	GSM2973559	10.88	ATF3	Liver - Cancer	GSM2973559	13.39	ACLY
Liver - Cancer	GSM2807406	10.88	ATF3	Liver - Cancer	GSM2807406	11.19	ACLY
Liver - Cancer	GSM2480460	10.88	ATF3	Liver - Cancer	GSM2480460	10.98	ACLY
Liver - Cancer	GSM2973556	10.89	ATF3	Liver - Cancer	GSM2973556	13.7	ACLY
Liver - Cancer	GSM2807418	10.9	ATF3	Liver - Cancer	GSM2807418	11.58	ACLY
Liver - Cancer	GSM2334923	10.9	ATF3	Liver - Cancer	GSM2334923	10.14	ACLY
Liver - Cancer	GSM2334886	10.92	ATF3	Liver - Cancer	GSM2334886	10.09	ACLY
Liver - Cancer	GSM2629614	10.93	ATF3	Liver - Cancer	GSM2629614	12.26	ACLY
Liver - Cancer	GSM1901157	10.93	ATF3	Liver - Cancer	GSM1901157	9.007	ACLY
Liver - Cancer	GSM2344273	10.94	ATF3	Liver - Cancer	GSM2344273	13.09	ACLY
Liver - Cancer	GSM2062416	10.95	ATF3	Liver - Cancer	GSM2062416	13.16	ACLY
Liver - Cancer	GSM2344289	10.95	ATF3	Liver - Cancer	GSM2344289	12.49	ACLY
Liver - Cancer	GSM1558614	10.95	ATF3	Liver - Cancer	GSM1558614	10.95	ACLY
Liver - Cancer	GSM2630674	10.97	ATF3	Liver - Cancer	GSM2630674	12.5	ACLY
Liver - Cancer	GSM2630666	10.97	ATF3	Liver - Cancer	GSM2630666	11.58	ACLY
Liver - Cancer	GSM2177844	10.98	ATF3	Liver - Cancer	GSM2177844	11.24	ACLY
Liver - Cancer	GSM2334895	10.98	ATF3	Liver - Cancer	GSM2334895	9.617	ACLY
Liver - Cancer	GSM2334874	10.99	ATF3	Liver - Cancer	GSM2334874	10.7	ACLY
Liver - Cancer	GSM2480449	10.99	ATF3	Liver - Cancer	GSM2480449	10.28	ACLY
Liver - Cancer	GSM3443132	11	ATF3	Liver - Cancer	GSM3443132	12.95	ACLY
Liver - Cancer	GSM2995095	11.01	ATF3	Liver - Cancer	GSM2995095	13.25	ACLY
Liver - Cancer	GSM1558618	11.01	ATF3	Liver - Cancer	GSM1558618	11.4	ACLY
Liver - Cancer	GSM3146399	11.02	ATF3	Liver - Cancer	GSM3146399	11.6	ACLY
Liver - Cancer	GSM2883932	11.02	ATF3	Liver - Cancer	GSM2883932	11.03	ACLY
Liver - Cancer	GSM2807436	11.02	ATF3	Liver - Cancer	GSM2807436	10.64	ACLY
Liver - Cancer	GSM2344274	11.03	ATF3	Liver - Cancer	GSM2344274	13.16	ACLY
Liver - Cancer	GSM2480473	11.04	ATF3	Liver - Cancer	GSM2480473	10.05	ACLY
Liver - Cancer	GSM2794846	11.05	ATF3	Liver - Cancer	GSM2794846	10.74	ACLY
Liver - Cancer	GSM2883955	11.06	ATF3	Liver - Cancer	GSM2883955	11	ACLY
Liver - Cancer	GSM1558613	11.06	ATF3	Liver - Cancer	GSM1558613	10.63	ACLY
Liver - Cancer	GSM2344326	11.07	ATF3	Liver - Cancer	GSM2344326	13.7	ACLY
Liver - Cancer	GSM2794842	11.08	ATF3	Liver - Cancer	GSM2794842	9.605	ACLY
Liver - Cancer	GSM2177850	11.1	ATF3	Liver - Cancer	GSM2177850	10.61	ACLY
Liver - Cancer	GSM3531642	11.11	ATF3	Liver - Cancer	GSM3531642	12.59	ACLY
Liver - Cancer	GSM2807428	11.11	ATF3	Liver - Cancer	GSM2807428	12.09	ACLY
Liver - Cancer	GSM3430719	11.13	ATF3	Liver - Cancer	GSM3430719	15.84	ACLY
Liver - Cancer	GSM2630675	11.13	ATF3	Liver - Cancer	GSM2630675	12.36	ACLY
Liver - Cancer	GSM3061098	11.15	ATF3	Liver - Cancer	GSM3061098	10.21	ACLY
Liver - Cancer	GSM2334890	11.15	ATF3	Liver - Cancer	GSM2334890	9.849	ACLY
Liver - Cancer	GSM2334917	11.18	ATF3	Liver - Cancer	GSM2334917	10.27	ACLY
Liver - Cancer	GSM1538094	11.19	ATF3	Liver - Cancer	GSM1538094	11.78	ACLY
Liver - Cancer	GSM2480475	11.21	ATF3	Liver - Cancer	GSM2480475	10.36	ACLY
Liver - Cancer	GSM2883928	11.24	ATF3	Liver - Cancer	GSM2883928	11.65	ACLY
Liver - Cancer	GSM2773150	11.25	ATF3	Liver - Cancer	GSM2773150	12.85	ACLY
Liver - Cancer	GSM1548456	11.25	ATF3	Liver - Cancer	GSM1548456	9.4	ACLY
Liver - Cancer	GSM2053482	11.26	ATF3	Liver - Cancer	GSM2053482	11.93	ACLY
Liver - Cancer	GSM2278036	11.28	ATF3	Liver - Cancer	GSM2278036	12.46	ACLY
Liver - Cancer	GSM2332403	11.28	ATF3	Liver - Cancer	GSM2332403	10.7	ACLY
Liver - Cancer	GSM3536094	11.29	ATF3	Liver - Cancer	GSM3536094	10.76	ACLY
Liver - Cancer	GSM4059321	11.29	ATF3	Liver - Cancer	GSM4059321	10.38	ACLY
Liver - Cancer	GSM2183598	11.3	ATF3	Liver - Cancer	GSM2183598	13.77	ACLY
Liver - Cancer	GSM2344425	11.31	ATF3	Liver - Cancer	GSM2344425	14.4	ACLY
Liver - Cancer	GSM1700943	11.32	ATF3	Liver - Cancer	GSM1700943	13.49	ACLY
Liver - Cancer	GSM2334925	11.32	ATF3	Liver - Cancer	GSM2334925	10.2	ACLY
Liver - Cancer	GSM2334880	11.32	ATF3	Liver - Cancer	GSM2334880	9.349	ACLY
Liver - Cancer	GSM2344424	11.33	ATF3	Liver - Cancer	GSM2344424	14.32	ACLY
Liver - Cancer	GSM2480461	11.33	ATF3	Liver - Cancer	GSM2480461	10.41	ACLY
Liver - Cancer	GSM2062419	11.34	ATF3	Liver - Cancer	GSM2062419	12.08	ACLY
Liver - Cancer	GSM1576788	11.37	ATF3	Liver - Cancer	GSM1576788	14.62	ACLY
Liver - Cancer	GSM2183597	11.37	ATF3	Liver - Cancer	GSM2183597	13.8	ACLY
Liver - Cancer	GSM2107840	11.37	ATF3	Liver - Cancer	GSM2107840	13.6	ACLY
Liver - Cancer	GSM4038490	11.37	ATF3	Liver - Cancer	GSM4038490	12.17	ACLY
Liver - Cancer	GSM2410412	11.38	ATF3	Liver - Cancer	GSM2410412	12.67	ACLY
Liver - Cancer	GSM2480447	11.38	ATF3	Liver - Cancer	GSM2480447	10.28	ACLY
Liver - Cancer	GSM4188854	11.39	ATF3	Liver - Cancer	GSM4188854	10.82	ACLY
Liver - Cancer	GSM2332399	11.39	ATF3	Liver - Cancer	GSM2332399	10.33	ACLY
Liver - Cancer	GSM2334915	11.4	ATF3	Liver - Cancer	GSM2334915	10.94	ACLY
Liver - Cancer	GSM2794852	11.4	ATF3	Liver - Cancer	GSM2794852	10.5	ACLY
Liver - Cancer	GSM2278038	11.41	ATF3	Liver - Cancer	GSM2278038	12.56	ACLY
[truncated: 119 more rows]

## Sheet: Supplementary Table S6
Liver - Cancer	GSM2332414	3.464	ATF3	Liver - Cancer	GSM2332414	18.71	SCD
Liver - Cancer	GSM1363520	3.464	ATF3	Liver - Cancer	GSM1363520	18.69	SCD
Liver - Cancer	GSM1363508	4.328	ATF3	Liver - Cancer	GSM1363508	18.52	SCD
Liver - Cancer	GSM2410407	4.682	ATF3	Liver - Cancer	GSM2410407	18.43	SCD
Liver - Cancer	GSM1417183	5.067	ATF3	Liver - Cancer	GSM1417183	18.34	SCD
Liver - Cancer	GSM1363534	5.352	ATF3	Liver - Cancer	GSM1363534	18.27	SCD
Liver - Cancer	GSM4119090	5.382	ATF3	Liver - Cancer	GSM4119090	18.06	SCD
Liver - Cancer	GSM2410406	5.413	ATF3	Liver - Cancer	GSM2410406	18.05	SCD
Liver - Cancer	GSM2410405	5.735	ATF3	Liver - Cancer	GSM2410405	17.97	SCD
Liver - Cancer	GSM2551574	5.747	ATF3	Liver - Cancer	GSM2551574	17.97	SCD
Liver - Cancer	GSM2388509	5.751	ATF3	Liver - Cancer	GSM2388509	17.89	SCD
Liver - Cancer	GSM3356459	5.771	ATF3	Liver - Cancer	GSM3356459	17.84	SCD
Liver - Cancer	GSM2410404	5.802	ATF3	Liver - Cancer	GSM2410404	17.84	SCD
Liver - Cancer	GSM2551572	5.899	ATF3	Liver - Cancer	GSM2551572	17.84	SCD
Liver - Cancer	GSM2185663	6.04	ATF3	Liver - Cancer	GSM2185663	17.81	SCD
Liver - Cancer	GSM2070040	6.069	ATF3	Liver - Cancer	GSM2070040	17.79	SCD
Liver - Cancer	GSM2859299	6.09	ATF3	Liver - Cancer	GSM2859299	17.75	SCD
Liver - Cancer	GSM2679534	6.147	ATF3	Liver - Cancer	GSM2679534	17.7	SCD
Liver - Cancer	GSM2679533	6.17	ATF3	Liver - Cancer	GSM2679533	17.67	SCD
Liver - Cancer	GSM1417184	6.185	ATF3	Liver - Cancer	GSM1417184	17.66	SCD
Liver - Cancer	GSM1901152	6.185	ATF3	Liver - Cancer	GSM1901152	17.62	SCD
Liver - Cancer	GSM2719115	6.207	ATF3	Liver - Cancer	GSM2719115	17.61	SCD
Liver - Cancer	GSM3972216	6.229	ATF3	Liver - Cancer	GSM3972216	17.61	SCD
Liver - Cancer	GSM4038491	6.233	ATF3	Liver - Cancer	GSM4038491	17.58	SCD
Liver - Cancer	GSM2748202	6.292	ATF3	Liver - Cancer	GSM2748202	17.55	SCD
Liver - Cancer	GSM2410402	6.312	ATF3	Liver - Cancer	GSM2410402	17.54	SCD
Liver - Cancer	GSM2039771	6.333	ATF3	Liver - Cancer	GSM2039771	17.53	SCD
Liver - Cancer	GSM4038492	6.344	ATF3	Liver - Cancer	GSM4038492	17.51	SCD
Liver - Cancer	GSM3212428	6.352	ATF3	Liver - Cancer	GSM3212428	17.51	SCD
Liver - Cancer	GSM1363514	6.361	ATF3	Liver - Cancer	GSM1363514	17.49	SCD
Liver - Cancer	GSM4038493	6.383	ATF3	Liver - Cancer	GSM4038493	17.48	SCD
Liver - Cancer	GSM3356456	6.409	ATF3	Liver - Cancer	GSM3356456	17.48	SCD
Liver - Cancer	GSM1646692	6.487	ATF3	Liver - Cancer	GSM1646692	17.46	SCD
Liver - Cancer	GSM4119088	6.492	ATF3	Liver - Cancer	GSM4119088	17.45	SCD
Liver - Cancer	GSM2698824	6.5	ATF3	Liver - Cancer	GSM2698824	17.43	SCD
Liver - Cancer	GSM1704024	6.519	ATF3	Liver - Cancer	GSM1704024	17.42	SCD
Liver - Cancer	GSM1646727	6.52	ATF3	Liver - Cancer	GSM1646727	17.42	SCD
Liver - Cancer	GSM3972220	6.544	ATF3	Liver - Cancer	GSM3972220	17.41	SCD
Liver - Cancer	GSM3300793	6.556	ATF3	Liver - Cancer	GSM3300793	17.4	SCD
Liver - Cancer	GSM3972219	6.562	ATF3	Liver - Cancer	GSM3972219	17.4	SCD
Liver - Cancer	GSM2344038	6.569	ATF3	Liver - Cancer	GSM2344038	17.39	SCD
Liver - Cancer	GSM2410403	6.569	ATF3	Liver - Cancer	GSM2410403	17.33	SCD
Liver - Cancer	GSM3972227	6.591	ATF3	Liver - Cancer	GSM3972227	17.33	SCD
Liver - Cancer	GSM1646690	6.603	ATF3	Liver - Cancer	GSM1646690	17.33	SCD
Liver - Cancer	GSM4018848	6.604	ATF3	Liver - Cancer	GSM4018848	17.32	SCD
Liver - Cancer	GSM3315646	6.614	ATF3	Liver - Cancer	GSM3315646	17.3	SCD
Liver - Cancer	GSM3450392	6.618	ATF3	Liver - Cancer	GSM3450392	17.28	SCD
Liver - Cancer	GSM2862010	6.619	ATF3	Liver - Cancer	GSM2862010	17.28	SCD
Liver - Cancer	GSM2650364	6.631	ATF3	Liver - Cancer	GSM2650364	17.26	SCD
Liver - Cancer	GSM3972223	6.638	ATF3	Liver - Cancer	GSM3972223	17.26	SCD
Liver - Cancer	GSM2862009	6.648	ATF3	Liver - Cancer	GSM2862009	17.25	SCD
Liver - Cancer	GSM3450399	6.651	ATF3	Liver - Cancer	GSM3450399	17.24	SCD
Liver - Cancer	GSM2551594	6.655	ATF3	Liver - Cancer	GSM2551594	17.21	SCD
Liver - Cancer	GSM3574732	6.658	ATF3	Liver - Cancer	GSM3574732	17.2	SCD
Liver - Cancer	GSM3972221	6.659	ATF3	Liver - Cancer	GSM3972221	17.18	SCD
Liver - Cancer	GSM2070045	6.665	ATF3	Liver - Cancer	GSM2070045	17.17	SCD
Liver - Cancer	GSM2185683	6.666	ATF3	Liver - Cancer	GSM2185683	17.15	SCD
Liver - Cancer	GSM3209427	6.681	ATF3	Liver - Cancer	GSM3209427	17.15	SCD
Liver - Cancer	GSM3972208	6.681	ATF3	Liver - Cancer	GSM3972208	17.14	SCD
Liver - Cancer	GSM2551578	6.683	ATF3	Liver - Cancer	GSM2551578	17.14	SCD
Liver - Cancer	GSM2072546	6.703	ATF3	Liver - Cancer	GSM2072546	17.14	SCD
Liver - Cancer	GSM2344037	6.706	ATF3	Liver - Cancer	GSM2344037	17.14	SCD
Liver - Cancer	GSM3536110	6.729	ATF3	Liver - Cancer	GSM3536110	17.13	SCD
Liver - Cancer	GSM1420629	6.738	ATF3	Liver - Cancer	GSM1420629	17.13	SCD
Liver - Cancer	GSM2072545	6.739	ATF3	Liver - Cancer	GSM2072545	17.08	SCD
Liver - Cancer	GSM4119091	6.75	ATF3	Liver - Cancer	GSM4119091	17.05	SCD
Liver - Cancer	GSM3150582	6.76	ATF3	Liver - Cancer	GSM3150582	17.04	SCD
Liver - Cancer	GSM2440326	6.765	ATF3	Liver - Cancer	GSM2440326	17.03	SCD
Liver - Cancer	GSM3972225	6.771	ATF3	Liver - Cancer	GSM3972225	17.03	SCD
Liver - Cancer	GSM2891837	6.773	ATF3	Liver - Cancer	GSM2891837	17.02	SCD
Liver - Cancer	GSM2344193	6.777	ATF3	Liver - Cancer	GSM2344193	17.01	SCD
Liver - Cancer	GSM2748201	6.781	ATF3	Liver - Cancer	GSM2748201	17.01	SCD
Liver - Cancer	GSM2650368	6.79	ATF3	Liver - Cancer	GSM2650368	17	SCD
Liver - Cancer	GSM2698825	6.797	ATF3	Liver - Cancer	GSM2698825	17	SCD
Liver - Cancer	GSM3209429	6.799	ATF3	Liver - Cancer	GSM3209429	16.99	SCD
Liver - Cancer	GSM3081739	6.813	ATF3	Liver - Cancer	GSM3081739	16.98	SCD
Liver - Cancer	GSM3450400	6.815	ATF3	Liver - Cancer	GSM3450400	16.98	SCD
Liver - Cancer	GSM2773152	6.822	ATF3	Liver - Cancer	GSM2773152	16.98	SCD
Liver - Cancer	GSM2650367	6.827	ATF3	Liver - Cancer	GSM2650367	16.98	SCD
Liver - Cancer	GSM2883939	6.828	ATF3	Liver - Cancer	GSM2883939	16.98	SCD
Liver - Cancer	GSM3972215	6.83	ATF3	Liver - Cancer	GSM3972215	16.98	SCD
Liver - Cancer	GSM1704022	6.849	ATF3	Liver - Cancer	GSM1704022	16.98	SCD
Liver - Cancer	GSM3972254	6.85	ATF3	Liver - Cancer	GSM3972254	16.97	SCD
Liver - Cancer	GSM3150203	6.858	ATF3	Liver - Cancer	GSM3150203	16.97	SCD
Liver - Cancer	GSM2369720	6.859	ATF3	Liver - Cancer	GSM2369720	16.96	SCD
Liver - Cancer	GSM2344266	6.86	ATF3	Liver - Cancer	GSM2344266	16.96	SCD
Liver - Cancer	GSM1548459	6.863	ATF3	Liver - Cancer	GSM1548459	16.96	SCD
Liver - Cancer	GSM952575	6.865	ATF3	Liver - Cancer	GSM952575	16.96	SCD
Liver - Cancer	GSM1704020	6.865	ATF3	Liver - Cancer	GSM1704020	16.95	SCD
Liver - Cancer	GSM3972217	6.868	ATF3	Liver - Cancer	GSM3972217	16.94	SCD
Liver - Cancer	GSM3356461	6.878	ATF3	Liver - Cancer	GSM3356461	16.93	SCD
Liver - Cancer	GSM4119085	6.887	ATF3	Liver - Cancer	GSM4119085	16.92	SCD
Liver - Cancer	GSM1901148	6.89	ATF3	Liver - Cancer	GSM1901148	16.92	SCD
Liver - Cancer	GSM2862007	6.892	ATF3	Liver - Cancer	GSM2862007	16.92	SCD
Liver - Cancer	GSM3972255	6.895	ATF3	Liver - Cancer	GSM3972255	16.92	SCD
Liver - Cancer	GSM2344267	6.898	ATF3	Liver - Cancer	GSM2344267	16.92	SCD
Liver - Cancer	GSM3150204	6.898	ATF3	Liver - Cancer	GSM3150204	16.92	SCD
Liver - Cancer	GSM3972213	6.904	ATF3	Liver - Cancer	GSM3972213	16.9	SCD
Liver - Cancer	GSM3703699	6.914	ATF3	Liver - Cancer	GSM3703699	16.9	SCD
Liver - Cancer	GSM3972218	6.915	ATF3	Liver - Cancer	GSM3972218	16.89	SCD
Liver - Cancer	GSM1417182	6.916	ATF3	Liver - Cancer	GSM1417182	16.89	SCD
Liver - Cancer	GSM2740955	6.919	ATF3	Liver - Cancer	GSM2740955	16.89	SCD
Liver - Cancer	GSM1835870	6.92	ATF3	Liver - Cancer	GSM1835870	16.89	SCD
Liver - Cancer	GSM2862008	6.924	ATF3	Liver - Cancer	GSM2862008	16.89	SCD
Liver - Cancer	GSM4119089	6.926	ATF3	Liver - Cancer	GSM4119089	16.88	SCD
Liver - Cancer	GSM1704028	6.927	ATF3	Liver - Cancer	GSM1704028	16.88	SCD
Liver - Cancer	GSM3315647	6.934	ATF3	Liver - Cancer	GSM3315647	16.88	SCD
Liver - Cancer	GSM3972222	6.934	ATF3	Liver - Cancer	GSM3972222	16.88	SCD
Liver - Cancer	GSM2740951	6.952	ATF3	Liver - Cancer	GSM2740951	16.88	SCD
Liver - Cancer	GSM1646730	6.958	ATF3	Liver - Cancer	GSM1646730	16.87	SCD
Liver - Cancer	GSM3972214	6.962	ATF3	Liver - Cancer	GSM3972214	16.85	SCD
Liver - Cancer	GSM3972209	6.963	ATF3	Liver - Cancer	GSM3972209	16.84	SCD
Liver - Cancer	GSM2551592	6.965	ATF3	Liver - Cancer	GSM2551592	16.82	SCD
Liver - Cancer	GSM2369719	6.969	ATF3	Liver - Cancer	GSM2369719	16.81	SCD
Liver - Cancer	GSM3576370	6.97	ATF3	Liver - Cancer	GSM3576370	16.81	SCD
Liver - Cancer	GSM1646691	6.972	ATF3	Liver - Cancer	GSM1646691	16.81	SCD
Liver - Cancer	GSM3356460	6.973	ATF3	Liver - Cancer	GSM3356460	16.8	SCD
Liver - Cancer	GSM3972204	6.973	ATF3	Liver - Cancer	GSM3972204	16.8	SCD
Liver - Cancer	GSM2719112	6.975	ATF3	Liver - Cancer	GSM2719112	16.79	SCD
Liver - Cancer	GSM3972224	6.983	ATF3	Liver - Cancer	GSM3972224	16.79	SCD
Liver - Cancer	GSM2344302	6.991	ATF3	Liver - Cancer	GSM2344302	16.79	SCD
Liver - Cancer	GSM3209426	6.996	ATF3	Liver - Cancer	GSM3209426	16.77	SCD
Liver - Cancer	GSM3972238	7.001	ATF3	Liver - Cancer	GSM3972238	16.77	SCD
Liver - Cancer	GSM2650363	7.007	ATF3	Liver - Cancer	GSM2650363	16.77	SCD
Liver - Cancer	GSM2344106	7.01	ATF3	Liver - Cancer	GSM2344106	16.77	SCD
Liver - Cancer	GSM3450398	7.012	ATF3	Liver - Cancer	GSM3450398	16.77	SCD
Liver - Cancer	GSM3450383	7.014	ATF3	Liver - Cancer	GSM3450383	16.76	SCD
Liver - Cancer	GSM2551588	7.016	ATF3	Liver - Cancer	GSM2551588	16.76	SCD
Liver - Cancer	GSM2343347	7.017	ATF3	Liver - Cancer	GSM2343347	16.76	SCD
Liver - Cancer	GSM1975772	7.023	ATF3	Liver - Cancer	GSM1975772	16.76	SCD
Liver - Cancer	GSM3703700	7.023	ATF3	Liver - Cancer	GSM3703700	16.76	SCD
Liver - Cancer	GSM2650365	7.024	ATF3	Liver - Cancer	GSM2650365	16.75	SCD
Liver - Cancer	GSM2343345	7.027	ATF3	Liver - Cancer	GSM2343345	16.75	SCD
Liver - Cancer	GSM3150205	7.028	ATF3	Liver - Cancer	GSM3150205	16.75	SCD
Liver - Cancer	GSM2343098	7.031	ATF3	Liver - Cancer	GSM2343098	16.75	SCD
Liver - Cancer	GSM3315642	7.032	ATF3	Liver - Cancer	GSM3315642	16.74	SCD
Liver - Cancer	GSM3315641	7.033	ATF3	Liver - Cancer	GSM3315641	16.74	SCD
Liver - Cancer	GSM2410391	7.039	ATF3	Liver - Cancer	GSM2410391	16.74	SCD
Liver - Cancer	GSM2388502	7.04	ATF3	Liver - Cancer	GSM2388502	16.74	SCD
Liver - Cancer	GSM3209425	7.048	ATF3	Liver - Cancer	GSM3209425	16.74	SCD
Liver - Cancer	GSM1901150	7.056	ATF3	Liver - Cancer	GSM1901150	16.73	SCD
Liver - Cancer	GSM2973539	7.057	ATF3	Liver - Cancer	GSM2973539	16.73	SCD
Liver - Cancer	GSM3450391	7.062	ATF3	Liver - Cancer	GSM3450391	16.73	SCD
Liver - Cancer	GSM3972205	7.063	ATF3	Liver - Cancer	GSM3972205	16.72	SCD
Liver - Cancer	GSM2343855	7.064	ATF3	Liver - Cancer	GSM2343855	16.72	SCD
Liver - Cancer	GSM3972226	7.066	ATF3	Liver - Cancer	GSM3972226	16.71	SCD
Liver - Cancer	GSM1704026	7.074	ATF3	Liver - Cancer	GSM1704026	16.71	SCD
Liver - Cancer	GSM1447488	7.075	ATF3	Liver - Cancer	GSM1447488	16.71	SCD
Liver - Cancer	GSM3972207	7.076	ATF3	Liver - Cancer	GSM3972207	16.7	SCD
Liver - Cancer	GSM2995091	7.083	ATF3	Liver - Cancer	GSM2995091	16.7	SCD
Liver - Cancer	GSM3450397	7.09	ATF3	Liver - Cancer	GSM3450397	16.68	SCD
Liver - Cancer	GSM3315645	7.09	ATF3	Liver - Cancer	GSM3315645	16.67	SCD
Liver - Cancer	GSM3209428	7.092	ATF3	Liver - Cancer	GSM3209428	16.66	SCD
Liver - Cancer	GSM3972237	7.094	ATF3	Liver - Cancer	GSM3972237	16.66	SCD
Liver - Cancer	GSM3703701	7.097	ATF3	Liver - Cancer	GSM3703701	16.66	SCD
Liver - Cancer	GSM3209431	7.099	ATF3	Liver - Cancer	GSM3209431	16.66	SCD
Liver - Cancer	GSM3209430	7.1	ATF3	Liver - Cancer	GSM3209430	16.65	SCD
Liver - Cancer	GSM2680342	7.101	ATF3	Liver - Cancer	GSM2680342	16.65	SCD
Liver - Cancer	GSM2748205	7.103	ATF3	Liver - Cancer	GSM2748205	16.64	SCD
Liver - Cancer	GSM1646687	7.107	ATF3	Liver - Cancer	GSM1646687	16.64	SCD
Liver - Cancer	GSM2740950	7.108	ATF3	Liver - Cancer	GSM2740950	16.64	SCD
Liver - Cancer	GSM3972212	7.114	ATF3	Liver - Cancer	GSM3972212	16.62	SCD
Liver - Cancer	GSM2343167	7.115	ATF3	Liver - Cancer	GSM2343167	16.62	SCD
Liver - Cancer	GSM3315643	7.117	ATF3	Liver - Cancer	GSM3315643	16.62	SCD
Liver - Cancer	GSM2719117	7.123	ATF3	Liver - Cancer	GSM2719117	16.62	SCD
Liver - Cancer	GSM1975773	7.124	ATF3	Liver - Cancer	GSM1975773	16.61	SCD
Liver - Cancer	GSM2344192	7.124	ATF3	Liver - Cancer	GSM2344192	16.61	SCD
Liver - Cancer	GSM2740956	7.132	ATF3	Liver - Cancer	GSM2740956	16.61	SCD
Liver - Cancer	GSM3536097	7.139	ATF3	Liver - Cancer	GSM3536097	16.61	SCD
Liver - Cancer	GSM3315639	7.139	ATF3	Liver - Cancer	GSM3315639	16.61	SCD
Liver - Cancer	GSM2343765	7.141	ATF3	Liver - Cancer	GSM2343765	16.6	SCD
Liver - Cancer	GSM3370158	7.143	ATF3	Liver - Cancer	GSM3370158	16.6	SCD
Liver - Cancer	GSM1447489	7.144	ATF3	Liver - Cancer	GSM1447489	16.6	SCD
Liver - Cancer	GSM2551586	7.145	ATF3	Liver - Cancer	GSM2551586	16.59	SCD
Liver - Cancer	GSM3972253	7.15	ATF3	Liver - Cancer	GSM3972253	16.59	SCD
Liver - Cancer	GSM1646698	7.159	ATF3	Liver - Cancer	GSM1646698	16.58	SCD
Liver - Cancer	GSM2343829	7.163	ATF3	Liver - Cancer	GSM2343829	16.57	SCD
Liver - Cancer	GSM3972236	7.168	ATF3	Liver - Cancer	GSM3972236	16.57	SCD
Liver - Cancer	GSM3315640	7.17	ATF3	Liver - Cancer	GSM3315640	16.56	SCD
Liver - Cancer	GSM2859296	7.172	ATF3	Liver - Cancer	GSM2859296	16.55	SCD
Liver - Cancer	GSM3972206	7.173	ATF3	Liver - Cancer	GSM3972206	16.55	SCD
Liver - Cancer	GSM2343501	7.176	ATF3	Liver - Cancer	GSM2343501	16.55	SCD
Liver - Cancer	GSM3315638	7.18	ATF3	Liver - Cancer	GSM3315638	16.55	SCD
Liver - Cancer	GSM2344301	7.182	ATF3	Liver - Cancer	GSM2344301	16.55	SCD
Liver - Cancer	GSM2973549	7.187	ATF3	Liver - Cancer	GSM2973549	16.54	SCD
Liver - Cancer	GSM3370157	7.188	ATF3	Liver - Cancer	GSM3370157	16.54	SCD
Liver - Cancer	GSM2719114	7.193	ATF3	Liver - Cancer	GSM2719114	16.54	SCD
Liver - Cancer	GSM2343238	7.196	ATF3	Liver - Cancer	GSM2343238	16.54	SCD
Liver - Cancer	GSM2344107	7.196	ATF3	Liver - Cancer	GSM2344107	16.53	SCD
Liver - Cancer	GSM2072617	7.199	ATF3	Liver - Cancer	GSM2072617	16.53	SCD
Liver - Cancer	GSM2719116	7.2	ATF3	Liver - Cancer	GSM2719116	16.53	SCD
Liver - Cancer	GSM2995092	7.201	ATF3	Liver - Cancer	GSM2995092	16.53	SCD
Liver - Cancer	GSM3972250	7.201	ATF3	Liver - Cancer	GSM3972250	16.53	SCD
Liver - Cancer	GSM3576298	7.204	ATF3	Liver - Cancer	GSM3576298	16.53	SCD
Liver - Cancer	GSM3536111	7.21	ATF3	Liver - Cancer	GSM3536111	16.53	SCD
Liver - Cancer	GSM2973545	7.212	ATF3	Liver - Cancer	GSM2973545	16.53	SCD
Liver - Cancer	GSM2344292	7.222	ATF3	Liver - Cancer	GSM2344292	16.53	SCD
Liver - Cancer	GSM2343168	7.229	ATF3	Liver - Cancer	GSM2343168	16.52	SCD
Liver - Cancer	GSM2343856	7.232	ATF3	Liver - Cancer	GSM2343856	16.52	SCD
Liver - Cancer	GSM2343490	7.233	ATF3	Liver - Cancer	GSM2343490	16.52	SCD
Liver - Cancer	GSM3972246	7.233	ATF3	Liver - Cancer	GSM3972246	16.52	SCD
Liver - Cancer	GSM3576297	7.234	ATF3	Liver - Cancer	GSM3576297	16.5	SCD
Liver - Cancer	GSM3703696	7.238	ATF3	Liver - Cancer	GSM3703696	16.49	SCD
Liver - Cancer	GSM2344353	7.24	ATF3	Liver - Cancer	GSM2344353	16.49	SCD
Liver - Cancer	GSM3450389	7.242	ATF3	Liver - Cancer	GSM3450389	16.49	SCD
Liver - Cancer	GSM3315644	7.245	ATF3	Liver - Cancer	GSM3315644	16.49	SCD
Liver - Cancer	GSM2344354	7.247	ATF3	Liver - Cancer	GSM2344354	16.49	SCD
Liver - Cancer	GSM2332407	7.247	ATF3	Liver - Cancer	GSM2332407	16.49	SCD
Liver - Cancer	GSM3450384	7.249	ATF3	Liver - Cancer	GSM3450384	16.49	SCD
Liver - Cancer	GSM2343229	7.253	ATF3	Liver - Cancer	GSM2343229	16.48	SCD
Liver - Cancer	GSM2343614	7.254	ATF3	Liver - Cancer	GSM2343614	16.48	SCD
Liver - Cancer	GSM1646718	7.265	ATF3	Liver - Cancer	GSM1646718	16.48	SCD
Liver - Cancer	GSM2248003	7.268	ATF3	Liver - Cancer	GSM2248003	16.48	SCD
Liver - Cancer	GSM2344248	7.275	ATF3	Liver - Cancer	GSM2344248	16.47	SCD
Liver - Cancer	GSM2343939	7.288	ATF3	Liver - Cancer	GSM2343939	16.47	SCD
Liver - Cancer	GSM3703698	7.291	ATF3	Liver - Cancer	GSM3703698	16.47	SCD
Liver - Cancer	GSM952576	7.297	ATF3	Liver - Cancer	GSM952576	16.47	SCD
Liver - Cancer	GSM2107839	7.306	ATF3	Liver - Cancer	GSM2107839	16.46	SCD
Liver - Cancer	GSM2343253	7.307	ATF3	Liver - Cancer	GSM2343253	16.46	SCD
Liver - Cancer	GSM3536104	7.311	ATF3	Liver - Cancer	GSM3536104	16.46	SCD
Liver - Cancer	GSM3536113	7.317	ATF3	Liver - Cancer	GSM3536113	16.45	SCD
Liver - Cancer	GSM2551590	7.317	ATF3	Liver - Cancer	GSM2551590	16.45	SCD
Liver - Cancer	GSM2138768	7.342	ATF3	Liver - Cancer	GSM2138768	16.45	SCD
Liver - Cancer	GSM2343554	7.343	ATF3	Liver - Cancer	GSM2343554	16.45	SCD
Liver - Cancer	GSM1646724	7.345	ATF3	Liver - Cancer	GSM1646724	16.44	SCD
Liver - Cancer	GSM3081771	7.347	ATF3	Liver - Cancer	GSM3081771	16.44	SCD
Liver - Cancer	GSM3972245	7.349	ATF3	Liver - Cancer	GSM3972245	16.44	SCD
Liver - Cancer	GSM2343163	7.353	ATF3	Liver - Cancer	GSM2343163	16.44	SCD
Liver - Cancer	GSM1704023	7.358	ATF3	Liver - Cancer	GSM1704023	16.44	SCD
Liver - Cancer	GSM2053471	7.363	ATF3	Liver - Cancer	GSM2053471	16.44	SCD
Liver - Cancer	GSM2343177	7.364	ATF3	Liver - Cancer	GSM2343177	16.44	SCD
Liver - Cancer	GSM2586971	7.366	ATF3	Liver - Cancer	GSM2586971	16.43	SCD
Liver - Cancer	GSM2410400	7.366	ATF3	Liver - Cancer	GSM2410400	16.43	SCD
Liver - Cancer	GSM1519355	7.368	ATF3	Liver - Cancer	GSM1519355	16.43	SCD
Liver - Cancer	GSM2773158	7.375	ATF3	Liver - Cancer	GSM2773158	16.42	SCD
Liver - Cancer	GSM3576299	7.379	ATF3	Liver - Cancer	GSM3576299	16.42	SCD
Liver - Cancer	GSM2343744	7.38	ATF3	Liver - Cancer	GSM2343744	16.41	SCD
Liver - Cancer	GSM2410390	7.382	ATF3	Liver - Cancer	GSM2410390	16.41	SCD
Liver - Cancer	GSM2343830	7.383	ATF3	Liver - Cancer	GSM2343830	16.41	SCD
Liver - Cancer	GSM2344238	7.383	ATF3	Liver - Cancer	GSM2344238	16.41	SCD
Liver - Cancer	GSM1704021	7.384	ATF3	Liver - Cancer	GSM1704021	16.41	SCD
Liver - Cancer	GSM2343613	7.389	ATF3	Liver - Cancer	GSM2343613	16.4	SCD
Liver - Cancer	GSM2343237	7.391	ATF3	Liver - Cancer	GSM2343237	16.4	SCD
Liver - Cancer	GSM2343977	7.392	ATF3	Liver - Cancer	GSM2343977	16.4	SCD
Liver - Cancer	GSM2343940	7.393	ATF3	Liver - Cancer	GSM2343940	16.4	SCD
Liver - Cancer	GSM2369722	7.394	ATF3	Liver - Cancer	GSM2369722	16.4	SCD
Liver - Cancer	GSM2306677	7.395	ATF3	Liver - Cancer	GSM2306677	16.4	SCD
Liver - Cancer	GSM3450390	7.398	ATF3	Liver - Cancer	GSM3450390	16.4	SCD
Liver - Cancer	GSM2343766	7.399	ATF3	Liver - Cancer	GSM2343766	16.4	SCD
Liver - Cancer	GSM2343097	7.4	ATF3	Liver - Cancer	GSM2343097	16.4	SCD
Liver - Cancer	GSM3177990	7.404	ATF3	Liver - Cancer	GSM3177990	16.4	SCD
Liver - Cancer	GSM2070039	7.418	ATF3	Liver - Cancer	GSM2070039	16.4	SCD
Liver - Cancer	GSM2343502	7.418	ATF3	Liver - Cancer	GSM2343502	16.4	SCD
Liver - Cancer	GSM2343920	7.42	ATF3	Liver - Cancer	GSM2343920	16.39	SCD
Liver - Cancer	GSM2698827	7.421	ATF3	Liver - Cancer	GSM2698827	16.39	SCD
Liver - Cancer	GSM3315693	7.425	ATF3	Liver - Cancer	GSM3315693	16.39	SCD
Liver - Cancer	GSM1519356	7.428	ATF3	Liver - Cancer	GSM1519356	16.39	SCD
Liver - Cancer	GSM3356458	7.429	ATF3	Liver - Cancer	GSM3356458	16.38	SCD
Liver - Cancer	GSM2343164	7.431	ATF3	Liver - Cancer	GSM2343164	16.38	SCD
Liver - Cancer	GSM2344035	7.433	ATF3	Liver - Cancer	GSM2344035	16.38	SCD
Liver - Cancer	GSM2248007	7.434	ATF3	Liver - Cancer	GSM2248007	16.37	SCD
Liver - Cancer	GSM3972249	7.441	ATF3	Liver - Cancer	GSM3972249	16.37	SCD
Liver - Cancer	GSM2343536	7.451	ATF3	Liver - Cancer	GSM2343536	16.37	SCD
Liver - Cancer	GSM2343659	7.453	ATF3	Liver - Cancer	GSM2343659	16.36	SCD
Liver - Cancer	GSM2650366	7.453	ATF3	Liver - Cancer	GSM2650366	16.36	SCD
Liver - Cancer	GSM2463222	7.454	ATF3	Liver - Cancer	GSM2463222	16.35	SCD
Liver - Cancer	GSM2138767	7.456	ATF3	Liver - Cancer	GSM2138767	16.35	SCD
Liver - Cancer	GSM2862012	7.457	ATF3	Liver - Cancer	GSM2862012	16.35	SCD
Liver - Cancer	GSM2995093	7.458	ATF3	Liver - Cancer	GSM2995093	16.35	SCD
Liver - Cancer	GSM2344321	7.462	ATF3	Liver - Cancer	GSM2344321	16.35	SCD
Liver - Cancer	GSM2551565	7.462	ATF3	Liver - Cancer	GSM2551565	16.35	SCD
Liver - Cancer	GSM2369725	7.463	ATF3	Liver - Cancer	GSM2369725	16.34	SCD
Liver - Cancer	GSM2343193	7.464	ATF3	Liver - Cancer	GSM2343193	16.34	SCD
Liver - Cancer	GSM2344320	7.47	ATF3	Liver - Cancer	GSM2344320	16.34	SCD
Liver - Cancer	GSM2973537	7.471	ATF3	Liver - Cancer	GSM2973537	16.34	SCD
Liver - Cancer	GSM2248008	7.471	ATF3	Liver - Cancer	GSM2248008	16.34	SCD
Liver - Cancer	GSM2559749	7.474	ATF3	Liver - Cancer	GSM2559749	16.33	SCD
Liver - Cancer	GSM1646713	7.475	ATF3	Liver - Cancer	GSM1646713	16.33	SCD
Liver - Cancer	GSM2343421	7.48	ATF3	Liver - Cancer	GSM2343421	16.33	SCD
Liver - Cancer	GSM2973550	7.482	ATF3	Liver - Cancer	GSM2973550	16.33	SCD
Liver - Cancer	GSM1211430	7.485	ATF3	Liver - Cancer	GSM1211430	16.33	SCD
Liver - Cancer	GSM2719113	7.486	ATF3	Liver - Cancer	GSM2719113	16.33	SCD
Liver - Cancer	GSM3146388	7.494	ATF3	Liver - Cancer	GSM3146388	16.33	SCD
Liver - Cancer	GSM3315692	7.494	ATF3	Liver - Cancer	GSM3315692	16.33	SCD
Liver - Cancer	GSM2343491	7.495	ATF3	Liver - Cancer	GSM2343491	16.33	SCD
Liver - Cancer	GSM2070033	7.498	ATF3	Liver - Cancer	GSM2070033	16.33	SCD
Liver - Cancer	GSM2343919	7.499	ATF3	Liver - Cancer	GSM2343919	16.32	SCD
Liver - Cancer	GSM3972244	7.499	ATF3	Liver - Cancer	GSM3972244	16.31	SCD
Liver - Cancer	GSM1447484	7.5	ATF3	Liver - Cancer	GSM1447484	16.31	SCD
Liver - Cancer	GSM2698829	7.5	ATF3	Liver - Cancer	GSM2698829	16.31	SCD
Liver - Cancer	GSM2343976	7.504	ATF3	Liver - Cancer	GSM2343976	16.31	SCD
Liver - Cancer	GSM2344422	7.504	ATF3	Liver - Cancer	GSM2344422	16.31	SCD
Liver - Cancer	GSM2410388	7.504	ATF3	Liver - Cancer	GSM2410388	16.3	SCD
Liver - Cancer	GSM2343139	7.506	ATF3	Liver - Cancer	GSM2343139	16.3	SCD
Liver - Cancer	GSM2344344	7.506	ATF3	Liver - Cancer	GSM2344344	16.29	SCD
Liver - Cancer	GSM2748204	7.507	ATF3	Liver - Cancer	GSM2748204	16.29	SCD
Liver - Cancer	GSM2344120	7.51	ATF3	Liver - Cancer	GSM2344120	16.29	SCD
Liver - Cancer	GSM2334875	7.51	ATF3	Liver - Cancer	GSM2334875	16.29	SCD
Liver - Cancer	GSM2463223	7.513	ATF3	Liver - Cancer	GSM2463223	16.28	SCD
Liver - Cancer	GSM3150583	7.514	ATF3	Liver - Cancer	GSM3150583	16.28	SCD
Liver - Cancer	GSM2053492	7.527	ATF3	Liver - Cancer	GSM2053492	16.28	SCD
Liver - Cancer	GSM2463218	7.527	ATF3	Liver - Cancer	GSM2463218	16.28	SCD
Liver - Cancer	GSM3495153	7.527	ATF3	Liver - Cancer	GSM3495153	16.28	SCD
Liver - Cancer	GSM1548460	7.528	ATF3	Liver - Cancer	GSM1548460	16.28	SCD
Liver - Cancer	GSM1447486	7.53	ATF3	Liver - Cancer	GSM1447486	16.27	SCD
Liver - Cancer	GSM2740946	7.531	ATF3	Liver - Cancer	GSM2740946	16.27	SCD
Liver - Cancer	GSM2053485	7.532	ATF3	Liver - Cancer	GSM2053485	16.27	SCD
Liver - Cancer	GSM2551581	7.533	ATF3	Liver - Cancer	GSM2551581	16.27	SCD
Liver - Cancer	GSM3972248	7.533	ATF3	Liver - Cancer	GSM3972248	16.27	SCD
Liver - Cancer	GSM2343743	7.534	ATF3	Liver - Cancer	GSM2343743	16.26	SCD
Liver - Cancer	GSM2344293	7.536	ATF3	Liver - Cancer	GSM2344293	16.26	SCD
Liver - Cancer	GSM2343173	7.536	ATF3	Liver - Cancer	GSM2343173	16.26	SCD
Liver - Cancer	GSM2062417	7.537	ATF3	Liver - Cancer	GSM2062417	16.25	SCD
Liver - Cancer	GSM3972210	7.537	ATF3	Liver - Cancer	GSM3972210	16.25	SCD
Liver - Cancer	GSM2369721	7.542	ATF3	Liver - Cancer	GSM2369721	16.25	SCD
Liver - Cancer	GSM3574730	7.542	ATF3	Liver - Cancer	GSM3574730	16.25	SCD
Liver - Cancer	GSM2862011	7.545	ATF3	Liver - Cancer	GSM2862011	16.25	SCD
Liver - Cancer	GSM2138842	7.552	ATF3	Liver - Cancer	GSM2138842	16.25	SCD
Liver - Cancer	GSM2343228	7.556	ATF3	Liver - Cancer	GSM2343228	16.24	SCD
Liver - Cancer	GSM3972211	7.557	ATF3	Liver - Cancer	GSM3972211	16.24	SCD
Liver - Cancer	GSM2698826	7.56	ATF3	Liver - Cancer	GSM2698826	16.24	SCD
Liver - Cancer	GSM3738721	7.561	ATF3	Liver - Cancer	GSM3738721	16.24	SCD
Liver - Cancer	GSM1447487	7.563	ATF3	Liver - Cancer	GSM1447487	16.23	SCD
Liver - Cancer	GSM2343542	7.563	ATF3	Liver - Cancer	GSM2343542	16.23	SCD
Liver - Cancer	GSM2138769	7.564	ATF3	Liver - Cancer	GSM2138769	16.22	SCD
Liver - Cancer	GSM1704033	7.569	ATF3	Liver - Cancer	GSM1704033	16.22	SCD
Liver - Cancer	GSM3738718	7.572	ATF3	Liver - Cancer	GSM3738718	16.22	SCD
Liver - Cancer	GSM2343161	7.573	ATF3	Liver - Cancer	GSM2343161	16.22	SCD
Liver - Cancer	GSM2053463	7.575	ATF3	Liver - Cancer	GSM2053463	16.21	SCD
Liver - Cancer	GSM2343648	7.579	ATF3	Liver - Cancer	GSM2343648	16.21	SCD
Liver - Cancer	GSM2344036	7.582	ATF3	Liver - Cancer	GSM2344036	16.21	SCD
Liver - Cancer	GSM3738720	7.583	ATF3	Liver - Cancer	GSM3738720	16.21	SCD
Liver - Cancer	GSM2138857	7.584	ATF3	Liver - Cancer	GSM2138857	16.21	SCD
Liver - Cancer	GSM2344249	7.585	ATF3	Liver - Cancer	GSM2344249	16.2	SCD
Liver - Cancer	GSM3177986	7.585	ATF3	Liver - Cancer	GSM3177986	16.2	SCD
Liver - Cancer	GSM3423947	7.585	ATF3	Liver - Cancer	GSM3423947	16.2	SCD
Liver - Cancer	GSM3536109	7.586	ATF3	Liver - Cancer	GSM3536109	16.2	SCD
Liver - Cancer	GSM2138843	7.587	ATF3	Liver - Cancer	GSM2138843	16.2	SCD
Liver - Cancer	GSM2343595	7.587	ATF3	Liver - Cancer	GSM2343595	16.19	SCD
Liver - Cancer	GSM3146392	7.587	ATF3	Liver - Cancer	GSM3146392	16.19	SCD
Liver - Cancer	GSM1646686	7.589	ATF3	Liver - Cancer	GSM1646686	16.19	SCD
Liver - Cancer	GSM2463219	7.589	ATF3	Liver - Cancer	GSM2463219	16.19	SCD
Liver - Cancer	GSM2344373	7.591	ATF3	Liver - Cancer	GSM2344373	16.19	SCD
Liver - Cancer	GSM2138666	7.592	ATF3	Liver - Cancer	GSM2138666	16.19	SCD
Liver - Cancer	GSM2343424	7.594	ATF3	Liver - Cancer	GSM2343424	16.18	SCD
Liver - Cancer	GSM2702324	7.594	ATF3	Liver - Cancer	GSM2702324	16.18	SCD
Liver - Cancer	GSM2344423	7.596	ATF3	Liver - Cancer	GSM2344423	16.18	SCD
Liver - Cancer	GSM2070038	7.599	ATF3	Liver - Cancer	GSM2070038	16.17	SCD
Liver - Cancer	GSM2138731	7.6	ATF3	Liver - Cancer	GSM2138731	16.17	SCD
Liver - Cancer	GSM2757325	7.602	ATF3	Liver - Cancer	GSM2757325	16.17	SCD
Liver - Cancer	GSM3081767	7.603	ATF3	Liver - Cancer	GSM3081767	16.17	SCD
Liver - Cancer	GSM2343748	7.605	ATF3	Liver - Cancer	GSM2343748	16.17	SCD
Liver - Cancer	GSM2344891	7.61	ATF3	Liver - Cancer	GSM2344891	16.17	SCD
Liver - Cancer	GSM2248006	7.614	ATF3	Liver - Cancer	GSM2248006	16.17	SCD
Liver - Cancer	GSM2081393	7.616	ATF3	Liver - Cancer	GSM2081393	16.17	SCD
Liver - Cancer	GSM2343272	7.617	ATF3	Liver - Cancer	GSM2343272	16.16	SCD
Liver - Cancer	GSM2070046	7.618	ATF3	Liver - Cancer	GSM2070046	16.16	SCD
Liver - Cancer	GSM2343649	7.619	ATF3	Liver - Cancer	GSM2343649	16.15	SCD
Liver - Cancer	GSM2344256	7.62	ATF3	Liver - Cancer	GSM2344256	16.15	SCD
Liver - Cancer	GSM3177983	7.62	ATF3	Liver - Cancer	GSM3177983	16.15	SCD
Liver - Cancer	GSM2344343	7.622	ATF3	Liver - Cancer	GSM2344343	16.15	SCD
Liver - Cancer	GSM2248004	7.622	ATF3	Liver - Cancer	GSM2248004	16.14	SCD
Liver - Cancer	GSM2248005	7.622	ATF3	Liver - Cancer	GSM2248005	16.14	SCD
Liver - Cancer	GSM2973544	7.627	ATF3	Liver - Cancer	GSM2973544	16.14	SCD
Liver - Cancer	GSM2343271	7.628	ATF3	Liver - Cancer	GSM2343271	16.14	SCD
Liver - Cancer	GSM2773151	7.629	ATF3	Liver - Cancer	GSM2773151	16.14	SCD
Liver - Cancer	GSM2551595	7.634	ATF3	Liver - Cancer	GSM2551595	16.13	SCD
Liver - Cancer	GSM2053459	7.641	ATF3	Liver - Cancer	GSM2053459	16.13	SCD
Liver - Cancer	GSM2463220	7.641	ATF3	Liver - Cancer	GSM2463220	16.13	SCD
Liver - Cancer	GSM2369726	7.644	ATF3	Liver - Cancer	GSM2369726	16.12	SCD
Liver - Cancer	GSM2055802	7.645	ATF3	Liver - Cancer	GSM2055802	16.12	SCD
Liver - Cancer	GSM2138730	7.648	ATF3	Liver - Cancer	GSM2138730	16.12	SCD
Liver - Cancer	GSM2343441	7.648	ATF3	Liver - Cancer	GSM2343441	16.12	SCD
Liver - Cancer	GSM1548466	7.651	ATF3	Liver - Cancer	GSM1548466	16.12	SCD
Liver - Cancer	GSM2138782	7.651	ATF3	Liver - Cancer	GSM2138782	16.12	SCD
Liver - Cancer	GSM2138805	7.654	ATF3	Liver - Cancer	GSM2138805	16.11	SCD
Liver - Cancer	GSM2586970	7.654	ATF3	Liver - Cancer	GSM2586970	16.11	SCD
Liver - Cancer	GSM2343965	7.656	ATF3	Liver - Cancer	GSM2343965	16.11	SCD
Liver - Cancer	GSM2344051	7.658	ATF3	Liver - Cancer	GSM2344051	16.1	SCD
Liver - Cancer	GSM3972242	7.664	ATF3	Liver - Cancer	GSM3972242	16.1	SCD
Liver - Cancer	GSM2343882	7.665	ATF3	Liver - Cancer	GSM2343882	16.1	SCD
Liver - Cancer	GSM2138793	7.667	ATF3	Liver - Cancer	GSM2138793	16.09	SCD
Liver - Cancer	GSM2343823	7.667	ATF3	Liver - Cancer	GSM2343823	16.09	SCD
Liver - Cancer	GSM2794843	7.667	ATF3	Liver - Cancer	GSM2794843	16.09	SCD
Liver - Cancer	GSM2138856	7.67	ATF3	Liver - Cancer	GSM2138856	16.09	SCD
Liver - Cancer	GSM3417856	7.67	ATF3	Liver - Cancer	GSM3417856	16.09	SCD
Liver - Cancer	GSM2463221	7.677	ATF3	Liver - Cancer	GSM2463221	16.09	SCD
Liver - Cancer	GSM2480470	7.677	ATF3	Liver - Cancer	GSM2480470	16.09	SCD
Liver - Cancer	GSM1576790	7.678	ATF3	Liver - Cancer	GSM1576790	16.09	SCD
Liver - Cancer	GSM2343881	7.681	ATF3	Liver - Cancer	GSM2343881	16.08	SCD
Liver - Cancer	GSM1646725	7.682	ATF3	Liver - Cancer	GSM1646725	16.08	SCD
Liver - Cancer	GSM2343435	7.682	ATF3	Liver - Cancer	GSM2343435	16.08	SCD
Liver - Cancer	GSM2344392	7.685	ATF3	Liver - Cancer	GSM2344392	16.08	SCD
Liver - Cancer	GSM3067801	7.685	ATF3	Liver - Cancer	GSM3067801	16.08	SCD
Liver - Cancer	GSM2807389	7.686	ATF3	Liver - Cancer	GSM2807389	16.08	SCD
Liver - Cancer	GSM2973540	7.687	ATF3	Liver - Cancer	GSM2973540	16.07	SCD
Liver - Cancer	GSM2343974	7.69	ATF3	Liver - Cancer	GSM2343974	16.07	SCD
Liver - Cancer	GSM2559753	7.691	ATF3	Liver - Cancer	GSM2559753	16.07	SCD
Liver - Cancer	GSM2343594	7.693	ATF3	Liver - Cancer	GSM2343594	16.07	SCD
Liver - Cancer	GSM2343640	7.693	ATF3	Liver - Cancer	GSM2343640	16.07	SCD
Liver - Cancer	GSM2343535	7.695	ATF3	Liver - Cancer	GSM2343535	16.07	SCD
Liver - Cancer	GSM2344052	7.699	ATF3	Liver - Cancer	GSM2344052	16.07	SCD
Liver - Cancer	GSM2766531	7.702	ATF3	Liver - Cancer	GSM2766531	16.06	SCD
Liver - Cancer	GSM2343639	7.703	ATF3	Liver - Cancer	GSM2343639	16.06	SCD
Liver - Cancer	GSM1646715	7.705	ATF3	Liver - Cancer	GSM1646715	16.06	SCD
Liver - Cancer	GSM3738717	7.706	ATF3	Liver - Cancer	GSM3738717	16.05	SCD
Liver - Cancer	GSM2344257	7.711	ATF3	Liver - Cancer	GSM2344257	16.05	SCD
Liver - Cancer	GSM2343162	7.712	ATF3	Liver - Cancer	GSM2343162	16.04	SCD
Liver - Cancer	GSM2344237	7.713	ATF3	Liver - Cancer	GSM2344237	16.04	SCD
Liver - Cancer	GSM2344176	7.714	ATF3	Liver - Cancer	GSM2344176	16.04	SCD
Liver - Cancer	GSM2410401	7.714	ATF3	Liver - Cancer	GSM2410401	16.04	SCD
Liver - Cancer	GSM2343543	7.717	ATF3	Liver - Cancer	GSM2343543	16.03	SCD
Liver - Cancer	GSM2343440	7.718	ATF3	Liver - Cancer	GSM2343440	16.03	SCD
Liver - Cancer	GSM2740942	7.719	ATF3	Liver - Cancer	GSM2740942	16.03	SCD
Liver - Cancer	GSM2698828	7.72	ATF3	Liver - Cancer	GSM2698828	16.03	SCD
Liver - Cancer	GSM2551589	7.72	ATF3	Liver - Cancer	GSM2551589	16.02	SCD
Liver - Cancer	GSM3212438	7.721	ATF3	Liver - Cancer	GSM3212438	16.02	SCD
Liver - Cancer	GSM3150206	7.721	ATF3	Liver - Cancer	GSM3150206	16.02	SCD
Liver - Cancer	GSM2343252	7.722	ATF3	Liver - Cancer	GSM2343252	16.02	SCD
Liver - Cancer	GSM2138669	7.722	ATF3	Liver - Cancer	GSM2138669	16.02	SCD
Liver - Cancer	GSM2138810	7.722	ATF3	Liver - Cancer	GSM2138810	16.02	SCD
Liver - Cancer	GSM2766533	7.722	ATF3	Liver - Cancer	GSM2766533	16.02	SCD
Liver - Cancer	GSM2334885	7.722	ATF3	Liver - Cancer	GSM2334885	16.01	SCD
Liver - Cancer	GSM2586968	7.726	ATF3	Liver - Cancer	GSM2586968	16.01	SCD
Liver - Cancer	GSM2551570	7.726	ATF3	Liver - Cancer	GSM2551570	16.01	SCD
Liver - Cancer	GSM3972243	7.727	ATF3	Liver - Cancer	GSM3972243	16.01	SCD
Liver - Cancer	GSM2138892	7.729	ATF3	Liver - Cancer	GSM2138892	16.01	SCD
Liver - Cancer	GSM2343444	7.732	ATF3	Liver - Cancer	GSM2343444	16.01	SCD
Liver - Cancer	GSM2343192	7.734	ATF3	Liver - Cancer	GSM2343192	16	SCD
Liver - Cancer	GSM2369724	7.734	ATF3	Liver - Cancer	GSM2369724	16	SCD
Liver - Cancer	GSM2343113	7.736	ATF3	Liver - Cancer	GSM2343113	16	SCD
Liver - Cancer	GSM2344890	7.738	ATF3	Liver - Cancer	GSM2344890	16	SCD
Liver - Cancer	GSM2138893	7.74	ATF3	Liver - Cancer	GSM2138893	16	SCD
Liver - Cancer	GSM3081775	7.744	ATF3	Liver - Cancer	GSM3081775	15.99	SCD
Liver - Cancer	GSM2053467	7.747	ATF3	Liver - Cancer	GSM2053467	15.99	SCD
Liver - Cancer	GSM2343174	7.75	ATF3	Liver - Cancer	GSM2343174	15.99	SCD
Liver - Cancer	GSM2343822	7.751	ATF3	Liver - Cancer	GSM2343822	15.99	SCD
Liver - Cancer	GSM3150585	7.751	ATF3	Liver - Cancer	GSM3150585	15.98	SCD
Liver - Cancer	GSM2344132	7.752	ATF3	Liver - Cancer	GSM2344132	15.98	SCD
Liver - Cancer	GSM2343555	7.753	ATF3	Liver - Cancer	GSM2343555	15.97	SCD
Liver - Cancer	GSM3315694	7.755	ATF3	Liver - Cancer	GSM3315694	15.97	SCD
Liver - Cancer	GSM2344089	7.758	ATF3	Liver - Cancer	GSM2344089	15.97	SCD
Liver - Cancer	GSM2138804	7.761	ATF3	Liver - Cancer	GSM2138804	15.97	SCD
Liver - Cancer	GSM1447485	7.763	ATF3	Liver - Cancer	GSM1447485	15.97	SCD
Liver - Cancer	GSM2748200	7.763	ATF3	Liver - Cancer	GSM2748200	15.97	SCD
Liver - Cancer	GSM4119084	7.763	ATF3	Liver - Cancer	GSM4119084	15.97	SCD
Liver - Cancer	GSM2343800	7.765	ATF3	Liver - Cancer	GSM2343800	15.96	SCD
Liver - Cancer	GSM1646688	7.768	ATF3	Liver - Cancer	GSM1646688	15.96	SCD
Liver - Cancer	GSM3315695	7.768	ATF3	Liver - Cancer	GSM3315695	15.96	SCD
Liver - Cancer	GSM2343140	7.771	ATF3	Liver - Cancer	GSM2343140	15.95	SCD
Liver - Cancer	GSM2740949	7.771	ATF3	Liver - Cancer	GSM2740949	15.95	SCD
Liver - Cancer	GSM2559748	7.775	ATF3	Liver - Cancer	GSM2559748	15.95	SCD
Liver - Cancer	GSM2334901	7.776	ATF3	Liver - Cancer	GSM2334901	15.95	SCD
Liver - Cancer	GSM1646685	7.777	ATF3	Liver - Cancer	GSM1646685	15.95	SCD
Liver - Cancer	GSM2343528	7.778	ATF3	Liver - Cancer	GSM2343528	15.95	SCD
Liver - Cancer	GSM1646696	7.781	ATF3	Liver - Cancer	GSM1646696	15.94	SCD
Liver - Cancer	GSM2586967	7.784	ATF3	Liver - Cancer	GSM2586967	15.94	SCD
Liver - Cancer	GSM2343529	7.786	ATF3	Liver - Cancer	GSM2343529	15.94	SCD
Liver - Cancer	GSM2369723	7.786	ATF3	Liver - Cancer	GSM2369723	15.94	SCD
Liver - Cancer	GSM3150207	7.786	ATF3	Liver - Cancer	GSM3150207	15.94	SCD
Liver - Cancer	GSM3417857	7.788	ATF3	Liver - Cancer	GSM3417857	15.93	SCD
Liver - Cancer	GSM3556991	7.789	ATF3	Liver - Cancer	GSM3556991	15.93	SCD
Liver - Cancer	GSM2344350	7.79	ATF3	Liver - Cancer	GSM2344350	15.93	SCD
Liver - Cancer	GSM2344889	7.792	ATF3	Liver - Cancer	GSM2344889	15.93	SCD
Liver - Cancer	GSM2735676	7.793	ATF3	Liver - Cancer	GSM2735676	15.93	SCD
Liver - Cancer	GSM1576789	7.796	ATF3	Liver - Cancer	GSM1576789	15.92	SCD
Liver - Cancer	GSM3813813	7.796	ATF3	Liver - Cancer	GSM3813813	15.92	SCD
Liver - Cancer	GSM2138847	7.798	ATF3	Liver - Cancer	GSM2138847	15.92	SCD
Liver - Cancer	GSM2138846	7.798	ATF3	Liver - Cancer	GSM2138846	15.92	SCD
Liver - Cancer	GSM2586972	7.798	ATF3	Liver - Cancer	GSM2586972	15.91	SCD
Liver - Cancer	GSM3813812	7.801	ATF3	Liver - Cancer	GSM3813812	15.91	SCD
Liver - Cancer	GSM2343169	7.802	ATF3	Liver - Cancer	GSM2343169	15.91	SCD
Liver - Cancer	GSM4038485	7.803	ATF3	Liver - Cancer	GSM4038485	15.91	SCD
Liver - Cancer	GSM2343658	7.804	ATF3	Liver - Cancer	GSM2343658	15.91	SCD
Liver - Cancer	GSM2883947	7.804	ATF3	Liver - Cancer	GSM2883947	15.9	SCD
Liver - Cancer	GSM3105102	7.808	ATF3	Liver - Cancer	GSM3105102	15.9	SCD
Liver - Cancer	GSM2138883	7.809	ATF3	Liver - Cancer	GSM2138883	15.9	SCD
Liver - Cancer	GSM1646717	7.81	ATF3	Liver - Cancer	GSM1646717	15.89	SCD
Liver - Cancer	GSM2344372	7.81	ATF3	Liver - Cancer	GSM2344372	15.89	SCD
Liver - Cancer	GSM2138830	7.811	ATF3	Liver - Cancer	GSM2138830	15.89	SCD
Liver - Cancer	GSM2053491	7.811	ATF3	Liver - Cancer	GSM2053491	15.88	SCD
Liver - Cancer	GSM1519353	7.812	ATF3	Liver - Cancer	GSM1519353	15.88	SCD
Liver - Cancer	GSM2070037	7.812	ATF3	Liver - Cancer	GSM2070037	15.88	SCD
Liver - Cancer	GSM2138783	7.813	ATF3	Liver - Cancer	GSM2138783	15.88	SCD
Liver - Cancer	GSM2138668	7.814	ATF3	Liver - Cancer	GSM2138668	15.88	SCD
Liver - Cancer	GSM2757326	7.815	ATF3	Liver - Cancer	GSM2757326	15.87	SCD
Liver - Cancer	GSM3972241	7.816	ATF3	Liver - Cancer	GSM3972241	15.87	SCD
Liver - Cancer	GSM2627025	7.817	ATF3	Liver - Cancer	GSM2627025	15.87	SCD
Liver - Cancer	GSM2740945	7.818	ATF3	Liver - Cancer	GSM2740945	15.87	SCD
Liver - Cancer	GSM3370150	7.823	ATF3	Liver - Cancer	GSM3370150	15.87	SCD
Liver - Cancer	GSM1646722	7.824	ATF3	Liver - Cancer	GSM1646722	15.87	SCD
Liver - Cancer	GSM2138667	7.825	ATF3	Liver - Cancer	GSM2138667	15.87	SCD
Liver - Cancer	GSM3536107	7.828	ATF3	Liver - Cancer	GSM3536107	15.87	SCD
Liver - Cancer	GSM3556995	7.829	ATF3	Liver - Cancer	GSM3556995	15.86	SCD
Liver - Cancer	GSM1646714	7.833	ATF3	Liver - Cancer	GSM1646714	15.86	SCD
Liver - Cancer	GSM2053465	7.833	ATF3	Liver - Cancer	GSM2053465	15.86	SCD
Liver - Cancer	GSM2343936	7.834	ATF3	Liver - Cancer	GSM2343936	15.86	SCD
Liver - Cancer	GSM2344007	7.836	ATF3	Liver - Cancer	GSM2344007	15.86	SCD
Liver - Cancer	GSM2138811	7.838	ATF3	Liver - Cancer	GSM2138811	15.86	SCD
Liver - Cancer	GSM2343801	7.838	ATF3	Liver - Cancer	GSM2343801	15.86	SCD
Liver - Cancer	GSM2228741	7.844	ATF3	Liver - Cancer	GSM2228741	15.86	SCD
Liver - Cancer	GSM3536105	7.844	ATF3	Liver - Cancer	GSM3536105	15.86	SCD
Liver - Cancer	GSM4149710	7.844	ATF3	Liver - Cancer	GSM4149710	15.86	SCD
Liver - Cancer	GSM3423948	7.846	ATF3	Liver - Cancer	GSM3423948	15.86	SCD
Liver - Cancer	GSM4088772	7.847	ATF3	Liver - Cancer	GSM4088772	15.85	SCD
Liver - Cancer	GSM2344312	7.848	ATF3	Liver - Cancer	GSM2344312	15.85	SCD
Liver - Cancer	GSM2138792	7.849	ATF3	Liver - Cancer	GSM2138792	15.85	SCD
Liver - Cancer	GSM2344024	7.851	ATF3	Liver - Cancer	GSM2344024	15.84	SCD
Liver - Cancer	GSM2334892	7.854	ATF3	Liver - Cancer	GSM2334892	15.84	SCD
Liver - Cancer	GSM2138831	7.856	ATF3	Liver - Cancer	GSM2138831	15.84	SCD
Liver - Cancer	GSM2343170	7.857	ATF3	Liver - Cancer	GSM2343170	15.84	SCD
Liver - Cancer	GSM2343749	7.857	ATF3	Liver - Cancer	GSM2343749	15.84	SCD
Liver - Cancer	GSM2344131	7.858	ATF3	Liver - Cancer	GSM2344131	15.84	SCD
Liver - Cancer	GSM2138838	7.861	ATF3	Liver - Cancer	GSM2138838	15.84	SCD
Liver - Cancer	GSM3425550	7.861	ATF3	Liver - Cancer	GSM3425550	15.84	SCD
Liver - Cancer	GSM3150208	7.861	ATF3	Liver - Cancer	GSM3150208	15.84	SCD
Liver - Cancer	GSM3670435	7.862	ATF3	Liver - Cancer	GSM3670435	15.83	SCD
Liver - Cancer	GSM2138886	7.863	ATF3	Liver - Cancer	GSM2138886	15.83	SCD
Liver - Cancer	GSM2343975	7.864	ATF3	Liver - Cancer	GSM2343975	15.83	SCD
Liver - Cancer	GSM1646708	7.869	ATF3	Liver - Cancer	GSM1646708	15.83	SCD
Liver - Cancer	GSM2343727	7.869	ATF3	Liver - Cancer	GSM2343727	15.83	SCD
Liver - Cancer	GSM2343203	7.87	ATF3	Liver - Cancer	GSM2343203	15.83	SCD
Liver - Cancer	GSM2344119	7.871	ATF3	Liver - Cancer	GSM2344119	15.83	SCD
Liver - Cancer	GSM3417858	7.875	ATF3	Liver - Cancer	GSM3417858	15.83	SCD
Liver - Cancer	GSM3556994	7.878	ATF3	Liver - Cancer	GSM3556994	15.82	SCD
Liver - Cancer	GSM3738726	7.878	ATF3	Liver - Cancer	GSM3738726	15.82	SCD
Liver - Cancer	GSM2344006	7.886	ATF3	Liver - Cancer	GSM2344006	15.82	SCD
Liver - Cancer	GSM2344030	7.887	ATF3	Liver - Cancer	GSM2344030	15.82	SCD
Liver - Cancer	GSM3536096	7.888	ATF3	Liver - Cancer	GSM3536096	15.82	SCD
Liver - Cancer	GSM2138882	7.889	ATF3	Liver - Cancer	GSM2138882	15.81	SCD
Liver - Cancer	GSM2344892	7.892	ATF3	Liver - Cancer	GSM2344892	15.81	SCD
Liver - Cancer	GSM2343633	7.894	ATF3	Liver - Cancer	GSM2343633	15.81	SCD
Liver - Cancer	GSM2344093	7.895	ATF3	Liver - Cancer	GSM2344093	15.81	SCD
Liver - Cancer	GSM2332409	7.895	ATF3	Liver - Cancer	GSM2332409	15.81	SCD
Liver - Cancer	GSM2343081	7.897	ATF3	Liver - Cancer	GSM2343081	15.8	SCD
Liver - Cancer	GSM3370140	7.899	ATF3	Liver - Cancer	GSM3370140	15.8	SCD
Liver - Cancer	GSM2344185	7.901	ATF3	Liver - Cancer	GSM2344185	15.8	SCD
Liver - Cancer	GSM2586969	7.901	ATF3	Liver - Cancer	GSM2586969	15.8	SCD
Liver - Cancer	GSM2343287	7.902	ATF3	Liver - Cancer	GSM2343287	15.8	SCD
Liver - Cancer	GSM2410389	7.903	ATF3	Liver - Cancer	GSM2410389	15.8	SCD
Liver - Cancer	GSM2343307	7.904	ATF3	Liver - Cancer	GSM2343307	15.8	SCD
Liver - Cancer	GSM2344393	7.908	ATF3	Liver - Cancer	GSM2344393	15.8	SCD
Liver - Cancer	GSM3556997	7.911	ATF3	Liver - Cancer	GSM3556997	15.79	SCD
Liver - Cancer	GSM2463225	7.912	ATF3	Liver - Cancer	GSM2463225	15.79	SCD
Liver - Cancer	GSM2062418	7.914	ATF3	Liver - Cancer	GSM2062418	15.79	SCD
Liver - Cancer	GSM2551577	7.916	ATF3	Liver - Cancer	GSM2551577	15.79	SCD
Liver - Cancer	GSM2138766	7.918	ATF3	Liver - Cancer	GSM2138766	15.79	SCD
Liver - Cancer	GSM2343465	7.92	ATF3	Liver - Cancer	GSM2343465	15.79	SCD
Liver - Cancer	GSM2343964	7.921	ATF3	Liver - Cancer	GSM2343964	15.79	SCD
Liver - Cancer	GSM2766532	7.922	ATF3	Liver - Cancer	GSM2766532	15.79	SCD
Liver - Cancer	GSM2766536	7.926	ATF3	Liver - Cancer	GSM2766536	15.78	SCD
Liver - Cancer	GSM3395005	7.926	ATF3	Liver - Cancer	GSM3395005	15.78	SCD
Liver - Cancer	GSM2343971	7.927	ATF3	Liver - Cancer	GSM2343971	15.77	SCD
Liver - Cancer	GSM2740947	7.928	ATF3	Liver - Cancer	GSM2740947	15.77	SCD
Liver - Cancer	GSM2343288	7.933	ATF3	Liver - Cancer	GSM2343288	15.77	SCD
Liver - Cancer	GSM2343947	7.934	ATF3	Liver - Cancer	GSM2343947	15.77	SCD
Liver - Cancer	GSM2070048	7.935	ATF3	Liver - Cancer	GSM2070048	15.77	SCD
Liver - Cancer	GSM2883952	7.937	ATF3	Liver - Cancer	GSM2883952	15.77	SCD
Liver - Cancer	GSM2344184	7.938	ATF3	Liver - Cancer	GSM2344184	15.76	SCD
Liver - Cancer	GSM2344033	7.939	ATF3	Liver - Cancer	GSM2344033	15.76	SCD
Liver - Cancer	GSM2343082	7.942	ATF3	Liver - Cancer	GSM2343082	15.76	SCD
Liver - Cancer	GSM2081387	7.942	ATF3	Liver - Cancer	GSM2081387	15.76	SCD
Liver - Cancer	GSM2945853	7.942	ATF3	Liver - Cancer	GSM2945853	15.76	SCD
Liver - Cancer	GSM2343434	7.946	ATF3	Liver - Cancer	GSM2343434	15.76	SCD
Liver - Cancer	GSM2343998	7.948	ATF3	Liver - Cancer	GSM2343998	15.76	SCD
Liver - Cancer	GSM2344042	7.95	ATF3	Liver - Cancer	GSM2344042	15.76	SCD
Liver - Cancer	GSM2334884	7.953	ATF3	Liver - Cancer	GSM2334884	15.76	SCD
Liver - Cancer	GSM2977144	7.954	ATF3	Liver - Cancer	GSM2977144	15.76	SCD
Liver - Cancer	GSM2800808	7.955	ATF3	Liver - Cancer	GSM2800808	15.75	SCD
Liver - Cancer	GSM2070030	7.959	ATF3	Liver - Cancer	GSM2070030	15.75	SCD
Liver - Cancer	GSM2343114	7.962	ATF3	Liver - Cancer	GSM2343114	15.75	SCD
Liver - Cancer	GSM2344054	7.965	ATF3	Liver - Cancer	GSM2344054	15.75	SCD
Liver - Cancer	GSM2344088	7.967	ATF3	Liver - Cancer	GSM2344088	15.75	SCD
Liver - Cancer	GSM3972239	7.967	ATF3	Liver - Cancer	GSM3972239	15.74	SCD
Liver - Cancer	GSM2343970	7.969	ATF3	Liver - Cancer	GSM2343970	15.74	SCD
Liver - Cancer	GSM2138887	7.969	ATF3	Liver - Cancer	GSM2138887	15.74	SCD
Liver - Cancer	GSM4119087	7.97	ATF3	Liver - Cancer	GSM4119087	15.74	SCD
Liver - Cancer	GSM3738719	7.972	ATF3	Liver - Cancer	GSM3738719	15.74	SCD
Liver - Cancer	GSM3105103	7.973	ATF3	Liver - Cancer	GSM3105103	15.74	SCD
Liver - Cancer	GSM2138861	7.975	ATF3	Liver - Cancer	GSM2138861	15.74	SCD
Liver - Cancer	GSM2480442	7.975	ATF3	Liver - Cancer	GSM2480442	15.73	SCD
Liver - Cancer	GSM2735678	7.975	ATF3	Liver - Cancer	GSM2735678	15.73	SCD
Liver - Cancer	GSM2053472	7.976	ATF3	Liver - Cancer	GSM2053472	15.73	SCD
Liver - Cancer	GSM2081381	7.977	ATF3	Liver - Cancer	GSM2081381	15.73	SCD
Liver - Cancer	GSM3105101	7.978	ATF3	Liver - Cancer	GSM3105101	15.73	SCD
Liver - Cancer	GSM3557004	7.978	ATF3	Liver - Cancer	GSM3557004	15.73	SCD
Liver - Cancer	GSM4059326	7.983	ATF3	Liver - Cancer	GSM4059326	15.73	SCD
Liver - Cancer	GSM2072618	7.984	ATF3	Liver - Cancer	GSM2072618	15.73	SCD
Liver - Cancer	GSM2344349	7.984	ATF3	Liver - Cancer	GSM2344349	15.73	SCD
Liver - Cancer	GSM2343308	7.986	ATF3	Liver - Cancer	GSM2343308	15.73	SCD
Liver - Cancer	GSM2095704	7.987	ATF3	Liver - Cancer	GSM2095704	15.73	SCD
Liver - Cancer	GSM2138689	7.988	ATF3	Liver - Cancer	GSM2138689	15.72	SCD
Liver - Cancer	GSM2343805	7.989	ATF3	Liver - Cancer	GSM2343805	15.72	SCD
Liver - Cancer	GSM1646728	7.99	ATF3	Liver - Cancer	GSM1646728	15.72	SCD
Liver - Cancer	GSM1558624	7.99	ATF3	Liver - Cancer	GSM1558624	15.72	SCD
Liver - Cancer	GSM2344211	7.99	ATF3	Liver - Cancer	GSM2344211	15.72	SCD
Liver - Cancer	GSM3536091	7.992	ATF3	Liver - Cancer	GSM3536091	15.72	SCD
Liver - Cancer	GSM2343983	7.995	ATF3	Liver - Cancer	GSM2343983	15.72	SCD
Liver - Cancer	GSM2228742	7.996	ATF3	Liver - Cancer	GSM2228742	15.72	SCD
Liver - Cancer	GSM2326084	7.997	ATF3	Liver - Cancer	GSM2326084	15.72	SCD
Liver - Cancer	GSM2344029	7.997	ATF3	Liver - Cancer	GSM2344029	15.72	SCD
Liver - Cancer	GSM2740954	8	ATF3	Liver - Cancer	GSM2740954	15.71	SCD
Liver - Cancer	GSM2343878	8.002	ATF3	Liver - Cancer	GSM2343878	15.71	SCD
Liver - Cancer	GSM3319265	8.002	ATF3	Liver - Cancer	GSM3319265	15.71	SCD
Liver - Cancer	GSM3495151	8.004	ATF3	Liver - Cancer	GSM3495151	15.71	SCD
Liver - Cancer	GSM2680343	8.008	ATF3	Liver - Cancer	GSM2680343	15.71	SCD
Liver - Cancer	GSM2343838	8.01	ATF3	Liver - Cancer	GSM2343838	15.7	SCD
Liver - Cancer	GSM2138755	8.011	ATF3	Liver - Cancer	GSM2138755	15.7	SCD
Liver - Cancer	GSM2343982	8.013	ATF3	Liver - Cancer	GSM2343982	15.7	SCD
Liver - Cancer	GSM2343464	8.014	ATF3	Liver - Cancer	GSM2343464	15.7	SCD
Liver - Cancer	GSM2344055	8.015	ATF3	Liver - Cancer	GSM2344055	15.7	SCD
Liver - Cancer	GSM2343999	8.016	ATF3	Liver - Cancer	GSM2343999	15.69	SCD
Liver - Cancer	GSM2343223	8.017	ATF3	Liver - Cancer	GSM2343223	15.69	SCD
Liver - Cancer	GSM2463226	8.018	ATF3	Liver - Cancer	GSM2463226	15.69	SCD
Liver - Cancer	GSM3105104	8.021	ATF3	Liver - Cancer	GSM3105104	15.69	SCD
Liver - Cancer	GSM2766535	8.022	ATF3	Liver - Cancer	GSM2766535	15.69	SCD
Liver - Cancer	GSM2177861	8.022	ATF3	Liver - Cancer	GSM2177861	15.69	SCD
Liver - Cancer	GSM2343632	8.023	ATF3	Liver - Cancer	GSM2343632	15.69	SCD
Liver - Cancer	GSM2343334	8.024	ATF3	Liver - Cancer	GSM2343334	15.69	SCD
Liver - Cancer	GSM2480438	8.029	ATF3	Liver - Cancer	GSM2480438	15.69	SCD
Liver - Cancer	GSM3100880	8.032	ATF3	Liver - Cancer	GSM3100880	15.68	SCD
Liver - Cancer	GSM4149712	8.032	ATF3	Liver - Cancer	GSM4149712	15.68	SCD
Liver - Cancer	GSM2344311	8.036	ATF3	Liver - Cancer	GSM2344311	15.68	SCD
Liver - Cancer	GSM2973543	8.036	ATF3	Liver - Cancer	GSM2973543	15.68	SCD
Liver - Cancer	GSM2334910	8.038	ATF3	Liver - Cancer	GSM2334910	15.68	SCD
Liver - Cancer	GSM1831602	8.039	ATF3	Liver - Cancer	GSM1831602	15.68	SCD
Liver - Cancer	GSM3557006	8.039	ATF3	Liver - Cancer	GSM3557006	15.67	SCD
Liver - Cancer	GSM2757327	8.04	ATF3	Liver - Cancer	GSM2757327	15.67	SCD
Liver - Cancer	GSM4126926	8.04	ATF3	Liver - Cancer	GSM4126926	15.67	SCD
Liver - Cancer	GSM2343877	8.043	ATF3	Liver - Cancer	GSM2343877	15.67	SCD
Liver - Cancer	GSM2480476	8.043	ATF3	Liver - Cancer	GSM2480476	15.67	SCD
Liver - Cancer	GSM4088771	8.043	ATF3	Liver - Cancer	GSM4088771	15.67	SCD
Liver - Cancer	GSM2343728	8.05	ATF3	Liver - Cancer	GSM2343728	15.67	SCD
Liver - Cancer	GSM4149708	8.05	ATF3	Liver - Cancer	GSM4149708	15.67	SCD
Liver - Cancer	GSM3536118	8.052	ATF3	Liver - Cancer	GSM3536118	15.67	SCD
Liver - Cancer	GSM2343616	8.053	ATF3	Liver - Cancer	GSM2343616	15.66	SCD
Liver - Cancer	GSM4149711	8.055	ATF3	Liver - Cancer	GSM4149711	15.66	SCD
Liver - Cancer	GSM2800810	8.056	ATF3	Liver - Cancer	GSM2800810	15.66	SCD
Liver - Cancer	GSM2343202	8.057	ATF3	Liver - Cancer	GSM2343202	15.66	SCD
Liver - Cancer	GSM2343147	8.061	ATF3	Liver - Cancer	GSM2343147	15.66	SCD
Liver - Cancer	GSM1363506	8.062	ATF3	Liver - Cancer	GSM1363506	15.66	SCD
Liver - Cancer	GSM3576372	8.062	ATF3	Liver - Cancer	GSM3576372	15.66	SCD
Liver - Cancer	GSM3425549	8.064	ATF3	Liver - Cancer	GSM3425549	15.66	SCD
Liver - Cancer	GSM3574731	8.065	ATF3	Liver - Cancer	GSM3574731	15.65	SCD
Liver - Cancer	GSM2070053	8.067	ATF3	Liver - Cancer	GSM2070053	15.65	SCD
Liver - Cancer	GSM1447490	8.067	ATF3	Liver - Cancer	GSM1447490	15.65	SCD
Liver - Cancer	GSM3813811	8.067	ATF3	Liver - Cancer	GSM3813811	15.65	SCD
Liver - Cancer	GSM2388508	8.068	ATF3	Liver - Cancer	GSM2388508	15.65	SCD
Liver - Cancer	GSM2463224	8.068	ATF3	Liver - Cancer	GSM2463224	15.65	SCD
Liver - Cancer	GSM2343197	8.07	ATF3	Liver - Cancer	GSM2343197	15.65	SCD
Liver - Cancer	GSM2343445	8.071	ATF3	Liver - Cancer	GSM2343445	15.64	SCD
Liver - Cancer	GSM3370161	8.072	ATF3	Liver - Cancer	GSM3370161	15.64	SCD
Liver - Cancer	GSM1519354	8.073	ATF3	Liver - Cancer	GSM1519354	15.64	SCD
Liver - Cancer	GSM3417860	8.073	ATF3	Liver - Cancer	GSM3417860	15.64	SCD
Liver - Cancer	GSM2343935	8.074	ATF3	Liver - Cancer	GSM2343935	15.64	SCD
Liver - Cancer	GSM2095705	8.074	ATF3	Liver - Cancer	GSM2095705	15.64	SCD
Liver - Cancer	GSM3430714	8.074	ATF3	Liver - Cancer	GSM3430714	15.63	SCD
Liver - Cancer	GSM2740943	8.076	ATF3	Liver - Cancer	GSM2740943	15.63	SCD
Liver - Cancer	GSM2344041	8.077	ATF3	Liver - Cancer	GSM2344041	15.63	SCD
Liver - Cancer	GSM2344243	8.081	ATF3	Liver - Cancer	GSM2344243	15.63	SCD
Liver - Cancer	GSM3395008	8.081	ATF3	Liver - Cancer	GSM3395008	15.63	SCD
Liver - Cancer	GSM3972247	8.082	ATF3	Liver - Cancer	GSM3972247	15.62	SCD
Liver - Cancer	GSM2525732	8.083	ATF3	Liver - Cancer	GSM2525732	15.62	SCD
Liver - Cancer	GSM3556998	8.083	ATF3	Liver - Cancer	GSM3556998	15.62	SCD
Liver - Cancer	GSM2343713	8.087	ATF3	Liver - Cancer	GSM2343713	15.62	SCD
Liver - Cancer	GSM3450395	8.093	ATF3	Liver - Cancer	GSM3450395	15.61	SCD
Liver - Cancer	GSM2343969	8.095	ATF3	Liver - Cancer	GSM2343969	15.61	SCD
Liver - Cancer	GSM3450381	8.095	ATF3	Liver - Cancer	GSM3450381	15.61	SCD
Liver - Cancer	GSM4059322	8.095	ATF3	Liver - Cancer	GSM4059322	15.61	SCD
Liver - Cancer	GSM2343332	8.097	ATF3	Liver - Cancer	GSM2343332	15.61	SCD
Liver - Cancer	GSM3670426	8.097	ATF3	Liver - Cancer	GSM3670426	15.61	SCD
Liver - Cancer	GSM2185673	8.098	ATF3	Liver - Cancer	GSM2185673	15.61	SCD
Liver - Cancer	GSM2138860	8.098	ATF3	Liver - Cancer	GSM2138860	15.61	SCD
Liver - Cancer	GSM2344031	8.1	ATF3	Liver - Cancer	GSM2344031	15.6	SCD
Liver - Cancer	GSM1646733	8.101	ATF3	Liver - Cancer	GSM1646733	15.6	SCD
Liver - Cancer	GSM3738723	8.108	ATF3	Liver - Cancer	GSM3738723	15.6	SCD
Liver - Cancer	GSM1211432	8.109	ATF3	Liver - Cancer	GSM1211432	15.6	SCD
Liver - Cancer	GSM2800809	8.11	ATF3	Liver - Cancer	GSM2800809	15.6	SCD
Liver - Cancer	GSM3370138	8.11	ATF3	Liver - Cancer	GSM3370138	15.6	SCD
Liver - Cancer	GSM3450382	8.112	ATF3	Liver - Cancer	GSM3450382	15.6	SCD
Liver - Cancer	GSM3972240	8.112	ATF3	Liver - Cancer	GSM3972240	15.6	SCD
Liver - Cancer	GSM1646700	8.113	ATF3	Liver - Cancer	GSM1646700	15.59	SCD
Liver - Cancer	GSM2794859	8.113	ATF3	Liver - Cancer	GSM2794859	15.59	SCD
Liver - Cancer	GSM2138678	8.116	ATF3	Liver - Cancer	GSM2138678	15.59	SCD
Liver - Cancer	GSM3556996	8.117	ATF3	Liver - Cancer	GSM3556996	15.59	SCD
Liver - Cancer	GSM2344034	8.122	ATF3	Liver - Cancer	GSM2344034	15.59	SCD
Liver - Cancer	GSM2138688	8.124	ATF3	Liver - Cancer	GSM2138688	15.59	SCD
Liver - Cancer	GSM2702323	8.124	ATF3	Liver - Cancer	GSM2702323	15.59	SCD
Liver - Cancer	GSM2326085	8.128	ATF3	Liver - Cancer	GSM2326085	15.59	SCD
Liver - Cancer	GSM2343806	8.129	ATF3	Liver - Cancer	GSM2343806	15.58	SCD
Liver - Cancer	GSM3557000	8.129	ATF3	Liver - Cancer	GSM3557000	15.58	SCD
Liver - Cancer	GSM2343605	8.13	ATF3	Liver - Cancer	GSM2343605	15.58	SCD
Liver - Cancer	GSM2177862	8.131	ATF3	Liver - Cancer	GSM2177862	15.58	SCD
Liver - Cancer	GSM1363542	8.132	ATF3	Liver - Cancer	GSM1363542	15.57	SCD
Liver - Cancer	GSM2070047	8.133	ATF3	Liver - Cancer	GSM2070047	15.57	SCD
Liver - Cancer	GSM2740953	8.133	ATF3	Liver - Cancer	GSM2740953	15.57	SCD
Liver - Cancer	GSM3854445	8.133	ATF3	Liver - Cancer	GSM3854445	15.57	SCD
Liver - Cancer	GSM2344021	8.134	ATF3	Liver - Cancer	GSM2344021	15.57	SCD
Liver - Cancer	GSM2138732	8.136	ATF3	Liver - Cancer	GSM2138732	15.57	SCD
Liver - Cancer	GSM2343178	8.138	ATF3	Liver - Cancer	GSM2343178	15.57	SCD
Liver - Cancer	GSM2138814	8.138	ATF3	Liver - Cancer	GSM2138814	15.57	SCD
Liver - Cancer	GSM2344025	8.14	ATF3	Liver - Cancer	GSM2344025	15.57	SCD
Liver - Cancer	GSM2343714	8.144	ATF3	Liver - Cancer	GSM2343714	15.56	SCD
Liver - Cancer	GSM1704036	8.147	ATF3	Liver - Cancer	GSM1704036	15.56	SCD
Liver - Cancer	GSM1704029	8.147	ATF3	Liver - Cancer	GSM1704029	15.56	SCD
Liver - Cancer	GSM2138679	8.147	ATF3	Liver - Cancer	GSM2138679	15.56	SCD
Liver - Cancer	GSM2343196	8.148	ATF3	Liver - Cancer	GSM2343196	15.56	SCD
Liver - Cancer	GSM2344224	8.154	ATF3	Liver - Cancer	GSM2344224	15.56	SCD
Liver - Cancer	GSM3417859	8.158	ATF3	Liver - Cancer	GSM3417859	15.55	SCD
Liver - Cancer	GSM2463227	8.159	ATF3	Liver - Cancer	GSM2463227	15.55	SCD
Liver - Cancer	GSM2773157	8.16	ATF3	Liver - Cancer	GSM2773157	15.55	SCD
Liver - Cancer	GSM2343358	8.163	ATF3	Liver - Cancer	GSM2343358	15.55	SCD
Liver - Cancer	GSM2343968	8.164	ATF3	Liver - Cancer	GSM2343968	15.55	SCD
Liver - Cancer	GSM2344023	8.166	ATF3	Liver - Cancer	GSM2344023	15.54	SCD
Liver - Cancer	GSM2343837	8.168	ATF3	Liver - Cancer	GSM2343837	15.54	SCD
Liver - Cancer	GSM2138841	8.17	ATF3	Liver - Cancer	GSM2138841	15.54	SCD
Liver - Cancer	GSM3450396	8.17	ATF3	Liver - Cancer	GSM3450396	15.54	SCD
Liver - Cancer	GSM2343225	8.171	ATF3	Liver - Cancer	GSM2343225	15.54	SCD
Liver - Cancer	GSM2343148	8.178	ATF3	Liver - Cancer	GSM2343148	15.53	SCD
Liver - Cancer	GSM3417861	8.186	ATF3	Liver - Cancer	GSM3417861	15.53	SCD
Liver - Cancer	GSM1576785	8.188	ATF3	Liver - Cancer	GSM1576785	15.53	SCD
Liver - Cancer	GSM2138839	8.191	ATF3	Liver - Cancer	GSM2138839	15.53	SCD
Liver - Cancer	GSM2794858	8.196	ATF3	Liver - Cancer	GSM2794858	15.53	SCD
Liver - Cancer	GSM3100881	8.199	ATF3	Liver - Cancer	GSM3100881	15.53	SCD
Liver - Cancer	GSM2070035	8.2	ATF3	Liver - Cancer	GSM2070035	15.52	SCD
Liver - Cancer	GSM2344065	8.2	ATF3	Liver - Cancer	GSM2344065	15.52	SCD
Liver - Cancer	GSM2344022	8.201	ATF3	Liver - Cancer	GSM2344022	15.52	SCD
Liver - Cancer	GSM4119099	8.202	ATF3	Liver - Cancer	GSM4119099	15.52	SCD
Liver - Cancer	GSM2344158	8.207	ATF3	Liver - Cancer	GSM2344158	15.52	SCD
Liver - Cancer	GSM1646729	8.208	ATF3	Liver - Cancer	GSM1646729	15.52	SCD
Liver - Cancer	GSM3972232	8.211	ATF3	Liver - Cancer	GSM3972232	15.51	SCD
Liver - Cancer	GSM2344066	8.213	ATF3	Liver - Cancer	GSM2344066	15.51	SCD
Liver - Cancer	GSM3738727	8.215	ATF3	Liver - Cancer	GSM3738727	15.51	SCD
Liver - Cancer	GSM3972252	8.215	ATF3	Liver - Cancer	GSM3972252	15.5	SCD
Liver - Cancer	GSM2344094	8.219	ATF3	Liver - Cancer	GSM2344094	15.5	SCD
Liver - Cancer	GSM2332408	8.219	ATF3	Liver - Cancer	GSM2332408	15.5	SCD
Liver - Cancer	GSM3536101	8.22	ATF3	Liver - Cancer	GSM3536101	15.49	SCD
Liver - Cancer	GSM3430712	8.222	ATF3	Liver - Cancer	GSM3430712	15.49	SCD
Liver - Cancer	GSM2551573	8.223	ATF3	Liver - Cancer	GSM2551573	15.49	SCD
Liver - Cancer	GSM3854448	8.225	ATF3	Liver - Cancer	GSM3854448	15.49	SCD
Liver - Cancer	GSM4149713	8.227	ATF3	Liver - Cancer	GSM4149713	15.49	SCD
Liver - Cancer	GSM2344242	8.229	ATF3	Liver - Cancer	GSM2344242	15.49	SCD
Liver - Cancer	GSM1447491	8.23	ATF3	Liver - Cancer	GSM1447491	15.49	SCD
Liver - Cancer	GSM2344199	8.23	ATF3	Liver - Cancer	GSM2344199	15.49	SCD
Liver - Cancer	GSM2138815	8.23	ATF3	Liver - Cancer	GSM2138815	15.48	SCD
Liver - Cancer	GSM2332410	8.231	ATF3	Liver - Cancer	GSM2332410	15.48	SCD
Liver - Cancer	GSM2343948	8.232	ATF3	Liver - Cancer	GSM2343948	15.48	SCD
Liver - Cancer	GSM3370134	8.232	ATF3	Liver - Cancer	GSM3370134	15.48	SCD
Liver - Cancer	GSM2475367	8.233	ATF3	Liver - Cancer	GSM2475367	15.48	SCD
Liver - Cancer	GSM2343617	8.234	ATF3	Liver - Cancer	GSM2343617	15.47	SCD
Liver - Cancer	GSM2053469	8.235	ATF3	Liver - Cancer	GSM2053469	15.47	SCD
Liver - Cancer	GSM2344032	8.236	ATF3	Liver - Cancer	GSM2344032	15.47	SCD
Liver - Cancer	GSM1558601	8.237	ATF3	Liver - Cancer	GSM1558601	15.47	SCD
Liver - Cancer	GSM1576786	8.237	ATF3	Liver - Cancer	GSM1576786	15.47	SCD
Liver - Cancer	GSM1646710	8.238	ATF3	Liver - Cancer	GSM1646710	15.47	SCD
Liver - Cancer	GSM2138704	8.238	ATF3	Liver - Cancer	GSM2138704	15.46	SCD
Liver - Cancer	GSM1558602	8.243	ATF3	Liver - Cancer	GSM1558602	15.46	SCD
Liver - Cancer	GSM1704035	8.249	ATF3	Liver - Cancer	GSM1704035	15.46	SCD
Liver - Cancer	GSM2344210	8.249	ATF3	Liver - Cancer	GSM2344210	15.46	SCD
Liver - Cancer	GSM3556993	8.252	ATF3	Liver - Cancer	GSM3556993	15.46	SCD
Liver - Cancer	GSM2138781	8.253	ATF3	Liver - Cancer	GSM2138781	15.46	SCD
Liver - Cancer	GSM3100882	8.253	ATF3	Liver - Cancer	GSM3100882	15.46	SCD
Liver - Cancer	GSM2343291	8.255	ATF3	Liver - Cancer	GSM2343291	15.46	SCD
Liver - Cancer	GSM2343079	8.258	ATF3	Liver - Cancer	GSM2343079	15.45	SCD
Liver - Cancer	GSM2138733	8.258	ATF3	Liver - Cancer	GSM2138733	15.45	SCD
Liver - Cancer	GSM2332415	8.258	ATF3	Liver - Cancer	GSM2332415	15.45	SCD
Liver - Cancer	GSM2702321	8.259	ATF3	Liver - Cancer	GSM2702321	15.45	SCD
Liver - Cancer	GSM2480464	8.26	ATF3	Liver - Cancer	GSM2480464	15.45	SCD
Liver - Cancer	GSM2410399	8.263	ATF3	Liver - Cancer	GSM2410399	15.44	SCD
Liver - Cancer	GSM2138780	8.264	ATF3	Liver - Cancer	GSM2138780	15.44	SCD
Liver - Cancer	GSM2138884	8.264	ATF3	Liver - Cancer	GSM2138884	15.44	SCD
Liver - Cancer	GSM2410398	8.269	ATF3	Liver - Cancer	GSM2410398	15.44	SCD
Liver - Cancer	GSM2334877	8.272	ATF3	Liver - Cancer	GSM2334877	15.44	SCD
Liver - Cancer	GSM3450394	8.272	ATF3	Liver - Cancer	GSM3450394	15.44	SCD
Liver - Cancer	GSM2326087	8.273	ATF3	Liver - Cancer	GSM2326087	15.43	SCD
Liver - Cancer	GSM2138754	8.273	ATF3	Liver - Cancer	GSM2138754	15.43	SCD
Liver - Cancer	GSM3100879	8.273	ATF3	Liver - Cancer	GSM3100879	15.43	SCD
Liver - Cancer	GSM2138741	8.279	ATF3	Liver - Cancer	GSM2138741	15.43	SCD
Liver - Cancer	GSM2883937	8.279	ATF3	Liver - Cancer	GSM2883937	15.43	SCD
Liver - Cancer	GSM2559751	8.282	ATF3	Liver - Cancer	GSM2559751	15.43	SCD
Liver - Cancer	GSM3556999	8.284	ATF3	Liver - Cancer	GSM3556999	15.42	SCD
Liver - Cancer	GSM2138673	8.286	ATF3	Liver - Cancer	GSM2138673	15.42	SCD
Liver - Cancer	GSM3557005	8.286	ATF3	Liver - Cancer	GSM3557005	15.42	SCD
Liver - Cancer	GSM2343224	8.289	ATF3	Liver - Cancer	GSM2343224	15.42	SCD
Liver - Cancer	GSM2343544	8.29	ATF3	Liver - Cancer	GSM2343544	15.41	SCD
Liver - Cancer	GSM2343606	8.29	ATF3	Liver - Cancer	GSM2343606	15.41	SCD
Liver - Cancer	GSM2138902	8.291	ATF3	Liver - Cancer	GSM2138902	15.41	SCD
Liver - Cancer	GSM1889915	8.293	ATF3	Liver - Cancer	GSM1889915	15.41	SCD
Liver - Cancer	GSM2064291	8.293	ATF3	Liver - Cancer	GSM2064291	15.41	SCD
Liver - Cancer	GSM2138750	8.297	ATF3	Liver - Cancer	GSM2138750	15.41	SCD
Liver - Cancer	GSM2343095	8.298	ATF3	Liver - Cancer	GSM2343095	15.4	SCD
Liver - Cancer	GSM3972235	8.301	ATF3	Liver - Cancer	GSM3972235	15.4	SCD
Liver - Cancer	GSM3813807	8.304	ATF3	Liver - Cancer	GSM3813807	15.4	SCD
Liver - Cancer	GSM4119101	8.304	ATF3	Liver - Cancer	GSM4119101	15.4	SCD
Liver - Cancer	GSM3370162	8.305	ATF3	Liver - Cancer	GSM3370162	15.4	SCD
Liver - Cancer	GSM1447495	8.306	ATF3	Liver - Cancer	GSM1447495	15.4	SCD
Liver - Cancer	GSM2138724	8.306	ATF3	Liver - Cancer	GSM2138724	15.4	SCD
Liver - Cancer	GSM3557002	8.306	ATF3	Liver - Cancer	GSM3557002	15.4	SCD
Liver - Cancer	GSM2306679	8.308	ATF3	Liver - Cancer	GSM2306679	15.39	SCD
Liver - Cancer	GSM3536089	8.309	ATF3	Liver - Cancer	GSM3536089	15.39	SCD
Liver - Cancer	GSM3146387	8.31	ATF3	Liver - Cancer	GSM3146387	15.39	SCD
Liver - Cancer	GSM2343222	8.311	ATF3	Liver - Cancer	GSM2343222	15.39	SCD
Liver - Cancer	GSM2891836	8.314	ATF3	Liver - Cancer	GSM2891836	15.39	SCD
Liver - Cancer	GSM3300794	8.314	ATF3	Liver - Cancer	GSM3300794	15.39	SCD
Liver - Cancer	GSM1447494	8.315	ATF3	Liver - Cancer	GSM1447494	15.39	SCD
Liver - Cancer	GSM2344020	8.315	ATF3	Liver - Cancer	GSM2344020	15.38	SCD
Liver - Cancer	GSM2344177	8.316	ATF3	Liver - Cancer	GSM2344177	15.38	SCD
Liver - Cancer	GSM3430710	8.317	ATF3	Liver - Cancer	GSM3430710	15.38	SCD
Liver - Cancer	GSM2344223	8.318	ATF3	Liver - Cancer	GSM2344223	15.38	SCD
Liver - Cancer	GSM2698818	8.319	ATF3	Liver - Cancer	GSM2698818	15.38	SCD
Liver - Cancer	GSM3450393	8.32	ATF3	Liver - Cancer	GSM3450393	15.37	SCD
Liver - Cancer	GSM2343292	8.321	ATF3	Liver - Cancer	GSM2343292	15.37	SCD
Liver - Cancer	GSM3968553	8.323	ATF3	Liver - Cancer	GSM3968553	15.37	SCD
Liver - Cancer	GSM1933343	8.324	ATF3	Liver - Cancer	GSM1933343	15.37	SCD
Liver - Cancer	GSM1704032	8.325	ATF3	Liver - Cancer	GSM1704032	15.37	SCD
Liver - Cancer	GSM4038488	8.326	ATF3	Liver - Cancer	GSM4038488	15.37	SCD
Liver - Cancer	GSM3379700	8.327	ATF3	Liver - Cancer	GSM3379700	15.37	SCD
Liver - Cancer	GSM2551576	8.327	ATF3	Liver - Cancer	GSM2551576	15.36	SCD
Liver - Cancer	GSM2343354	8.328	ATF3	Liver - Cancer	GSM2343354	15.36	SCD
Liver - Cancer	GSM3395007	8.328	ATF3	Liver - Cancer	GSM3395007	15.36	SCD
Liver - Cancer	GSM2205671	8.332	ATF3	Liver - Cancer	GSM2205671	15.36	SCD
Liver - Cancer	GSM2794849	8.334	ATF3	Liver - Cancer	GSM2794849	15.36	SCD
Liver - Cancer	GSM3100878	8.334	ATF3	Liver - Cancer	GSM3100878	15.36	SCD
Liver - Cancer	GSM3557001	8.335	ATF3	Liver - Cancer	GSM3557001	15.36	SCD
Liver - Cancer	GSM2344198	8.336	ATF3	Liver - Cancer	GSM2344198	15.35	SCD
Liver - Cancer	GSM2138885	8.336	ATF3	Liver - Cancer	GSM2138885	15.35	SCD
Liver - Cancer	GSM2053479	8.337	ATF3	Liver - Cancer	GSM2053479	15.35	SCD
Liver - Cancer	GSM1646707	8.338	ATF3	Liver - Cancer	GSM1646707	15.35	SCD
Liver - Cancer	GSM2343096	8.338	ATF3	Liver - Cancer	GSM2343096	15.35	SCD
Liver - Cancer	GSM2766534	8.338	ATF3	Liver - Cancer	GSM2766534	15.35	SCD
Liver - Cancer	GSM2343352	8.342	ATF3	Liver - Cancer	GSM2343352	15.35	SCD
Liver - Cancer	GSM3536085	8.344	ATF3	Liver - Cancer	GSM3536085	15.35	SCD
Liver - Cancer	GSM2138705	8.347	ATF3	Liver - Cancer	GSM2138705	15.35	SCD
Liver - Cancer	GSM1889917	8.35	ATF3	Liver - Cancer	GSM1889917	15.34	SCD
Liver - Cancer	GSM2138680	8.35	ATF3	Liver - Cancer	GSM2138680	15.34	SCD
Liver - Cancer	GSM2064293	8.35	ATF3	Liver - Cancer	GSM2064293	15.34	SCD
Liver - Cancer	GSM2794851	8.351	ATF3	Liver - Cancer	GSM2794851	15.34	SCD
Liver - Cancer	GSM2627027	8.352	ATF3	Liver - Cancer	GSM2627027	15.34	SCD
Liver - Cancer	GSM2680339	8.353	ATF3	Liver - Cancer	GSM2680339	15.34	SCD
Liver - Cancer	GSM2053468	8.355	ATF3	Liver - Cancer	GSM2053468	15.34	SCD
Liver - Cancer	GSM2748203	8.357	ATF3	Liver - Cancer	GSM2748203	15.33	SCD
Liver - Cancer	GSM4059330	8.361	ATF3	Liver - Cancer	GSM4059330	15.33	SCD
Liver - Cancer	GSM3972229	8.363	ATF3	Liver - Cancer	GSM3972229	15.33	SCD
Liver - Cancer	GSM3100883	8.364	ATF3	Liver - Cancer	GSM3100883	15.33	SCD
Liver - Cancer	GSM3556992	8.364	ATF3	Liver - Cancer	GSM3556992	15.32	SCD
Liver - Cancer	GSM3081755	8.364	ATF3	Liver - Cancer	GSM3081755	15.32	SCD
Liver - Cancer	GSM1646719	8.366	ATF3	Liver - Cancer	GSM1646719	15.32	SCD
Liver - Cancer	GSM3670430	8.366	ATF3	Liver - Cancer	GSM3670430	15.32	SCD
Liver - Cancer	GSM2138677	8.368	ATF3	Liver - Cancer	GSM2138677	15.32	SCD
Liver - Cancer	GSM2480468	8.368	ATF3	Liver - Cancer	GSM2480468	15.31	SCD
Liver - Cancer	GSM3040332	8.368	ATF3	Liver - Cancer	GSM3040332	15.31	SCD
Liver - Cancer	GSM2735677	8.37	ATF3	Liver - Cancer	GSM2735677	15.31	SCD
Liver - Cancer	GSM3972230	8.37	ATF3	Liver - Cancer	GSM3972230	15.31	SCD
Liver - Cancer	GSM952577	8.374	ATF3	Liver - Cancer	GSM952577	15.31	SCD
Liver - Cancer	GSM2480436	8.379	ATF3	Liver - Cancer	GSM2480436	15.3	SCD
Liver - Cancer	GSM2138725	8.383	ATF3	Liver - Cancer	GSM2138725	15.3	SCD
Liver - Cancer	GSM3450388	8.387	ATF3	Liver - Cancer	GSM3450388	15.29	SCD
Liver - Cancer	GSM3370148	8.387	ATF3	Liver - Cancer	GSM3370148	15.29	SCD
Liver - Cancer	GSM1269357	8.39	ATF3	Liver - Cancer	GSM1269357	15.29	SCD
Liver - Cancer	GSM2344117	8.391	ATF3	Liver - Cancer	GSM2344117	15.29	SCD
Liver - Cancer	GSM2138676	8.391	ATF3	Liver - Cancer	GSM2138676	15.29	SCD
Liver - Cancer	GSM2344375	8.391	ATF3	Liver - Cancer	GSM2344375	15.29	SCD
Liver - Cancer	GSM2859301	8.393	ATF3	Liver - Cancer	GSM2859301	15.29	SCD
Liver - Cancer	GSM1875312	8.394	ATF3	Liver - Cancer	GSM1875312	15.29	SCD
Liver - Cancer	GSM1558610	8.395	ATF3	Liver - Cancer	GSM1558610	15.28	SCD
Liver - Cancer	GSM1646694	8.397	ATF3	Liver - Cancer	GSM1646694	15.28	SCD
Liver - Cancer	GSM2138903	8.401	ATF3	Liver - Cancer	GSM2138903	15.28	SCD
Liver - Cancer	GSM2343831	8.403	ATF3	Liver - Cancer	GSM2343831	15.28	SCD
Liver - Cancer	GSM2138681	8.403	ATF3	Liver - Cancer	GSM2138681	15.28	SCD
Liver - Cancer	GSM2138671	8.405	ATF3	Liver - Cancer	GSM2138671	15.27	SCD
Liver - Cancer	GSM2343236	8.405	ATF3	Liver - Cancer	GSM2343236	15.27	SCD
Liver - Cancer	GSM3271507	8.405	ATF3	Liver - Cancer	GSM3271507	15.27	SCD
Liver - Cancer	GSM3100877	8.407	ATF3	Liver - Cancer	GSM3100877	15.26	SCD
Liver - Cancer	GSM2343235	8.408	ATF3	Liver - Cancer	GSM2343235	15.26	SCD
Liver - Cancer	GSM3972251	8.408	ATF3	Liver - Cancer	GSM3972251	15.26	SCD
Liver - Cancer	GSM3100884	8.409	ATF3	Liver - Cancer	GSM3100884	15.26	SCD
Liver - Cancer	GSM2891831	8.41	ATF3	Liver - Cancer	GSM2891831	15.26	SCD
Liver - Cancer	GSM2334899	8.41	ATF3	Liver - Cancer	GSM2334899	15.26	SCD
Liver - Cancer	GSM3703918	8.41	ATF3	Liver - Cancer	GSM3703918	15.25	SCD
Liver - Cancer	GSM1646723	8.412	ATF3	Liver - Cancer	GSM1646723	15.25	SCD
Liver - Cancer	GSM2344125	8.413	ATF3	Liver - Cancer	GSM2344125	15.25	SCD
Liver - Cancer	GSM2973558	8.414	ATF3	Liver - Cancer	GSM2973558	15.25	SCD
Liver - Cancer	GSM2343864	8.417	ATF3	Liver - Cancer	GSM2343864	15.25	SCD
Liver - Cancer	GSM4059329	8.417	ATF3	Liver - Cancer	GSM4059329	15.24	SCD
Liver - Cancer	GSM2070049	8.421	ATF3	Liver - Cancer	GSM2070049	15.24	SCD
Liver - Cancer	GSM3536108	8.421	ATF3	Liver - Cancer	GSM3536108	15.24	SCD
Liver - Cancer	GSM2053461	8.422	ATF3	Liver - Cancer	GSM2053461	15.24	SCD
Liver - Cancer	GSM1704038	8.423	ATF3	Liver - Cancer	GSM1704038	15.24	SCD
Liver - Cancer	GSM2070031	8.423	ATF3	Liver - Cancer	GSM2070031	15.24	SCD
Liver - Cancer	GSM2343781	8.429	ATF3	Liver - Cancer	GSM2343781	15.23	SCD
Liver - Cancer	GSM3557003	8.441	ATF3	Liver - Cancer	GSM3557003	15.23	SCD
Liver - Cancer	GSM3536112	8.442	ATF3	Liver - Cancer	GSM3536112	15.23	SCD
Liver - Cancer	GSM1538088	8.445	ATF3	Liver - Cancer	GSM1538088	15.23	SCD
Liver - Cancer	GSM3494263	8.445	ATF3	Liver - Cancer	GSM3494263	15.23	SCD
Liver - Cancer	GSM2343133	8.446	ATF3	Liver - Cancer	GSM2343133	15.23	SCD
Liver - Cancer	GSM2138751	8.45	ATF3	Liver - Cancer	GSM2138751	15.22	SCD
Liver - Cancer	GSM2559742	8.45	ATF3	Liver - Cancer	GSM2559742	15.22	SCD
Liver - Cancer	GSM2205670	8.45	ATF3	Liver - Cancer	GSM2205670	15.22	SCD
Liver - Cancer	GSM3370160	8.45	ATF3	Liver - Cancer	GSM3370160	15.22	SCD
Liver - Cancer	GSM3703920	8.454	ATF3	Liver - Cancer	GSM3703920	15.22	SCD
Liver - Cancer	GSM1704031	8.455	ATF3	Liver - Cancer	GSM1704031	15.22	SCD
Liver - Cancer	GSM2138840	8.455	ATF3	Liver - Cancer	GSM2138840	15.22	SCD
Liver - Cancer	GSM1889916	8.456	ATF3	Liver - Cancer	GSM1889916	15.22	SCD
Liver - Cancer	GSM2344109	8.456	ATF3	Liver - Cancer	GSM2344109	15.22	SCD
Liver - Cancer	GSM2800814	8.457	ATF3	Liver - Cancer	GSM2800814	15.21	SCD
Liver - Cancer	GSM3703917	8.46	ATF3	Liver - Cancer	GSM3703917	15.21	SCD
Liver - Cancer	GSM2138784	8.461	ATF3	Liver - Cancer	GSM2138784	15.2	SCD
Liver - Cancer	GSM2053490	8.461	ATF3	Liver - Cancer	GSM2053490	15.2	SCD
Liver - Cancer	GSM3395004	8.461	ATF3	Liver - Cancer	GSM3395004	15.2	SCD
Liver - Cancer	GSM3146389	8.461	ATF3	Liver - Cancer	GSM3146389	15.2	SCD
Liver - Cancer	GSM2680338	8.462	ATF3	Liver - Cancer	GSM2680338	15.19	SCD
Liver - Cancer	GSM1558607	8.463	ATF3	Liver - Cancer	GSM1558607	15.19	SCD
Liver - Cancer	GSM3536103	8.463	ATF3	Liver - Cancer	GSM3536103	15.19	SCD
Liver - Cancer	GSM3271512	8.464	ATF3	Liver - Cancer	GSM3271512	15.19	SCD
Liver - Cancer	GSM4119095	8.465	ATF3	Liver - Cancer	GSM4119095	15.19	SCD
Liver - Cancer	GSM2859304	8.468	ATF3	Liver - Cancer	GSM2859304	15.19	SCD
Liver - Cancer	GSM1363524	8.474	ATF3	Liver - Cancer	GSM1363524	15.18	SCD
Liver - Cancer	GSM2344118	8.476	ATF3	Liver - Cancer	GSM2344118	15.18	SCD
Liver - Cancer	GSM2053470	8.476	ATF3	Liver - Cancer	GSM2053470	15.18	SCD
Liver - Cancer	GSM2138708	8.477	ATF3	Liver - Cancer	GSM2138708	15.18	SCD
Liver - Cancer	GSM2343078	8.478	ATF3	Liver - Cancer	GSM2343078	15.17	SCD
Liver - Cancer	GSM2138672	8.48	ATF3	Liver - Cancer	GSM2138672	15.17	SCD
Liver - Cancer	GSM2070034	8.482	ATF3	Liver - Cancer	GSM2070034	15.17	SCD
Liver - Cancer	GSM2344012	8.482	ATF3	Liver - Cancer	GSM2344012	15.17	SCD
Liver - Cancer	GSM2343134	8.482	ATF3	Liver - Cancer	GSM2343134	15.17	SCD
Liver - Cancer	GSM2344110	8.484	ATF3	Liver - Cancer	GSM2344110	15.17	SCD
Liver - Cancer	GSM2800815	8.484	ATF3	Liver - Cancer	GSM2800815	15.16	SCD
Liver - Cancer	GSM4149709	8.486	ATF3	Liver - Cancer	GSM4149709	15.16	SCD
Liver - Cancer	GSM1875313	8.487	ATF3	Liver - Cancer	GSM1875313	15.16	SCD
Liver - Cancer	GSM2883941	8.488	ATF3	Liver - Cancer	GSM2883941	15.16	SCD
Liver - Cancer	GSM1558621	8.489	ATF3	Liver - Cancer	GSM1558621	15.16	SCD
Liver - Cancer	GSM2138687	8.49	ATF3	Liver - Cancer	GSM2138687	15.16	SCD
Liver - Cancer	GSM3271506	8.49	ATF3	Liver - Cancer	GSM3271506	15.16	SCD
Liver - Cancer	GSM2410386	8.492	ATF3	Liver - Cancer	GSM2410386	15.15	SCD
Liver - Cancer	GSM2617032	8.493	ATF3	Liver - Cancer	GSM2617032	15.15	SCD
Liver - Cancer	GSM3536114	8.496	ATF3	Liver - Cancer	GSM3536114	15.15	SCD
Liver - Cancer	GSM3379701	8.501	ATF3	Liver - Cancer	GSM3379701	15.15	SCD
Liver - Cancer	GSM3450387	8.501	ATF3	Liver - Cancer	GSM3450387	15.14	SCD
Liver - Cancer	GSM2864918	8.501	ATF3	Liver - Cancer	GSM2864918	15.14	SCD
Liver - Cancer	GSM2343863	8.503	ATF3	Liver - Cancer	GSM2343863	15.14	SCD
Liver - Cancer	GSM2973546	8.507	ATF3	Liver - Cancer	GSM2973546	15.14	SCD
Liver - Cancer	GSM3370152	8.509	ATF3	Liver - Cancer	GSM3370152	15.14	SCD
Liver - Cancer	GSM2138740	8.512	ATF3	Liver - Cancer	GSM2138740	15.13	SCD
Liver - Cancer	GSM2343692	8.514	ATF3	Liver - Cancer	GSM2343692	15.13	SCD
Liver - Cancer	GSM2138686	8.516	ATF3	Liver - Cancer	GSM2138686	15.13	SCD
Liver - Cancer	GSM2702325	8.518	ATF3	Liver - Cancer	GSM2702325	15.12	SCD
Liver - Cancer	GSM2343561	8.526	ATF3	Liver - Cancer	GSM2343561	15.11	SCD
Liver - Cancer	GSM1933344	8.527	ATF3	Liver - Cancer	GSM1933344	15.11	SCD
Liver - Cancer	GSM2480444	8.531	ATF3	Liver - Cancer	GSM2480444	15.11	SCD
Liver - Cancer	GSM4126925	8.534	ATF3	Liver - Cancer	GSM4126925	15.11	SCD
Liver - Cancer	GSM1704034	8.536	ATF3	Liver - Cancer	GSM1704034	15.1	SCD
Liver - Cancer	GSM3212437	8.537	ATF3	Liver - Cancer	GSM3212437	15.1	SCD
Liver - Cancer	GSM2698820	8.537	ATF3	Liver - Cancer	GSM2698820	15.09	SCD
Liver - Cancer	GSM2343782	8.538	ATF3	Liver - Cancer	GSM2343782	15.09	SCD
Liver - Cancer	GSM2053477	8.539	ATF3	Liver - Cancer	GSM2053477	15.09	SCD
Liver - Cancer	GSM2480454	8.539	ATF3	Liver - Cancer	GSM2480454	15.09	SCD
Liver - Cancer	GSM2177863	8.539	ATF3	Liver - Cancer	GSM2177863	15.09	SCD
Liver - Cancer	GSM1646693	8.54	ATF3	Liver - Cancer	GSM1646693	15.09	SCD
Liver - Cancer	GSM2344040	8.544	ATF3	Liver - Cancer	GSM2344040	15.09	SCD
Liver - Cancer	GSM2525731	8.545	ATF3	Liver - Cancer	GSM2525731	15.08	SCD
Liver - Cancer	GSM2344126	8.546	ATF3	Liver - Cancer	GSM2344126	15.08	SCD
Liver - Cancer	GSM4018850	8.549	ATF3	Liver - Cancer	GSM4018850	15.08	SCD
Liver - Cancer	GSM2807390	8.553	ATF3	Liver - Cancer	GSM2807390	15.08	SCD
Liver - Cancer	GSM2757329	8.553	ATF3	Liver - Cancer	GSM2757329	15.08	SCD
Liver - Cancer	GSM2138709	8.554	ATF3	Liver - Cancer	GSM2138709	15.07	SCD
Liver - Cancer	GSM1211431	8.558	ATF3	Liver - Cancer	GSM1211431	15.07	SCD
Liver - Cancer	GSM3972233	8.559	ATF3	Liver - Cancer	GSM3972233	15.07	SCD
Liver - Cancer	GSM3972234	8.559	ATF3	Liver - Cancer	GSM3972234	15.07	SCD
Liver - Cancer	GSM1704030	8.56	ATF3	Liver - Cancer	GSM1704030	15.07	SCD
Liver - Cancer	GSM2185671	8.561	ATF3	Liver - Cancer	GSM2185671	15.07	SCD
Liver - Cancer	GSM3416078	8.561	ATF3	Liver - Cancer	GSM3416078	15.07	SCD
Liver - Cancer	GSM1861944	8.566	ATF3	Liver - Cancer	GSM1861944	15.07	SCD
Liver - Cancer	GSM1548464	8.569	ATF3	Liver - Cancer	GSM1548464	15.06	SCD
Liver - Cancer	GSM3576371	8.569	ATF3	Liver - Cancer	GSM3576371	15.06	SCD
Liver - Cancer	GSM3093320	8.569	ATF3	Liver - Cancer	GSM3093320	15.06	SCD
Liver - Cancer	GSM1834800	8.571	ATF3	Liver - Cancer	GSM1834800	15.06	SCD
Liver - Cancer	GSM3271505	8.571	ATF3	Liver - Cancer	GSM3271505	15.06	SCD
Liver - Cancer	GSM2344157	8.572	ATF3	Liver - Cancer	GSM2344157	15.06	SCD
Liver - Cancer	GSM2053455	8.572	ATF3	Liver - Cancer	GSM2053455	15.06	SCD
Liver - Cancer	GSM2343959	8.573	ATF3	Liver - Cancer	GSM2343959	15.06	SCD
Liver - Cancer	GSM2476022	8.574	ATF3	Liver - Cancer	GSM2476022	15.05	SCD
Liver - Cancer	GSM2053489	8.576	ATF3	Liver - Cancer	GSM2053489	15.05	SCD
Liver - Cancer	GSM1447493	8.578	ATF3	Liver - Cancer	GSM1447493	15.05	SCD
Liver - Cancer	GSM2343356	8.58	ATF3	Liver - Cancer	GSM2343356	15.05	SCD
Liver - Cancer	GSM4149706	8.583	ATF3	Liver - Cancer	GSM4149706	15.05	SCD
Liver - Cancer	GSM4126927	8.583	ATF3	Liver - Cancer	GSM4126927	15.05	SCD
Liver - Cancer	GSM2676360	8.585	ATF3	Liver - Cancer	GSM2676360	15.05	SCD
Liver - Cancer	GSM3738724	8.586	ATF3	Liver - Cancer	GSM3738724	15.05	SCD
Liver - Cancer	GSM2138875	8.59	ATF3	Liver - Cancer	GSM2138875	15.05	SCD
Liver - Cancer	GSM3150584	8.592	ATF3	Liver - Cancer	GSM3150584	15.04	SCD
Liver - Cancer	GSM2343498	8.594	ATF3	Liver - Cancer	GSM2343498	15.04	SCD
Liver - Cancer	GSM2053478	8.594	ATF3	Liver - Cancer	GSM2053478	15.04	SCD
Liver - Cancer	GSM3093318	8.594	ATF3	Liver - Cancer	GSM3093318	15.04	SCD
Liver - Cancer	GSM2343693	8.595	ATF3	Liver - Cancer	GSM2343693	15.03	SCD
Liver - Cancer	GSM2070052	8.596	ATF3	Liver - Cancer	GSM2070052	15.03	SCD
Liver - Cancer	GSM3670433	8.597	ATF3	Liver - Cancer	GSM3670433	15.03	SCD
Liver - Cancer	GSM3576305	8.598	ATF3	Liver - Cancer	GSM3576305	15.03	SCD
Liver - Cancer	GSM3536115	8.6	ATF3	Liver - Cancer	GSM3536115	15.02	SCD
Liver - Cancer	GSM2773148	8.601	ATF3	Liver - Cancer	GSM2773148	15.02	SCD
Liver - Cancer	GSM3911844	8.604	ATF3	Liver - Cancer	GSM3911844	15.02	SCD
Liver - Cancer	GSM1716946	8.607	ATF3	Liver - Cancer	GSM1716946	15.01	SCD
Liver - Cancer	GSM2973548	8.61	ATF3	Liver - Cancer	GSM2973548	15.01	SCD
Liver - Cancer	GSM4149707	8.611	ATF3	Liver - Cancer	GSM4149707	15.01	SCD
Liver - Cancer	GSM2344013	8.612	ATF3	Liver - Cancer	GSM2344013	15.01	SCD
Liver - Cancer	GSM2332411	8.612	ATF3	Liver - Cancer	GSM2332411	15.01	SCD
Liver - Cancer	GSM2702320	8.612	ATF3	Liver - Cancer	GSM2702320	15	SCD
Liver - Cancer	GSM3813806	8.612	ATF3	Liver - Cancer	GSM3813806	15	SCD
Liver - Cancer	GSM4059328	8.612	ATF3	Liver - Cancer	GSM4059328	15	SCD
Liver - Cancer	GSM2138787	8.613	ATF3	Liver - Cancer	GSM2138787	15	SCD
Liver - Cancer	GSM2800816	8.615	ATF3	Liver - Cancer	GSM2800816	15	SCD
Liver - Cancer	GSM2344091	8.616	ATF3	Liver - Cancer	GSM2344091	15	SCD
Liver - Cancer	GSM2559738	8.618	ATF3	Liver - Cancer	GSM2559738	15	SCD
Liver - Cancer	GSM2343958	8.619	ATF3	Liver - Cancer	GSM2343958	14.99	SCD
Liver - Cancer	GSM2344374	8.62	ATF3	Liver - Cancer	GSM2344374	14.99	SCD
Liver - Cancer	GSM2343545	8.621	ATF3	Liver - Cancer	GSM2343545	14.98	SCD
Liver - Cancer	GSM3416101	8.626	ATF3	Liver - Cancer	GSM3416101	14.98	SCD
Liver - Cancer	GSM2480477	8.63	ATF3	Liver - Cancer	GSM2480477	14.98	SCD
Liver - Cancer	GSM2344420	8.632	ATF3	Liver - Cancer	GSM2344420	14.98	SCD
Liver - Cancer	GSM2773154	8.632	ATF3	Liver - Cancer	GSM2773154	14.97	SCD
Liver - Cancer	GSM2883953	8.632	ATF3	Liver - Cancer	GSM2883953	14.97	SCD
Liver - Cancer	GSM1834797	8.634	ATF3	Liver - Cancer	GSM1834797	14.96	SCD
Liver - Cancer	GSM2559750	8.635	ATF3	Liver - Cancer	GSM2559750	14.96	SCD
Liver - Cancer	GSM1834806	8.638	ATF3	Liver - Cancer	GSM1834806	14.96	SCD
Liver - Cancer	GSM2053473	8.638	ATF3	Liver - Cancer	GSM2053473	14.96	SCD
Liver - Cancer	GSM3972231	8.639	ATF3	Liver - Cancer	GSM3972231	14.96	SCD
Liver - Cancer	GSM2138828	8.643	ATF3	Liver - Cancer	GSM2138828	14.94	SCD
Liver - Cancer	GSM1363516	8.644	ATF3	Liver - Cancer	GSM1363516	14.94	SCD
Liver - Cancer	GSM3813808	8.644	ATF3	Liver - Cancer	GSM3813808	14.94	SCD
Liver - Cancer	GSM2344039	8.645	ATF3	Liver - Cancer	GSM2344039	14.94	SCD
Liver - Cancer	GSM2973541	8.646	ATF3	Liver - Cancer	GSM2973541	14.94	SCD
Liver - Cancer	GSM3423946	8.646	ATF3	Liver - Cancer	GSM3423946	14.94	SCD
Liver - Cancer	GSM2138829	8.65	ATF3	Liver - Cancer	GSM2138829	14.93	SCD
Liver - Cancer	GSM1834801	8.653	ATF3	Liver - Cancer	GSM1834801	14.93	SCD
Liver - Cancer	GSM1694223	8.654	ATF3	Liver - Cancer	GSM1694223	14.93	SCD
Liver - Cancer	GSM2138786	8.654	ATF3	Liver - Cancer	GSM2138786	14.93	SCD
Liver - Cancer	GSM3370156	8.654	ATF3	Liver - Cancer	GSM3370156	14.93	SCD
Liver - Cancer	GSM2343499	8.657	ATF3	Liver - Cancer	GSM2343499	14.93	SCD
Liver - Cancer	GSM2641020	8.661	ATF3	Liver - Cancer	GSM2641020	14.92	SCD
Liver - Cancer	GSM2883951	8.662	ATF3	Liver - Cancer	GSM2883951	14.92	SCD
Liver - Cancer	GSM2344402	8.663	ATF3	Liver - Cancer	GSM2344402	14.92	SCD
Liver - Cancer	GSM2138743	8.664	ATF3	Liver - Cancer	GSM2138743	14.92	SCD
Liver - Cancer	GSM1363510	8.664	ATF3	Liver - Cancer	GSM1363510	14.92	SCD
Liver - Cancer	GSM1834798	8.665	ATF3	Liver - Cancer	GSM1834798	14.92	SCD
Liver - Cancer	GSM2343505	8.665	ATF3	Liver - Cancer	GSM2343505	14.91	SCD
Liver - Cancer	GSM1646699	8.667	ATF3	Liver - Cancer	GSM1646699	14.91	SCD
Liver - Cancer	GSM2973553	8.667	ATF3	Liver - Cancer	GSM2973553	14.91	SCD
Liver - Cancer	GSM2138670	8.668	ATF3	Liver - Cancer	GSM2138670	14.91	SCD
Liver - Cancer	GSM3972228	8.668	ATF3	Liver - Cancer	GSM3972228	14.91	SCD
Liver - Cancer	GSM2641022	8.671	ATF3	Liver - Cancer	GSM2641022	14.9	SCD
Liver - Cancer	GSM2480450	8.672	ATF3	Liver - Cancer	GSM2480450	14.9	SCD
Liver - Cancer	GSM1933345	8.673	ATF3	Liver - Cancer	GSM1933345	14.9	SCD
Liver - Cancer	GSM1704037	8.677	ATF3	Liver - Cancer	GSM1704037	14.9	SCD
Liver - Cancer	GSM2138898	8.677	ATF3	Liver - Cancer	GSM2138898	14.9	SCD
Liver - Cancer	GSM2138785	8.677	ATF3	Liver - Cancer	GSM2138785	14.89	SCD
Liver - Cancer	GSM2883957	8.68	ATF3	Liver - Cancer	GSM2883957	14.89	SCD
Liver - Cancer	GSM1646704	8.682	ATF3	Liver - Cancer	GSM1646704	14.89	SCD
Liver - Cancer	GSM2053474	8.682	ATF3	Liver - Cancer	GSM2053474	14.89	SCD
Liver - Cancer	GSM1835921	8.684	ATF3	Liver - Cancer	GSM1835921	14.89	SCD
Liver - Cancer	GSM2185672	8.687	ATF3	Liver - Cancer	GSM2185672	14.89	SCD
Liver - Cancer	GSM2344428	8.687	ATF3	Liver - Cancer	GSM2344428	14.88	SCD
Liver - Cancer	GSM2794853	8.689	ATF3	Liver - Cancer	GSM2794853	14.88	SCD
Liver - Cancer	GSM3416081	8.689	ATF3	Liver - Cancer	GSM3416081	14.88	SCD
Liver - Cancer	GSM2344092	8.69	ATF3	Liver - Cancer	GSM2344092	14.88	SCD
Liver - Cancer	GSM2138742	8.692	ATF3	Liver - Cancer	GSM2138742	14.87	SCD
Liver - Cancer	GSM3416088	8.693	ATF3	Liver - Cancer	GSM3416088	14.87	SCD
Liver - Cancer	GSM3536099	8.695	ATF3	Liver - Cancer	GSM3536099	14.87	SCD
Liver - Cancer	GSM2138874	8.697	ATF3	Liver - Cancer	GSM2138874	14.86	SCD
Liver - Cancer	GSM1646684	8.703	ATF3	Liver - Cancer	GSM1646684	14.86	SCD
Liver - Cancer	GSM3536106	8.703	ATF3	Liver - Cancer	GSM3536106	14.86	SCD
Liver - Cancer	GSM3813809	8.71	ATF3	Liver - Cancer	GSM3813809	14.86	SCD
Liver - Cancer	GSM2410387	8.713	ATF3	Liver - Cancer	GSM2410387	14.86	SCD
Liver - Cancer	GSM3081759	8.713	ATF3	Liver - Cancer	GSM3081759	14.85	SCD
Liver - Cancer	GSM3416129	8.717	ATF3	Liver - Cancer	GSM3416129	14.85	SCD
Liver - Cancer	GSM1889918	8.719	ATF3	Liver - Cancer	GSM1889918	14.85	SCD
Liver - Cancer	GSM2343244	8.719	ATF3	Liver - Cancer	GSM2343244	14.84	SCD
Liver - Cancer	GSM2410397	8.719	ATF3	Liver - Cancer	GSM2410397	14.84	SCD
Liver - Cancer	GSM2344895	8.719	ATF3	Liver - Cancer	GSM2344895	14.84	SCD
Liver - Cancer	GSM3425551	8.72	ATF3	Liver - Cancer	GSM3425551	14.84	SCD
Liver - Cancer	GSM1580662	8.722	ATF3	Liver - Cancer	GSM1580662	14.84	SCD
Liver - Cancer	GSM2343832	8.725	ATF3	Liver - Cancer	GSM2343832	14.84	SCD
Liver - Cancer	GSM3576304	8.725	ATF3	Liver - Cancer	GSM3576304	14.84	SCD
Liver - Cancer	GSM3271508	8.726	ATF3	Liver - Cancer	GSM3271508	14.84	SCD
Liver - Cancer	GSM2138862	8.727	ATF3	Liver - Cancer	GSM2138862	14.84	SCD
Liver - Cancer	GSM2344896	8.727	ATF3	Liver - Cancer	GSM2344896	14.83	SCD
Liver - Cancer	GSM2973564	8.728	ATF3	Liver - Cancer	GSM2973564	14.83	SCD
Liver - Cancer	GSM1558608	8.729	ATF3	Liver - Cancer	GSM1558608	14.83	SCD
Liver - Cancer	GSM2864919	8.729	ATF3	Liver - Cancer	GSM2864919	14.83	SCD
Liver - Cancer	GSM3430713	8.731	ATF3	Liver - Cancer	GSM3430713	14.83	SCD
Liver - Cancer	GSM3425552	8.733	ATF3	Liver - Cancer	GSM3425552	14.82	SCD
Liver - Cancer	GSM2864916	8.735	ATF3	Liver - Cancer	GSM2864916	14.82	SCD
Liver - Cancer	GSM2343755	8.737	ATF3	Liver - Cancer	GSM2343755	14.82	SCD
Liver - Cancer	GSM2344894	8.738	ATF3	Liver - Cancer	GSM2344894	14.82	SCD
Liver - Cancer	GSM1834796	8.739	ATF3	Liver - Cancer	GSM1834796	14.82	SCD
Liver - Cancer	GSM2278031	8.739	ATF3	Liver - Cancer	GSM2278031	14.81	SCD
Liver - Cancer	GSM3370146	8.74	ATF3	Liver - Cancer	GSM3370146	14.81	SCD
Liver - Cancer	GSM1835919	8.743	ATF3	Liver - Cancer	GSM1835919	14.8	SCD
Liver - Cancer	GSM2138879	8.745	ATF3	Liver - Cancer	GSM2138879	14.8	SCD
Liver - Cancer	GSM3416083	8.746	ATF3	Liver - Cancer	GSM3416083	14.79	SCD
Liver - Cancer	GSM1834799	8.747	ATF3	Liver - Cancer	GSM1834799	14.79	SCD
Liver - Cancer	GSM2138770	8.747	ATF3	Liver - Cancer	GSM2138770	14.79	SCD
Liver - Cancer	GSM2973542	8.747	ATF3	Liver - Cancer	GSM2973542	14.79	SCD
Liver - Cancer	GSM3968554	8.747	ATF3	Liver - Cancer	GSM3968554	14.78	SCD
Liver - Cancer	GSM3536100	8.749	ATF3	Liver - Cancer	GSM3536100	14.78	SCD
Liver - Cancer	GSM3813810	8.751	ATF3	Liver - Cancer	GSM3813810	14.78	SCD
Liver - Cancer	GSM2480466	8.753	ATF3	Liver - Cancer	GSM2480466	14.78	SCD
Liver - Cancer	GSM3416114	8.753	ATF3	Liver - Cancer	GSM3416114	14.77	SCD
Liver - Cancer	GSM1646695	8.754	ATF3	Liver - Cancer	GSM1646695	14.77	SCD
Liver - Cancer	GSM2138899	8.754	ATF3	Liver - Cancer	GSM2138899	14.77	SCD
Liver - Cancer	GSM3430711	8.755	ATF3	Liver - Cancer	GSM3430711	14.77	SCD
Liver - Cancer	GSM3968555	8.755	ATF3	Liver - Cancer	GSM3968555	14.76	SCD
Liver - Cancer	GSM1646716	8.759	ATF3	Liver - Cancer	GSM1646716	14.76	SCD
Liver - Cancer	GSM2070044	8.759	ATF3	Liver - Cancer	GSM2070044	14.76	SCD
Liver - Cancer	GSM4149705	8.759	ATF3	Liver - Cancer	GSM4149705	14.76	SCD
Liver - Cancer	GSM3576303	8.759	ATF3	Liver - Cancer	GSM3576303	14.76	SCD
Liver - Cancer	GSM3271511	8.76	ATF3	Liver - Cancer	GSM3271511	14.75	SCD
Liver - Cancer	GSM3536116	8.762	ATF3	Liver - Cancer	GSM3536116	14.75	SCD
Liver - Cancer	GSM2332412	8.764	ATF3	Liver - Cancer	GSM2332412	14.75	SCD
Liver - Cancer	GSM2053475	8.765	ATF3	Liver - Cancer	GSM2053475	14.75	SCD
Liver - Cancer	GSM2757328	8.765	ATF3	Liver - Cancer	GSM2757328	14.75	SCD
Liver - Cancer	GSM3093319	8.767	ATF3	Liver - Cancer	GSM3093319	14.75	SCD
Liver - Cancer	GSM3395006	8.769	ATF3	Liver - Cancer	GSM3395006	14.74	SCD
Liver - Cancer	GSM1646697	8.77	ATF3	Liver - Cancer	GSM1646697	14.74	SCD
Liver - Cancer	GSM3416145	8.77	ATF3	Liver - Cancer	GSM3416145	14.74	SCD
Liver - Cancer	GSM1861947	8.771	ATF3	Liver - Cancer	GSM1861947	14.74	SCD
Liver - Cancer	GSM3036700	8.771	ATF3	Liver - Cancer	GSM3036700	14.74	SCD
Liver - Cancer	GSM3430718	8.771	ATF3	Liver - Cancer	GSM3430718	14.73	SCD
Liver - Cancer	GSM3379703	8.772	ATF3	Liver - Cancer	GSM3379703	14.73	SCD
Liver - Cancer	GSM2183589	8.773	ATF3	Liver - Cancer	GSM2183589	14.73	SCD
Liver - Cancer	GSM3430720	8.773	ATF3	Liver - Cancer	GSM3430720	14.73	SCD
Liver - Cancer	GSM2138878	8.779	ATF3	Liver - Cancer	GSM2138878	14.73	SCD
Liver - Cancer	GSM3450386	8.78	ATF3	Liver - Cancer	GSM3450386	14.72	SCD
Liver - Cancer	GSM2740944	8.781	ATF3	Liver - Cancer	GSM2740944	14.72	SCD
Liver - Cancer	GSM2559743	8.783	ATF3	Liver - Cancer	GSM2559743	14.72	SCD
Liver - Cancer	GSM3395009	8.783	ATF3	Liver - Cancer	GSM3395009	14.72	SCD
Liver - Cancer	GSM3576308	8.784	ATF3	Liver - Cancer	GSM3576308	14.72	SCD
Liver - Cancer	GSM2343756	8.785	ATF3	Liver - Cancer	GSM2343756	14.72	SCD
Liver - Cancer	GSM3061096	8.785	ATF3	Liver - Cancer	GSM3061096	14.72	SCD
Liver - Cancer	GSM1558609	8.786	ATF3	Liver - Cancer	GSM1558609	14.71	SCD
Liver - Cancer	GSM2344144	8.787	ATF3	Liver - Cancer	GSM2344144	14.71	SCD
Liver - Cancer	GSM2344310	8.787	ATF3	Liver - Cancer	GSM2344310	14.71	SCD
Liver - Cancer	GSM2883933	8.789	ATF3	Liver - Cancer	GSM2883933	14.71	SCD
Liver - Cancer	GSM3495152	8.791	ATF3	Liver - Cancer	GSM3495152	14.71	SCD
Liver - Cancer	GSM2973563	8.793	ATF3	Liver - Cancer	GSM2973563	14.71	SCD
Liver - Cancer	GSM2551582	8.794	ATF3	Liver - Cancer	GSM2551582	14.71	SCD
Liver - Cancer	GSM1834807	8.797	ATF3	Liver - Cancer	GSM1834807	14.71	SCD
Liver - Cancer	GSM2344143	8.798	ATF3	Liver - Cancer	GSM2344143	14.7	SCD
Liver - Cancer	GSM2627023	8.798	ATF3	Liver - Cancer	GSM2627023	14.7	SCD
Liver - Cancer	GSM3416089	8.798	ATF3	Liver - Cancer	GSM3416089	14.7	SCD
Liver - Cancer	GSM2702329	8.799	ATF3	Liver - Cancer	GSM2702329	14.7	SCD
Liver - Cancer	GSM3416140	8.8	ATF3	Liver - Cancer	GSM3416140	14.69	SCD
Liver - Cancer	GSM2138720	8.804	ATF3	Liver - Cancer	GSM2138720	14.69	SCD
Liver - Cancer	GSM3416079	8.804	ATF3	Liver - Cancer	GSM3416079	14.69	SCD
Liver - Cancer	GSM2480448	8.806	ATF3	Liver - Cancer	GSM2480448	14.69	SCD
Liver - Cancer	GSM2138771	8.807	ATF3	Liver - Cancer	GSM2138771	14.68	SCD
Liver - Cancer	GSM2343245	8.808	ATF3	Liver - Cancer	GSM2343245	14.68	SCD
Liver - Cancer	GSM3416106	8.815	ATF3	Liver - Cancer	GSM3416106	14.68	SCD
Liver - Cancer	GSM2757330	8.817	ATF3	Liver - Cancer	GSM2757330	14.68	SCD
Liver - Cancer	GSM3416091	8.817	ATF3	Liver - Cancer	GSM3416091	14.68	SCD
Liver - Cancer	GSM2344332	8.818	ATF3	Liver - Cancer	GSM2344332	14.67	SCD
Liver - Cancer	GSM3416130	8.818	ATF3	Liver - Cancer	GSM3416130	14.67	SCD
Liver - Cancer	GSM2343261	8.821	ATF3	Liver - Cancer	GSM2343261	14.67	SCD
Liver - Cancer	GSM3416115	8.827	ATF3	Liver - Cancer	GSM3416115	14.67	SCD
Liver - Cancer	GSM3450385	8.829	ATF3	Liver - Cancer	GSM3450385	14.67	SCD
Liver - Cancer	GSM3536092	8.83	ATF3	Liver - Cancer	GSM3536092	14.67	SCD
Liver - Cancer	GSM2138863	8.831	ATF3	Liver - Cancer	GSM2138863	14.67	SCD
Liver - Cancer	GSM2973547	8.832	ATF3	Liver - Cancer	GSM2973547	14.67	SCD
Liver - Cancer	GSM3040331	8.839	ATF3	Liver - Cancer	GSM3040331	14.67	SCD
Liver - Cancer	GSM4126928	8.841	ATF3	Liver - Cancer	GSM4126928	14.66	SCD
Liver - Cancer	GSM1646720	8.842	ATF3	Liver - Cancer	GSM1646720	14.66	SCD
Liver - Cancer	GSM3357707	8.844	ATF3	Liver - Cancer	GSM3357707	14.66	SCD
Liver - Cancer	GSM2877146	8.845	ATF3	Liver - Cancer	GSM2877146	14.66	SCD
Liver - Cancer	GSM3416109	8.845	ATF3	Liver - Cancer	GSM3416109	14.66	SCD
Liver - Cancer	GSM3357706	8.846	ATF3	Liver - Cancer	GSM3357706	14.65	SCD
Liver - Cancer	GSM1646701	8.849	ATF3	Liver - Cancer	GSM1646701	14.65	SCD
Liver - Cancer	GSM2698823	8.849	ATF3	Liver - Cancer	GSM2698823	14.65	SCD
Liver - Cancer	GSM2676359	8.852	ATF3	Liver - Cancer	GSM2676359	14.65	SCD
Liver - Cancer	GSM3416086	8.852	ATF3	Liver - Cancer	GSM3416086	14.64	SCD
Liver - Cancer	GSM2334914	8.853	ATF3	Liver - Cancer	GSM2334914	14.64	SCD
Liver - Cancer	GSM2641021	8.854	ATF3	Liver - Cancer	GSM2641021	14.64	SCD
Liver - Cancer	GSM2864917	8.856	ATF3	Liver - Cancer	GSM2864917	14.64	SCD
Liver - Cancer	GSM2343629	8.857	ATF3	Liver - Cancer	GSM2343629	14.64	SCD
Liver - Cancer	GSM2343628	8.857	ATF3	Liver - Cancer	GSM2343628	14.64	SCD
Liver - Cancer	GSM2410396	8.857	ATF3	Liver - Cancer	GSM2410396	14.63	SCD
Liver - Cancer	GSM1646721	8.859	ATF3	Liver - Cancer	GSM1646721	14.63	SCD
Liver - Cancer	GSM3146391	8.861	ATF3	Liver - Cancer	GSM3146391	14.63	SCD
Liver - Cancer	GSM1835920	8.863	ATF3	Liver - Cancer	GSM1835920	14.63	SCD
Liver - Cancer	GSM3271513	8.864	ATF3	Liver - Cancer	GSM3271513	14.63	SCD
Liver - Cancer	GSM2864912	8.865	ATF3	Liver - Cancer	GSM2864912	14.63	SCD
Liver - Cancer	GSM2334921	8.866	ATF3	Liver - Cancer	GSM2334921	14.62	SCD
Liver - Cancer	GSM2343562	8.867	ATF3	Liver - Cancer	GSM2343562	14.62	SCD
Liver - Cancer	GSM2864913	8.868	ATF3	Liver - Cancer	GSM2864913	14.62	SCD
Liver - Cancer	GSM2702330	8.871	ATF3	Liver - Cancer	GSM2702330	14.62	SCD
Liver - Cancer	GSM2680341	8.871	ATF3	Liver - Cancer	GSM2680341	14.62	SCD
Liver - Cancer	GSM3074506	8.871	ATF3	Liver - Cancer	GSM3074506	14.61	SCD
Liver - Cancer	GSM3416084	8.871	ATF3	Liver - Cancer	GSM3416084	14.61	SCD
Liver - Cancer	GSM3931553	8.873	ATF3	Liver - Cancer	GSM3931553	14.61	SCD
Liver - Cancer	GSM2773147	8.875	ATF3	Liver - Cancer	GSM2773147	14.61	SCD
Liver - Cancer	GSM2343646	8.877	ATF3	Liver - Cancer	GSM2343646	14.61	SCD
Liver - Cancer	GSM3416108	8.877	ATF3	Liver - Cancer	GSM3416108	14.6	SCD
Liver - Cancer	GSM2627026	8.878	ATF3	Liver - Cancer	GSM2627026	14.6	SCD
Liver - Cancer	GSM1447492	8.88	ATF3	Liver - Cancer	GSM1447492	14.6	SCD
Liver - Cancer	GSM2883929	8.88	ATF3	Liver - Cancer	GSM2883929	14.6	SCD
Liver - Cancer	GSM3271510	8.89	ATF3	Liver - Cancer	GSM3271510	14.59	SCD
Liver - Cancer	GSM2807432	8.891	ATF3	Liver - Cancer	GSM2807432	14.59	SCD
Liver - Cancer	GSM2343901	8.892	ATF3	Liver - Cancer	GSM2343901	14.59	SCD
Liver - Cancer	GSM2157100	8.893	ATF3	Liver - Cancer	GSM2157100	14.59	SCD
Liver - Cancer	GSM3150586	8.893	ATF3	Liver - Cancer	GSM3150586	14.59	SCD
Liver - Cancer	GSM2343870	8.896	ATF3	Liver - Cancer	GSM2343870	14.58	SCD
Liver - Cancer	GSM2344893	8.896	ATF3	Liver - Cancer	GSM2344893	14.58	SCD
Liver - Cancer	GSM2344333	8.898	ATF3	Liver - Cancer	GSM2344333	14.58	SCD
Liver - Cancer	GSM3670432	8.9	ATF3	Liver - Cancer	GSM3670432	14.58	SCD
Liver - Cancer	GSM3357705	8.904	ATF3	Liver - Cancer	GSM3357705	14.58	SCD
Liver - Cancer	GSM2138721	8.907	ATF3	Liver - Cancer	GSM2138721	14.57	SCD
Liver - Cancer	GSM1704025	8.908	ATF3	Liver - Cancer	GSM1704025	14.57	SCD
Liver - Cancer	GSM2973538	8.911	ATF3	Liver - Cancer	GSM2973538	14.57	SCD
Liver - Cancer	GSM2343512	8.913	ATF3	Liver - Cancer	GSM2343512	14.57	SCD
Liver - Cancer	GSM2425735	8.914	ATF3	Liver - Cancer	GSM2425735	14.56	SCD
Liver - Cancer	GSM2053480	8.915	ATF3	Liver - Cancer	GSM2053480	14.56	SCD
Liver - Cancer	GSM2138674	8.918	ATF3	Liver - Cancer	GSM2138674	14.56	SCD
Liver - Cancer	GSM2343513	8.919	ATF3	Liver - Cancer	GSM2343513	14.56	SCD
Liver - Cancer	GSM2278030	8.922	ATF3	Liver - Cancer	GSM2278030	14.56	SCD
Liver - Cancer	GSM2343889	8.923	ATF3	Liver - Cancer	GSM2343889	14.55	SCD
Liver - Cancer	GSM2183592	8.925	ATF3	Liver - Cancer	GSM2183592	14.55	SCD
Liver - Cancer	GSM2064292	8.926	ATF3	Liver - Cancer	GSM2064292	14.55	SCD
Liver - Cancer	GSM2070050	8.929	ATF3	Liver - Cancer	GSM2070050	14.55	SCD
Liver - Cancer	GSM3416096	8.929	ATF3	Liver - Cancer	GSM3416096	14.55	SCD
Liver - Cancer	GSM3416112	8.936	ATF3	Liver - Cancer	GSM3416112	14.55	SCD
Liver - Cancer	GSM3450379	8.937	ATF3	Liver - Cancer	GSM3450379	14.55	SCD
Liver - Cancer	GSM1834805	8.938	ATF3	Liver - Cancer	GSM1834805	14.54	SCD
Liver - Cancer	GSM2343246	8.94	ATF3	Liver - Cancer	GSM2343246	14.54	SCD
Liver - Cancer	GSM2565936	8.942	ATF3	Liver - Cancer	GSM2565936	14.54	SCD
Liver - Cancer	GSM2344309	8.943	ATF3	Liver - Cancer	GSM2344309	14.54	SCD
Liver - Cancer	GSM2070036	8.944	ATF3	Liver - Cancer	GSM2070036	14.54	SCD
Liver - Cancer	GSM2344060	8.945	ATF3	Liver - Cancer	GSM2344060	14.54	SCD
Liver - Cancer	GSM3813805	8.948	ATF3	Liver - Cancer	GSM3813805	14.53	SCD
Liver - Cancer	GSM1211428	8.95	ATF3	Liver - Cancer	GSM1211428	14.53	SCD
Liver - Cancer	GSM4126929	8.95	ATF3	Liver - Cancer	GSM4126929	14.53	SCD
Liver - Cancer	GSM3822268	8.95	ATF3	Liver - Cancer	GSM3822268	14.53	SCD
Liver - Cancer	GSM3536102	8.951	ATF3	Liver - Cancer	GSM3536102	14.53	SCD
Liver - Cancer	GSM2332404	8.952	ATF3	Liver - Cancer	GSM2332404	14.53	SCD
Liver - Cancer	GSM1831603	8.953	ATF3	Liver - Cancer	GSM1831603	14.53	SCD
Liver - Cancer	GSM2702327	8.954	ATF3	Liver - Cancer	GSM2702327	14.53	SCD
Liver - Cancer	GSM3700992	8.954	ATF3	Liver - Cancer	GSM3700992	14.52	SCD
Liver - Cancer	GSM2629612	8.961	ATF3	Liver - Cancer	GSM2629612	14.52	SCD
Liver - Cancer	GSM1861945	8.962	ATF3	Liver - Cancer	GSM1861945	14.52	SCD
Liver - Cancer	GSM2794855	8.962	ATF3	Liver - Cancer	GSM2794855	14.52	SCD
Liver - Cancer	GSM3416135	8.962	ATF3	Liver - Cancer	GSM3416135	14.52	SCD
Liver - Cancer	GSM3494264	8.963	ATF3	Liver - Cancer	GSM3494264	14.52	SCD
Liver - Cancer	GSM3370155	8.964	ATF3	Liver - Cancer	GSM3370155	14.52	SCD
Liver - Cancer	GSM3416133	8.965	ATF3	Liver - Cancer	GSM3416133	14.52	SCD
Liver - Cancer	GSM2883931	8.966	ATF3	Liver - Cancer	GSM2883931	14.52	SCD
Liver - Cancer	GSM2278032	8.968	ATF3	Liver - Cancer	GSM2278032	14.52	SCD
Liver - Cancer	GSM3416093	8.969	ATF3	Liver - Cancer	GSM3416093	14.51	SCD
Liver - Cancer	GSM3370153	8.969	ATF3	Liver - Cancer	GSM3370153	14.51	SCD
Liver - Cancer	GSM3911843	8.97	ATF3	Liver - Cancer	GSM3911843	14.51	SCD
Liver - Cancer	GSM1558611	8.972	ATF3	Liver - Cancer	GSM1558611	14.5	SCD
Liver - Cancer	GSM2053464	8.973	ATF3	Liver - Cancer	GSM2053464	14.5	SCD
Liver - Cancer	GSM2862016	8.973	ATF3	Liver - Cancer	GSM2862016	14.5	SCD
Liver - Cancer	GSM2343626	8.976	ATF3	Liver - Cancer	GSM2343626	14.5	SCD
Liver - Cancer	GSM3416104	8.98	ATF3	Liver - Cancer	GSM3416104	14.49	SCD
Liver - Cancer	GSM3177982	8.981	ATF3	Liver - Cancer	GSM3177982	14.48	SCD
Liver - Cancer	GSM2343647	8.984	ATF3	Liver - Cancer	GSM2343647	14.48	SCD
Liver - Cancer	GSM2807440	8.987	ATF3	Liver - Cancer	GSM2807440	14.48	SCD
Liver - Cancer	GSM1834802	8.99	ATF3	Liver - Cancer	GSM1834802	14.48	SCD
Liver - Cancer	GSM3536087	8.99	ATF3	Liver - Cancer	GSM3536087	14.48	SCD
Liver - Cancer	GSM2343256	8.991	ATF3	Liver - Cancer	GSM2343256	14.48	SCD
Liver - Cancer	GSM2343895	8.992	ATF3	Liver - Cancer	GSM2343895	14.48	SCD
Liver - Cancer	GSM1834803	8.995	ATF3	Liver - Cancer	GSM1834803	14.47	SCD
Liver - Cancer	GSM3416080	8.996	ATF3	Liver - Cancer	GSM3416080	14.47	SCD
Liver - Cancer	GSM2565938	8.999	ATF3	Liver - Cancer	GSM2565938	14.46	SCD
Liver - Cancer	GSM2064294	9	ATF3	Liver - Cancer	GSM2064294	14.46	SCD
Liver - Cancer	GSM2138837	9.002	ATF3	Liver - Cancer	GSM2138837	14.46	SCD
Liver - Cancer	GSM2480451	9.004	ATF3	Liver - Cancer	GSM2480451	14.45	SCD
Liver - Cancer	GSM3416127	9.004	ATF3	Liver - Cancer	GSM3416127	14.45	SCD
Liver - Cancer	GSM2138865	9.008	ATF3	Liver - Cancer	GSM2138865	14.45	SCD
Liver - Cancer	GSM2410413	9.009	ATF3	Liver - Cancer	GSM2410413	14.45	SCD
Liver - Cancer	GSM2138794	9.01	ATF3	Liver - Cancer	GSM2138794	14.45	SCD
Liver - Cancer	GSM3416099	9.014	ATF3	Liver - Cancer	GSM3416099	14.44	SCD
Liver - Cancer	GSM3416094	9.016	ATF3	Liver - Cancer	GSM3416094	14.44	SCD
Liver - Cancer	GSM1834804	9.017	ATF3	Liver - Cancer	GSM1834804	14.43	SCD
Liver - Cancer	GSM3416137	9.018	ATF3	Liver - Cancer	GSM3416137	14.43	SCD
Liver - Cancer	GSM3494266	9.018	ATF3	Liver - Cancer	GSM3494266	14.43	SCD
Liver - Cancer	GSM2807412	9.019	ATF3	Liver - Cancer	GSM2807412	14.43	SCD
Liver - Cancer	GSM2344421	9.022	ATF3	Liver - Cancer	GSM2344421	14.43	SCD
Liver - Cancer	GSM2344148	9.022	ATF3	Liver - Cancer	GSM2344148	14.43	SCD
Liver - Cancer	GSM3416134	9.022	ATF3	Liver - Cancer	GSM3416134	14.43	SCD
Liver - Cancer	GSM2183591	9.024	ATF3	Liver - Cancer	GSM2183591	14.42	SCD
Liver - Cancer	GSM3036701	9.024	ATF3	Liver - Cancer	GSM3036701	14.42	SCD
Liver - Cancer	GSM2125276	9.024	ATF3	Liver - Cancer	GSM2125276	14.42	SCD
Liver - Cancer	GSM2410384	9.028	ATF3	Liver - Cancer	GSM2410384	14.42	SCD
Liver - Cancer	GSM1558622	9.029	ATF3	Liver - Cancer	GSM1558622	14.42	SCD
Liver - Cancer	GSM2125267	9.029	ATF3	Liver - Cancer	GSM2125267	14.42	SCD
Liver - Cancer	GSM2864911	9.029	ATF3	Liver - Cancer	GSM2864911	14.42	SCD
Liver - Cancer	GSM2476020	9.03	ATF3	Liver - Cancer	GSM2476020	14.42	SCD
Liver - Cancer	GSM3379702	9.03	ATF3	Liver - Cancer	GSM3379702	14.42	SCD
Liver - Cancer	GSM3931554	9.03	ATF3	Liver - Cancer	GSM3931554	14.42	SCD
Liver - Cancer	GSM2698822	9.031	ATF3	Liver - Cancer	GSM2698822	14.42	SCD
Liver - Cancer	GSM1646732	9.033	ATF3	Liver - Cancer	GSM1646732	14.42	SCD
Liver - Cancer	GSM2183590	9.033	ATF3	Liver - Cancer	GSM2183590	14.41	SCD
Liver - Cancer	GSM3416120	9.033	ATF3	Liver - Cancer	GSM3416120	14.41	SCD
Liver - Cancer	GSM2125277	9.035	ATF3	Liver - Cancer	GSM2125277	14.41	SCD
Liver - Cancer	GSM2344341	9.037	ATF3	Liver - Cancer	GSM2344341	14.41	SCD
Liver - Cancer	GSM3271509	9.037	ATF3	Liver - Cancer	GSM3271509	14.4	SCD
Liver - Cancer	GSM2344203	9.04	ATF3	Liver - Cancer	GSM2344203	14.4	SCD
Liver - Cancer	GSM3931552	9.042	ATF3	Liver - Cancer	GSM3931552	14.4	SCD
Liver - Cancer	GSM2344429	9.043	ATF3	Liver - Cancer	GSM2344429	14.39	SCD
Liver - Cancer	GSM2864915	9.045	ATF3	Liver - Cancer	GSM2864915	14.38	SCD
Liver - Cancer	GSM3416125	9.046	ATF3	Liver - Cancer	GSM3416125	14.38	SCD
Liver - Cancer	GSM2862015	9.046	ATF3	Liver - Cancer	GSM2862015	14.38	SCD
Liver - Cancer	GSM3450380	9.046	ATF3	Liver - Cancer	GSM3450380	14.38	SCD
Liver - Cancer	GSM2343900	9.05	ATF3	Liver - Cancer	GSM2343900	14.38	SCD
Liver - Cancer	GSM2807430	9.052	ATF3	Liver - Cancer	GSM2807430	14.38	SCD
Liver - Cancer	GSM1646706	9.053	ATF3	Liver - Cancer	GSM1646706	14.38	SCD
Liver - Cancer	GSM2877154	9.054	ATF3	Liver - Cancer	GSM2877154	14.38	SCD
Liver - Cancer	GSM2344147	9.06	ATF3	Liver - Cancer	GSM2344147	14.38	SCD
Liver - Cancer	GSM2138675	9.061	ATF3	Liver - Cancer	GSM2138675	14.37	SCD
Liver - Cancer	GSM3416123	9.065	ATF3	Liver - Cancer	GSM3416123	14.37	SCD
Liver - Cancer	GSM4126930	9.065	ATF3	Liver - Cancer	GSM4126930	14.37	SCD
Liver - Cancer	GSM2138836	9.067	ATF3	Liver - Cancer	GSM2138836	14.36	SCD
Liver - Cancer	GSM3416111	9.067	ATF3	Liver - Cancer	GSM3416111	14.36	SCD
Liver - Cancer	GSM2864914	9.067	ATF3	Liver - Cancer	GSM2864914	14.36	SCD
Liver - Cancer	GSM3416095	9.069	ATF3	Liver - Cancer	GSM3416095	14.36	SCD
Liver - Cancer	GSM3430715	9.071	ATF3	Liver - Cancer	GSM3430715	14.35	SCD
Liver - Cancer	GSM3416128	9.072	ATF3	Liver - Cancer	GSM3416128	14.35	SCD
Liver - Cancer	GSM2344325	9.074	ATF3	Liver - Cancer	GSM2344325	14.34	SCD
Liver - Cancer	GSM2343247	9.079	ATF3	Liver - Cancer	GSM2343247	14.34	SCD
Liver - Cancer	GSM2343869	9.079	ATF3	Liver - Cancer	GSM2343869	14.34	SCD
Liver - Cancer	GSM3416077	9.079	ATF3	Liver - Cancer	GSM3416077	14.33	SCD
Liver - Cancer	GSM2794848	9.081	ATF3	Liver - Cancer	GSM2794848	14.33	SCD
Liver - Cancer	GSM3703919	9.082	ATF3	Liver - Cancer	GSM3703919	14.33	SCD
Liver - Cancer	GSM2125278	9.087	ATF3	Liver - Cancer	GSM2125278	14.33	SCD
Liver - Cancer	GSM3416122	9.088	ATF3	Liver - Cancer	GSM3416122	14.33	SCD
Liver - Cancer	GSM2343896	9.09	ATF3	Liver - Cancer	GSM2343896	14.33	SCD
Liver - Cancer	GSM2344388	9.09	ATF3	Liver - Cancer	GSM2344388	14.33	SCD
Liver - Cancer	GSM2883954	9.09	ATF3	Liver - Cancer	GSM2883954	14.33	SCD
Liver - Cancer	GSM2053488	9.091	ATF3	Liver - Cancer	GSM2053488	14.32	SCD
Liver - Cancer	GSM2334888	9.093	ATF3	Liver - Cancer	GSM2334888	14.32	SCD
Liver - Cancer	GSM2551566	9.093	ATF3	Liver - Cancer	GSM2551566	14.32	SCD
Liver - Cancer	GSM2344342	9.097	ATF3	Liver - Cancer	GSM2344342	14.31	SCD
Liver - Cancer	GSM1558623	9.098	ATF3	Liver - Cancer	GSM1558623	14.31	SCD
Liver - Cancer	GSM3177987	9.098	ATF3	Liver - Cancer	GSM3177987	14.31	SCD
Liver - Cancer	GSM3370137	9.099	ATF3	Liver - Cancer	GSM3370137	14.3	SCD
Liver - Cancer	GSM3822269	9.102	ATF3	Liver - Cancer	GSM3822269	14.3	SCD
Liver - Cancer	GSM2197717	9.103	ATF3	Liver - Cancer	GSM2197717	14.3	SCD
[truncated: 775 more rows]

## Sheet: Supplementary Table S7
Group	samples	VST	Gene
[truncated: 2,118 more rows]

[truncated: 3 more sheets: Supplementary Table S8, Supplementary Table S9, Supplementary Table S10]
