# Supplementary material for: ATF3-SLC7A7 Axis Regulates mTORC1 Signaling to Suppress Lipogenesis and Tumorigenesis in Hepatocellular Carcinoma
Source: Cells. 2025 Feb 11;14(4):253. doi: 10.3390/cells14040253 (PMC11854064; doi:10.3390/cells14040253)
Supplement: Supplementary file 1 [file cells-14-00253-s001.zip › Supplemetary File 2_Original data.xlsx]

## Sheet: Figure 1
Figure 1A
Huh7												PLC/PRF/5
	EV				ATF3								EV				ATF3
GAPDH	16.93	17.25	17.88	17.23	17.9	17.75	17.62	17.58				GAPDH	18.52	18.53	18.56	18.82	19	19.24	19.3	19.88
GAPDH Average	17.322	17.322	17.322	17.322	17.715	17.715	17.715	17.715				GAPDH Average	18.607	18.607	18.607		19.356	19.356	19.356
ATF3	24.89	24.93	25.04	25.07	21.32	21.06	21.29	21.2				ATF3	20.93	20.62	20.81		17.26	17.5	17.58
△Ct	7.568	7.608	7.718	7.748	3.605	3.345	3.575	3.485	Average	7.6605		△Ct	2.323	2.013	2.203		-2.096	-1.856	-1.776	Average	2.17967
△△Ct	-0.0925	-0.0525	0.0575	0.0875	-4.0555	-4.3155	-4.0855	-4.1755				△△Ct	0.143333	-0.166667	0.0233333		-4.27567	-4.03567	-3.95567
2^-△△Ct	1.06622	1.03706	0.960928	0.941152	16.6275	19.9111	16.9769	18.0697				2^-△△Ct	0.905425	1.12246	0.983957		19.3689	16.4005	15.5158
Figure 1B
Huh7	day	EV			ATF3						PLC/PRF/5	day	EV			ATF3
OD Value	1	0.095	0.09	0.091	0.096	0.093	0.092	Blank	0.05		OD Value	1	0.135	0.136	0.137	0.134	0.133	0.13	Blank	0.049
	2	0.131	0.129	0.131	0.113	0.113	0.114	Blank	0.05			2	0.158	0.158	0.163	0.147	0.147	0.143	Blank	0.051
	3	0.167	0.177	0.169	0.14	0.131	0.129	Blank	0.049			3	0.175	0.162	0.172	0.142	0.145	0.155	Blank	0.048
	4	0.204	0.219	0.21	0.181	0.18	0.18	Blank	0.05			4	0.22	0.204	0.207	0.163	0.163	0.158	Blank	0.05
OD Value-blank	1	0.045	0.04	0.041	0.046	0.043	0.042				OD Value-blank	1	0.086	0.087	0.088	0.085	0.084	0.081
	2	0.081	0.079	0.081	0.063	0.063	0.064					2	0.107	0.107	0.112	0.096	0.096	0.092
	3	0.118	0.128	0.12	0.091	0.082	0.08					3	0.127	0.114	0.124	0.094	0.097	0.107
	4	0.154	0.169	0.16	0.131	0.13	0.13					4	0.17	0.154	0.157	0.113	0.113	0.108
Figure 1C
Huh7
EV												ATF3
PLC/PRF/5
Figure 1D
Huh7	EV			ATF3				PLC/PRF/5	EV			ATF3
invasion cell number	876	925	824	152	196	148		invasion cell number	424	402	393	1210	1089	1053
Figure 1E
Huh7	EV	0h								ATF3	0h
	EV	24h								ATF3	24h
	EV	48h								ATF3	48h
PLC/PRF/5	EV	0h								ATF3	0h
	EV	24h								ATF3	24h
	EV	48h								ATF3	48h
Figure 1F
Huh7	Wound area			Wound Closure Ratio				PLC/PRF/5	Wound area			Wound Closure Ratio
EV 0h	1789383							EV 0h	1178511
EV 24h	982243	1015722	1152508	0.4511	0.4324	0.3559		EV 24h	870832	869328	866643	0.261074	0.262351	0.264629
EV 48h	522826	619049	711862	0.7078	0.654	0.6021		EV 48h	546343	564708	597977	0.536412	0.520829	0.4926
ATF3 0h	1510562							ATF3 0h	1104578
ATF3 24h	1294744	1310923	1396891	0.1429	0.1322	0.0753		ATF3 24h	985682	1013133	1036494	0.107639	0.082787	0.061638
ATF3 48h	1232970	1247890	1394777	0.0767	0.1838	0.1739		ATF3 48h	935002	969989	937531	0.153521	0.121847	0.151232
Figure 1G
Huh7	EV										ATF3
PLC/PRF/5	EV
Figure 1H
Huh7	EV			ATF3				PLC/PRF/5	EV			ATF3
Colony number	261	235	250	119	127	129		Colony number	54	47	54	21	18	23
Figure 1I
Huh7 shATF3	dox-				dox+						PLC/PRF/5 shATF3	dox-				dox+
RPL13A	18	17.43	17.84		16.9	16.97	16.99				GAPDH	20.2	19.74	19.6	19.87	19.42	19.65	19.54	19.75
RPL13A Average	17.758	17.758	17.758		16.955	16.955	16.955				GAPDH Average	19.852	19.852	19.852	19.852	19.589	19.589	19.589	19.589
ATF3	25.84	25.93	26.28		25.86	25.88	25.91				ATF3	24.65	24.3	24.37	23.94	24.44	24.83	24.88	24.9
△Ct	8.082	8.172	8.522		8.905	8.925	8.955	Average	8.25867		△Ct		4.448	4.518	4.088		5.241	5.291	5.311
△△Ct	-0.176667	-0.0866667	0.263333		0.646333	0.666333	0.696333				△△Ct		0.0966667	0.166667	-0.263333		0.889667	0.939667	0.959667	Average	4.35133
2^-△△Ct	1.13027	1.06191	0.833161		0.638902	0.630106	0.617139				2^-△△Ct		0.935191	0.890899	1.20025		0.539739	0.521353	0.514176
Figure 1J
Huh7 shATF3	day	dox-			dox+						PLC/PRF/5 shATF3	day	dox-			dox+
OD Value	1	0.095	0.101	0.094	0.112	0.108	0.107	Blank	0.05		OD Value	1	0.263	0.259	0.264	0.268	0.266	0.264	Blank	0.049
	2	0.117	0.117	0.139	0.169	0.173	0.163	Blank	0.05			2	0.272	0.269	0.266	0.301	0.293	0.3	Blank	0.049
	3	0.138	0.145	0.143	0.261	0.257	0.243	Blank	0.05			3	0.359	0.352	0.341	0.431	0.413	0.43	Blank	0.048
	4	0.17	0.161	0.159	0.295	0.283	0.269	Blank	0.05			4	0.535	0.515	0.539	0.63	0.61	0.653	Blank	0.05
	1	0.045	0.051	0.044	0.062	0.058	0.057					1	0.214	0.21	0.215	0.219	0.217	0.215
	2	0.067	0.067	0.089	0.119	0.123	0.113					2	0.223	0.22	0.217	0.252	0.244	0.251
	3	0.088	0.095	0.093	0.211	0.207	0.193					3	0.311	0.304	0.293	0.383	0.365	0.382
	4	0.12	0.111	0.109	0.245	0.233	0.219					4	0.485	0.465	0.489	0.58	0.56	0.603
Figure 1K
Huh7 shATF3	dox-									dox+
PLC/PRF/5 shATF3	dox-									dox+
Figure 1L
Huh7 shATF3	dox-			dox+				PLC/PRF/5 shATF3	dox-			dox+
invasion cell number	177	161	164	535	553	576		invasion cell number	50	47	54	268	279	272
Figure 1M
Huh7 shATF3	dox-	0h								dox+	0h
	dox-	24h								dox+	24h
	dox-	48h								dox+	48h
PLC/PRF/5 shATF3	dox-	0h								dox+	0h
	dox-	24h								dox+	24h
	dox-	48h								dox+	48h
Figure 1N
Huh7 shATF3	Wound area			Wound Closure Ratio				PLC/PRF/5 shATF3	Wound area			Wound Closure Ratio
dox- 0h	1303085							dox- 0h	1149139
dox- 24h	1194251	1226063	1233063	0.08352	0.059107	0.053736		dox- 24h	1018685	987834	997649	0.14037	0.131829	0.113523
dox- 48h	849155	852549	885498	0.34835	0.345746	0.32046		dox- 48h	856457	835191	843839	0.254697	0.273203	0.265677
dox+ 0h	1477044							dox+ 0h	1147845
dox+ 24h	939041	954759	972308	0.364239	0.353602	0.34172		dox+ 24h	834309	844157	835100	0.273152	0.264572	0.272463
dox+ 48h	623750	668131	689750	0.577704	0.547657	0.53302		dox+ 48h	735915	730501	738781	0.358872	0.363589	0.356376
Figure 1O
Huh7 shATF3	dox-											dox+
PLC/PRF/5 shATF3	dox-											dox+
Figure 1P
Huh7 shATF3	dox-			dox+				PLC/PRF/5 shATF3	dox-			dox+
Colony number	100	113	111	191	193	205		Colony number	48	52	56	111	97	103

## Sheet: Figure 3
Figure 3A
	EV				ATF3
GAPDH	13.74	13.76	13.91	13.72	15.23	15.22	15.3	15.34
GAPDH Average	13.781				15.273
FASN	15.68	15.75	15.78	15.91	17.65	17.6	17.59	17.55
ACLY	17.66	17.49	17.37	17.7	19.91	19.85	19.93	19.79
SCD	14.97	14.99	15.15	14.95	16.94	16.82	16.76	16.7
ALDH1A1	14.86	15.14	14.89	15.03	17.33	17.09	17.07	16.92
SREBF2	16.49	16.8	16.87	17.03	18.9	18.82	18.8	18.9
APOA1	15.9	15.91	15.98	15.95	18.75	18.75	18.76	18.68
APOB	14.19	14.34	14.64	14.82	18.81	18.84	18.67	18.87
APOC3	17.31	17.08	17.51	17.2	20.91	20.63	20.68	20.5
mTOR	19.91	19.64	19.56	19.7	21.93	21.25	21.45	21.72
△Ct	1.899	1.969	1.999	2.129	2.377	2.327	2.317	2.277	Average	1.999
	3.879	3.709	3.589	3.919	4.637	4.577	4.657	4.517		3.774
	1.189	1.209	1.369	1.169	1.667	1.547	1.487	1.427		1.234
	1.079	1.359	1.109	1.249	2.057	1.817	1.797	1.647		1.199
	2.709	3.019	3.089	3.249	3.627	3.547	3.527	3.627		3.0165
	2.119	2.129	2.199	2.169	3.477	3.477	3.487	3.407		2.154
	0.409	0.559	0.859	1.039	3.537	3.567	3.397	3.597		0.7165
	3.529	3.299	3.729	3.419	5.637	5.357	5.407	5.227		3.494
	6.129	5.859	5.779	5.919	6.657	5.977	6.177	6.447		5.9215
△△Ct	-0.1	-0.03	0	0.13	0.378	0.328	0.318	0.278
	0.105	-0.065	-0.185	0.145	0.863	0.803	0.883	0.743
	-0.045	-0.025	0.135	-0.065	0.433	0.313	0.253	0.193
	-0.12	0.16	-0.09	0.05	0.858	0.618	0.598	0.448
	-0.3075	0.0025	0.0725	0.2325	0.6105	0.5305	0.5105	0.6105
	-0.035	-0.025	0.045	0.015	1.323	1.323	1.333	1.253
	-0.3075	-0.1575	0.1425	0.3225	2.8205	2.8505	2.6805	2.8805
	0.035	-0.195	0.235	-0.075	2.143	1.863	1.913	1.733
	0.2075	-0.0625	-0.1425	-0.0025	0.7355	0.0555	0.2555	0.5255
2^-△△Ct	1.07177	1.02101	1	0.913831	0.769504	0.79664	0.802181	0.824734
	0.929805	1.04608	1.13682	0.904379	0.549808	0.573156	0.542239	0.597496
	1.03168	1.01748	0.91067	1.04608	0.74072	0.804966	0.83915	0.874785
	1.08673	0.895025	1.06437	0.965936	0.551717	0.651574	0.660669	0.733058
	1.23756	0.998269	0.950989	0.851159	0.65497	0.692315	0.701979	0.65497
	1.02456	1.01748	0.96929	0.989657	0.399703	0.399703	0.396942	0.419575
	1.23756	1.11535	0.905948	0.799683	0.141561	0.138648	0.155987	0.135795
	0.976032	1.14472	0.849685	1.05336	0.226408	0.274904	0.26554	0.300826
	0.866037	1.04427	1.10382	1.00173	0.60061	0.962261	0.837697	0.694718
Figure 3B
	dox-				dox+
RPL13A	16.64	16.74	16.9	16.81	16.73	16.73	16.71	16.9
RPL13A Average	16.772				16.762
FASN	19.44	19.11	19.26		18.86	18.89	18.9
ACLY	20.96	20.97	20.97		20.83	20.85	20.81
SCD	17.99	17.97	18		17.93	17.91	17.91
APOA1	17.89	17.92	17.84		17.83	17.8	17.81
APOB	16.84	16.89	16.92		16.69	16.7	16.66
APOC3	21.89	21.84	22.01		21.52	21.53	21.45
mTOR	21.61	21.68	21.74		21.67	21.78	21.65
△Ct	2.668	2.338	2.488		2.098	2.128	2.138	Average	2.498
	3.091	3.101	3.101		2.936	2.956	2.916		3.09767
	0.121	0.101	0.131		0.036	0.016	0.016		0.117667
	0.021	0.051	-0.029		-0.064	-0.094	-0.084		0.0143333
	-1.029	-0.979	-0.949		-1.204	-1.194	-1.234		-0.985667
	5.118	5.068	5.238		4.758	4.768	4.688		5.14133
	3.741	3.811	3.871		3.776	3.886	3.756		3.80767
△△Ct	0.17	-0.16	-0.01		-0.4	-0.37	-0.36
	-0.00666667	0.00333333	0.00333333		-0.161667	-0.141667	-0.181667
	0.00333333	-0.0166667	0.0133333		-0.0816667	-0.101667	-0.101667
	0.00666667	0.0366667	-0.0433333		-0.0783333	-0.108333	-0.0983333
	-0.0433333	0.00666667	0.0366667		-0.218333	-0.208333	-0.248333
	-0.0233333	-0.0733333	0.0966667		-0.383333	-0.373333	-0.453333
	-0.0666667	0.00333333	0.0633333		-0.0316667	0.0783333	-0.0516667
2^-△△Ct	0.888843	1.11729	1.00696		1.31951	1.29235	1.28343
	1.00463	0.997692	0.997692		1.11858	1.10318	1.13419
	0.997692	1.01162	0.990801		1.05824	1.07301	1.07301
	0.99539	0.974905	1.03049		1.0558	1.07798	1.07054
	1.03049	0.99539	0.974905		1.16339	1.15535	1.18783
	1.0163	1.05214	0.935191		1.30435	1.29534	1.3692
	1.04729	0.997692	0.95705		1.02219	0.947151	1.03646
Figure 3C
Huh7	EV										ATF3
PLC/PRF/5	EV										ATF3
HepG2	EV										ATF3
Figure 3D
Huh7 shATF3	dox-										dox+
PLC/PRF/5 shATF3	dox-										dox+
HepG2 shATF3	dox-										dox+
Figure 3E									Figure 3F									Figure 3H
Huh7			PLC/PRF/5			HepG2			Huh7 shATF3			PLC/PRF/5 shATF3			HepG2 shATF3
EV	ATF3		EV	ATF3		EV	ATF3		dox-	dox+		dox-	dox+		dox-	dox+		OD500	Huh7							OD500	PLC/PRF/5
523165	305772		590949	176971		89028	49801		8041	304895		128346	27202		16444	108322			EV	0.153	0.174	0.158	Blank	0.086			EV	0.134	0.115	0.129	Blank	0.086
466408	213686		238069	156926		63539	52349		12398	239721		123408	36973		23924	114564			ATF3	0.095	0.093	0.092	Standard	0.199			ATF3	0.101	0.103	0.105	Standard	0.199
438415	150754		74925	147144		77845	49907		88390	173219		84675	72350		113332	109302		Triglyceride (mmol/L)								Triglyceride (mmol/L)
273219	134497		33946	154433		63271	69686		20712	127705		37443	103249		36405	120391		y=(x-Blank)/(Stardard-Blank)*2.26	EV	1.34	1.44	1.76					EV	0.96	0.58	0.86
315602	140047		35900	233972		83527	37213		23607	290051		108520	103860		21443	123340			ATF3	0.12	0.14	0.18					ATF3	0.3	0.34	0.38
240504	155508		363844	135884		70179	30809		19004	162403		31601	163204		32493	113782
179418	87972		407903	171540		17938	41321		16166	143315		22325	143456		27567	97253		OD500	Huh7 shATF3							OD500	PLC/PRF/5 shATF3
140919	71803		304295	49716		89347	40823		6112	167949		23639	144887		82305	165312			dox-	0.098	0.098	0.099	Blank	0.093			dox-	0.112	0.118	0.118	Blank	0.086
119259	125677		298560	25152		76490	54075			164359		11268	43756		90994	135934			dox+	0.103	0.104	0.106	Standard	0.199			dox+	0.131	0.137	0.128	Standard	0.199
191214	101652		277482	41462		106058	30348			208392		27610	52114		20450	178329		Triglyceride (mmol/L)								Triglyceride (mmol/L)
137037	43489		327035	40072		74352	30865			86355		60192	351731		67213	103291			dox-	0.107	0.107	0.128					dox-	0.52	0.64	0.64
147933	47592		276651			65408	35702			356129		25477	378123		60189	153710			dox+	0.213	0.235	0.277					dox+	0.9	1.02	0.84
137381	61931		291505			92303	41274			287685			428506		63421	143929
74209	34802					117423	48314			114661			244989		50120	137462
96251	42442					41187	39341			82273			29439		60088	101803
68728	24462					14987	20324			81944					76425	89103
86014	35520					62391	35342			203400					67394	142843
46270	21656					100228	39057			370252					70192	171831
33389						95810	29403								81043	134329
37087						65324	52967								86577	146373
40357						43509	11336								70449	83847
38903						78231	20143								78458	169437
508957						32413	77754								80913	167662
487762						61432	21982								71031	176435
652191						38506	31028								79012	127834
						45345	29435								78485	134216
						54649	32394								44181	81832
						86567	22252								56010	101325
						63875	27364								18628	103163
						82797	19473								36464	163512
						66014	24540								78592	132533
						18154	13923								42212	132574
						75635	31531								38912	113526
						95431	98764								64352	92984
						74543	12905								72430	138737
						88120	62251								41557	168397
						44450	11253								27673	148329
						93463	33784									90984
						94018	27863									68130
						59073	17015									69138
						16202	14412									117349
						25432	16038									134562
							73441									133265
							18261									112489
							39550									92374
							34584									134283
							28320									137648
							45086									78931
							13284									104523
							17116									92738
																81735
																91263
																92182
																110912
																101837
																91273
																115422

## Sheet: Figure 4
Figure 4C
Huh7 shATF3	dox- Rapa-										dox- Rapa+
	dox+ Rapa-										dox+ Rapa+
PLC/PRF/5 shATF3	dox- Rapa-										dox- Rapa+
	dox+ Rapa-										dox+ Rapa+
Figure 4D											Figure 4E
PLC/PRF/5 shATF3	dox- Rapa-											CFP Intensity	YFP Intensity	CFP/YFP
											EV-1	3.597	5.783	0.622
											EV-2	8.336	13.558	0.615
											EV-3	4.928	7.835	0.629
											ATF3-1	3.868	6.847	0.565
											ATF3-2	3.819	6.729	0.567
											ATF3-3	3.228	5.769	0.56
											Figure 5F
												CFP Intensity	YFP Intensity	CFP/YFP
											dox- 1	3.335	4.947	0.674
	dox- Rapa+										dox- 2	2.336	3.474	0.672
											dox- 3	3.591	5.366	0.669
											dox+ 1	3.404	4.053	0.84
											dox+ 2	3.276	3.891	0.842
											dox+ 3	3.796	4.453	0.852
	dox+ Rapa+
Figure 4I				Figure 4J								Figure 4K
PLC/PRF/5 shATF3				Luminescence				Triglyceride concentration (uM)				NC	0.21
dox- Rapa-	dox- Rapa+	dox+ Rapa+		dox-	21491	22869	22845	13.7199	14.624	14.6082		Blank	0.36
148738	89237	35636		dox+	29778	31281	30504	19.1565	20.1426	19.6328
123083	71093	28278		dox+ +Rapa	21131	22005	21439	13.4838	14.0571	13.6858		Standard Curve
173347	91030	124900										FFA concentration (umol/mL）	0.025	0.05	0.1	0.2	0.4	0.6	0.8
201863	89102	37875										OD550	0.32	0.33	0.372	0.456	0.507	0.621	0.779
146387	35064	169239
197364	24370	139137										FFA concentration (umol/mL）	0.025	0.05	0.1	0.2	0.4	0.6	0.8
176382	33154	170913										△OD550	-0.04	-0.03	0.012	0.096	0.147	0.261	0.419
218303	71526	219798
151736	51451	172631										OD550
220849	72569	158134										EV	0.357	0.358	0.366	EV+Rapa	0.332	0.331	0.338
190273	61537	149136										ATF3	0.337	0.339	0.341	ATF3+Rapa	0.302	0.298	0.304
177377	84607	200123
122521	45613	164839										△OD550
117638	52160	151037										EV	0.147	0.148	0.156	EV+Rapa	0.122	0.121	0.128
197225	57356	170912										ATF3	0.127	0.129	0.131	ATF3+Rapa	0.092	0.088	0.094
25396	17054	218923
33531	85403	181253										FFA concentration (umol/mL）
110023	67126	161928										EV	0.352815	0.354607	0.368949	EV+Rapa	0.307996	0.306203	0.318752
61251	79834	157310										ATF3	0.316959	0.320545	0.324131	ATF3+Rapa	0.254213	0.247042	0.257798
243515	34663	160485
	58702	170143
		180129
		44894
		46847
		50268
		17114
Figure 4L
Huh7	Rapa-				Rapa+
RPL13A	20.51	20.94	20.49	20.62	19.72	19.71	19.71	19.76
RPL13A Average	20.638	20.638	20.638	20.638	19.736	19.736	19.736	19.736
ATF3	26.87	26.89	26.69	26.96	26.54	26.57	26.49	26.64
FASN	20.75	20.89	20.88	20.87	21.14	21.09	21.1	21.03
ACLY	23.77	23.77	23.73	23.73	23.94	23.93	23.86	23.83
SCD	20.9	20.83	20.85	20.77	20.92	20.9	20.86	20.94
APOA1	20.9	20.87	20.82	20.81	20.81	20.88	20.87	20.91
APOB	18.61	18.74	18.79	18.61	18.91	18.86	18.82	18.8
APOC3	24	23.92	23.89	23.97	24.23	24.19	24.24	24.27
SREBF2	21.92	21.98	22.06	22	21.88	21.92	21.92	21.92
△Ct	6.232	6.252	6.052	6.322	6.804	6.834	6.754	6.904	Average	6.2145
	0.112	0.252	0.242	0.232	1.404	1.354	1.364	1.294		0.2095
	3.132	3.132	3.092	3.092	4.204	4.194	4.124	4.094		3.112
	0.262	0.192	0.212	0.132	1.184	1.164	1.124	1.204		0.1995
	0.262	0.232	0.182	0.172	1.074	1.144	1.134	1.174		0.212
	-2.028	-1.898	-1.848	-2.028	-0.826	-0.876	-0.916	-0.936		-1.9505
	3.362	3.282	3.252	3.332	4.494	4.454	4.504	4.534		3.307
	1.282	1.342	1.422	1.362	2.144	2.184	2.184	2.184		1.352
△△Ct	0.0175	0.0375	-0.1625	0.1075	0.5895	0.6195	0.5395	0.6895
	-0.0975	0.0425	0.0325	0.0225	1.1945	1.1445	1.1545	1.0845
	0.02	0.02	-0.02	-0.02	1.092	1.082	1.012	0.982
	0.0625	-0.0075	0.0125	-0.0675	0.9845	0.9645	0.9245	1.0045
	0.05	0.02	-0.03	-0.04	0.862	0.932	0.922	0.962
	-0.0775	0.0525	0.1025	-0.0775	1.1245	1.0745	1.0345	1.0145
	0.055	-0.025	-0.055	0.025	1.187	1.147	1.197	1.227
	-0.07	-0.01	0.07	0.01	0.792	0.832	0.832	0.832
2^-△△Ct	0.987943	0.974342	1.11922	0.928195	0.664573	0.650896	0.688009	0.620069
	1.06992	0.970971	0.977725	0.984525	0.436938	0.452346	0.449222	0.471556
	0.986233	0.986233	1.01396	1.01396	0.469111	0.472374	0.495858	0.506277
	0.957603	1.00521	0.991373	1.0479	0.505401	0.512456	0.526863	0.498443
	0.965936	0.986233	1.02101	1.02811	0.550189	0.524131	0.527777	0.513345
	1.05519	0.964264	0.931418	1.05519	0.458661	0.474836	0.488185	0.495
	0.962594	1.01748	1.03886	0.982821	0.439215	0.451563	0.436181	0.427205
	1.04972	1.00696	0.952638	0.993092	0.577543	0.56175	0.56175	0.56175
Figure 4A
Figure 4B

## Sheet: Figure 5
Figure 5A
Huh7	EV				ATF3							PLC/PRF/5	EV				ATF3
GAPDH	18.79	18.88	18.74	18.84	19.38	19.44	19.45	19.32				RPL13A	18.52	18.53	18.56	18.82	19	19.24	19.3	19.88
GAPDH Average	18.813	18.813	18.813	18.813	19.396	19.396	19.396	19.396				RPL13A Average	18.607	18.607	18.607		19.356	19.356	19.356
SLC7A7	28.66	28.7	28.74	28.72	28.35	28.32	28.36	27.89				SLC7A7	26.36	26.43	26.54		26.79	26.79	26.9
SLC7A10	25.89	25.76	25.9	25.74	26.33	26.38	26.31	26.39
												△Ct	7.753	7.823	7.933		7.434	7.434	7.544	Average	7.83633
△Ct	9.847	9.887	9.927	9.907	8.954	8.924	8.964	8.494	Average	9.892
	7.077	6.947	7.087	6.927	6.934	6.984	6.914	6.994		7.0095		△△Ct	-0.0833333	-0.0133333	0.0966667		-0.402333	-0.402333	-0.292333
△△Ct	-0.045	-0.005	0.035	0.015	-0.938	-0.968	-0.928	-1.398				2^-△△Ct	1.05946	1.00928	0.935191		1.32164	1.32164	1.22462
	0.0675	-0.0625	0.0775	-0.0825	-0.0755	-0.0255	-0.0955	-0.0155
2^-△△Ct	1.03168	1.00347	0.976032	0.989657	1.91587	1.95613	1.90264	2.63536
	0.95429	1.04427	0.947698	1.05885	1.05373	1.01783	1.06844	1.0108
Figure 5B
Huh7 shATF3	dox-				dox+						PLC/PRF/5 shATF3	dox-				dox+
GAPDH	19.88	19.85	19.83	19.95	18.59	18.61	18.54	18.64			RPL13A	20.92	20.89	20.94	20.66	20.72	20.68	20.6	20.49
GAPDH Average	19.877	19.877	19.877	19.877	18.595	18.595	18.595	18.595			RPL13A Average	20.856	20.856	20.856	20.856	20.622	20.622	20.622	20.622
SLC7A7	26.89	26.79	26.85	26.91	25.86	25.82	25.67	25.88
											SLC7A7	27.66	27.86	27.91	27.63	27.89	27.71	27.87	27.84
△Ct	7.013	6.913	6.973	7.033	7.265	7.225	7.075	7.285	Average	6.983
											△Ct	6.804	7.004	7.054	6.774	7.268	7.088	7.248	7.218	Average	6.909
△△Ct	0.03	-0.07	-0.01	0.05	0.282	0.242	0.092	0.302
											△△Ct	-0.105	0.095	0.145	-0.135	0.359	0.179	0.339	0.309
2^-△△Ct	0.97942	1.04972	1.00696	0.965936	0.82245	0.845572	0.938221	0.811127
											2^-△△Ct	1.07549	0.936272	0.904379	1.09809	0.779705	0.883315	0.790589	0.807201
Figure 5C
Huh7 shATF3	dox-			dox+
RPL13A	20.66	20.77	20.59	20.82	20.94	20.93
RPL13A Average	20.672	20.672	20.672	20.898	20.898	20.898
SLC7A7	27.87	27.91	27.65	29.85	29.61	29.6
FASN	22.99	22.85	22.93	22.79	22.92	22.82
ACLY	22.96	23.06	22.92	22.84	22.75	22.84
SCD	20.8	20.94	20.84	20.79	20.74	20.81
APOB	19.06	19.16	19.36	18.86	18.74	18.83
APOC3	23.77	23.85	23.87	23.88	23.87	23.82
mTOR	23.95	23.9	24.21	24.37	24.25	24.06
ATF3	25	24.87	24.94	24.93	24.93	25.2
△Ct	7.198	7.238	6.978	8.952	8.712	8.702	Average	7.138
	2.318	2.178	2.258	1.892	2.022	1.922		2.25133
	2.288	2.388	2.248	1.942	1.852	1.942		2.308
	0.128	0.268	0.168	-0.108	-0.158	-0.088		0.188
	-1.612	-1.512	-1.312	-2.038	-2.158	-2.068		-1.47867
	3.098	3.178	3.198	2.982	2.972	2.922		3.158
	3.278	3.228	3.538	3.472	3.352	3.162		3.348
	4.328	4.198	4.268	4.032	4.032	4.302		4.26467
△△Ct	0.06	0.1	-0.16	1.814	1.574	1.564
	0.0666667	-0.0733333	0.00666667	-0.359333	-0.229333	-0.329333
	-0.02	0.08	-0.06	-0.366	-0.456	-0.366
	-0.06	0.08	-0.02	-0.296	-0.346	-0.276
	-0.133333	-0.0333333	0.166667	-0.559333	-0.679333	-0.589333
	-0.06	0.02	0.04	-0.176	-0.186	-0.236
	-0.07	-0.12	0.19	0.124	0.004	-0.186
	0.0633333	-0.0666667	0.00333333	-0.232667	-0.232667	0.0373333
2^-△△Ct	0.959264	0.933033	1.11729	0.284401	0.335876	0.338212
	0.954842	1.05214	0.99539	1.28283	1.17229	1.25643
	1.01396	0.946058	1.04247	1.28877	1.37173	1.28877
	1.04247	0.946058	1.01396	1.22774	1.27103	1.21083
	1.09682	1.02337	0.890899	1.47359	1.6014	1.50455
	1.04247	0.986233	0.972655	1.12975	1.13761	1.17772
	1.04972	1.08673	0.876606	0.91764	0.997231	1.13761
	0.95705	1.04729	0.997692	1.175	1.175	0.974454
Figure 5F
Huh7 shSLC7A7	EV dox-											EV dox+
	ATF3 dox-											ATF3 dox+
Figure 5G					Figure 5J
Huh7 shSLC7A7					OD550
EV dox-	EV dox+	ATF3 dox-	ATF3 dox+		EV dox-	0.323	0.314	0.316	EV dox+	0.36	0.356	0.348
28753	252871	10318	131073		ATF3 dox-	0.247	0.252	0.258	ATF3 dox+	0.287	0.291	0.298
101289	219639	47495	178002
119528	103435	2004	173294		△OD550
131583	170123	1769	190198		EV dox-	0.113	0.104	0.106	EV dox+	0.15	0.146	0.138
42768	219392	4585	40547		ATF3 dox-	0.037	0.042	0.048	ATF3 dox+	0.077	0.081	0.088
71875	290137	6336	120129
56213	301265		172434		FFA concentration (umol/mL）
82330	265339		58564		EV dox-	0.291861	0.275726	0.279312	EV dox+	0.358193	0.351022	0.33668
62818	104161		90134		ATF3 dox-	0.155611	0.164575	0.175332	ATF3 dox+	0.227322	0.234493	0.247042
			73216
			99682
			141930
			171190
Figure 5I
standard	0.199
blank	0.104
Huh7 ATF3 sh7A7
EV dox-	0.218	0.224	0.234
ATF3 dox-	0.162	0.155	0.16
EV dox+	0.25	0.269	0.256
ATF3 dox+	0.202	0.201	0.209
	2.712	2.85474	3.09263
	1.37979	1.21326	1.33221
	3.47326	3.92526	3.616
	2.33137	2.30758	2.49789
Figure 5E
Figure 5H

## Sheet: Figure 6
Figure 6A
Figure 6B
Figure 6D
	10%Input			IgG			ATF3
Negative-1	30.57	30.89	31.1	34.03	34.68	34.63	34.25	34.33	34.43
Negative-1 Average	30.854	30.854	30.854	34.444	34.444	34.444	34.338	34.338	34.338
SLC7A7-enhancer	29.73	29.69	29.56	35.73	35.66	35.02	33.54	33.84	32.89
ATF3-promoter	30.16	30.19	30.15	37.09	36.47	37.89	34.75	34.64	34.02
△Ct	-1.124	-1.164	-1.294	1.286	1.216	0.576	-0.798	-0.498	-1.448
	-0.694	-0.664	-0.704	2.646	2.026	3.446	0.412	0.302	-0.318
△△Ct	2.1795	2.24078	2.45207	0.410086	0.430475	0.670821	1.73869	1.41225	2.7283	Average	2.29078
	1.61776	1.58447	1.62902	0.159762	0.245535	0.0917594	0.751581	0.811127	1.2466		1.61042
2^-△△Ct				0.179016	0.187916	0.292835	0.758993	0.616494	1.19099
				0.0992057	0.152467	0.0569787	0.4667	0.503676	0.774087
Figure 6F
		R1	R2	Ratio	Average	Relative reporter Acitivity
7A7-335 lenti	1	2103	1192	1.7644	1.63677	1.07798
	2	2228	1250	1.7825		1.08904
	3	1527	1120	1.3634		0.832984
7A7-335 ATF3	1	5113	1489	3.4335		2.09773
	2	5051	1399	3.61		2.20557
	3	4339	1357	3.1975		1.95355
ATF3-571 lenti	1	17296	833	20.6388	20.11	1.02629
	2	15211	834	18.2376		0.906891
	3	18902	881	21.4537		1.06682
ATF3-571 ATF3	1	14328	1090	13.1439		0.653599
	2	13023	1036	12.5697		0.625046
	3	12556	940	13.3569		0.664191
Figure 6G
Figure 6H
	10%Input				IgG				H3K27ac									10%Input				IgG				H3K4me1
Neg-3	31.63	31.9	32.8	31.73	31.99	32.53	32.01	31.64	33.9	33.76	34.24	33.54				Neg-2		32.22	31.89	32.5	31.67	32.92	32.27	33	32.58	31.95	31.79	31.81	31.96
Neg-3 Average	32.016	32.016	32.016	32.016	32.041	32.041	32.041	32.041	33.862	33.862	33.862	33.862				Neg-2 Average		32.07	32.07	32.07	32.07	32.693	32.693	32.693	32.693	31.874	31.874	31.874	31.874
SLC7A7-enhancer-1	30.89	30.2	30.31	30.54	31.68	31.64	31.05	31.81	31.32	31.26	31.31	30.96				SLC7A7-enhancer-1		30.2	30.29	30.73	30.29	31.88	31.7	31.77	31.89	29.21	29.44	29.22	29.25
△Ct	-1.126	-1.816	-1.706	-1.476	-0.361	-0.401	-0.991	-0.231	-2.542	-2.602	-2.552	-2.902						-1.87	-1.78	-1.34	-1.78	-0.813	-0.993	-0.923	-0.803	-2.664	-2.434	-2.654	-2.624
△△Ct	2.18253	3.52104	3.26255	2.78176	1.28432	1.32042	1.98756	1.17365	5.82396	6.07128	5.86447	7.47462	Average	2.93697				3.65533	3.43426	2.53151	3.43426	1.75686	1.99032	1.89605	1.74473	6.33788	5.4039	6.2941	6.16457	Average	3.26384
2^-△△Ct					0.437293	0.449587	0.676739	0.399612	1.98298	2.06719	1.99677	2.54501										0.53828	0.609809	0.580927	0.534562	1.94185	1.65569	1.92843	1.88875

## Sheet: Figure 7
Figure 7A
mouse weight (g)
2024-07-10
dox-	1	17.75	dox+	1	14.65
	2	17.49		2	17.21
	3	13.73		3	17.4
	4	13.44		4	17.37
	5	17.88		5	17.67
2024-07-13
dox-	1	18.65	dox+	1	14.81
	2	18.36		2	17.79
	3	14.08		3	17.94
	4	14.03		4	18.21
	5	19.34		5	18.32
2024-07-16
dox-	1	17.88	dox+	1	14.93
	2	18.05		2	17.8
	3	14.55		3	17.78
	4	14.26		4	17.58
	5	18.67		5	18.17
2024-07-19
dox-	1	18.6	dox+	1	15.95
	2	18.34		2	17.95
	3	15.98		3	18.48
	4	15.64		4	18.29
	5	19.08		5	18.54
2024-07-22
dox-	1	17.64	dox+	1	16.39
	2	17.91		2	17.89
	3	16.13		3	18.54
	4	15.88		4	18.84
	5	18.33		5	18.46
2024-07-25
dox-	1	17.73	dox+	1	16.7
	2	17.81		2	18.32
	3	16.85		3	18.3
	4	16.32		4	18.49
	5	18.81		5	18.23
2024-07-28
dox-	1	17.67	dox+	1	16.61
	2	17.78		2	18.35
	3	16.33		3	18.36
	4	15.9		4	18.51
	5	17.97		5	18.06
2024-07-31
dox-	1	17.45	dox+	1	16.46
	2	17.31		2	18.64
	3	16.33		3	18.92
	4	15.26		4	18.3
	5	18.48		5	18.52
2024-08-03
dox-	1	17.61	dox+	1	16.27
	2	17.62		2	18.31
	3	15.67		3	18.72
	4	15.15		4	18.24
	5	18.08		5	17.93
2024-08-06
	1	18.24	dox+	1	17.24
	2	18.28		2	18.43
	3	16.52		3	18.69
	4	15.91		4	18.57
	5	18.49		5	18.15
Figure 7C
Tumor Volume (mm^3)
Week 1
dox-	L	S
1	0	0		0
2	0	0		0
3	0	0		0
4	0	0		0
5	0	0		0
dox+
1	0	0		0
2	0	0		0
3	0	0		0
4	0	0		0
5	0	0		0
Week2
dox-	L	S
1	2.74	1.83		4.58799
2	2.53	2.04		5.26442
3	1.97	1.47		2.12849
4	2.42	2.21		5.90976
5	2.15	1.88		3.79948
dox+
1	5.55	3.97		43.7365
2	6.46	5.71		105.311
3	9.01	6.03		163.806
4	4.69	3.14		23.1208
5	7.02	5.14		92.7328
Week 3
dox-	L	S
1	4.45	3.42		26.0245
2	4.57	3.1		21.9589
3	4.67	3.34		26.0483
4	6.37	5.22		86.7862
5	3.56	2.38		10.0826
dox+
1	7.62	6.76		174.108
2	10.18	7.14		259.486
3	12.54	8.52		455.142
4	8.67	6.96		209.994
5	9.96	7.03		246.116
Week 4
dox-	L	S
1	5.05	3.82		36.8458
2	5.09	4.42		49.7201
3	5.29	4.48		53.0862
4	6.76	5.2		91.3952
5	4.38	3.92		33.6524
dox+
1	10.48	8.41		370.615
2	12.15	9.05		497.558
3	13.73	9.46		614.36
4	12	7.3		319.74
5	12.46	9		504.63
Week 5
dox-	L	S
1	7.78	7.17		199.981
2	8.65	7.13		219.87
3	9	5.77		149.818
4	7.02	5.14		92.7328
5	5.24	4.29		48.2187
dox+
1	13.78	10.98		830.661
2	14.68	11.38		950.562
3	15.28	10.39		824.754
4	14.02	10.87		828.28
5	14.8	10.7		847.226
Figure 7B
Tumor weight (g)
dox-
1	0.12
2	0.06
3	0.05
4	0.04
5	0.03
dox+
1	0.67
2	0.61
3	0.53
4	0.37
5	0.36
Figure 7E
EV
EV+ATF3
EV+SLC7A7
ATF3+SLC7A7
	Invasion cell number
EV	973	1021	998
EV+ATF3	328	347	334
EV+SLC7A7	572	561	550
ATF3+SLC7A7	176	182	165
Figure 7F
	EV	EV+7A7	EV+ATF3	ATF3+7A7	Blank	EV	EV+7A7	EV+ATF3	ATF3+7A7
Day1	0.155	0.156	0.163	0.159	0.049	0.106	0.107	0.114	0.11
	0.158	0.157	0.162	0.163		0.109	0.108	0.113	0.114
	0.153	0.155	0.159	0.157		0.104	0.106	0.11	0.108
Day2	0.234	0.217	0.214	0.199	0.048	0.186	0.169	0.166	0.151
	0.226	0.215	0.209	0.201		0.178	0.167	0.161	0.153
	0.225	0.212	0.207	0.207		0.177	0.164	0.159	0.159
Day3	0.361	0.341	0.312	0.289	0.049	0.312	0.292	0.263	0.24
	0.35	0.335	0.303	0.294		0.301	0.286	0.254	0.245
	0.341	0.322	0.318	0.302		0.292	0.273	0.269	0.253
Day4	0.505	0.481	0.446	0.426	0.052	0.453	0.429	0.394	0.374
	0.499	0.48	0.456	0.431		0.447	0.428	0.404	0.379
	0.496	0.478	0.465	0.439		0.444	0.426	0.413	0.387
Day5	0.68	0.626	0.604	0.56	0.049	0.631	0.577	0.555	0.511
	0.679	0.62	0.593	0.547		0.63	0.571	0.544	0.498
	0.677	0.629	0.593	0.538		0.628	0.58	0.544	0.489
Figure 7G
	EV	EV+7A7	EV+ATF3	ATF3+7A7	Blank	EV	EV+7A7	EV+ATF3	ATF3+7A7
Day1	0.232	0.224	0.238	0.238	0.048	0.184	0.176	0.19	0.19
	0.234	0.231	0.246	0.232		0.186	0.183	0.198	0.184
	0.23	0.232	0.245	0.233		0.182	0.184	0.197	0.185
Day2	0.404	0.398	0.385	0.376	0.047	0.357	0.351	0.338	0.329
	0.41	0.397	0.399	0.379		0.363	0.35	0.352	0.332
	0.417	0.407	0.387	0.378		0.37	0.36	0.34	0.331
Day3	0.553	0.557	0.515	0.505	0.047	0.506	0.51	0.468	0.458
	0.569	0.542	0.527	0.527		0.522	0.495	0.48	0.48
	0.583	0.563	0.553	0.505		0.536	0.516	0.506	0.458
Day4	0.847	0.854	0.828	0.825	0.05	0.797	0.804	0.778	0.775
	0.877	0.848	0.835	0.825		0.827	0.798	0.785	0.775
	0.951	0.869	0.86	0.862		0.901	0.819	0.81	0.812
Day5	1.525	1.293	1.284	1.221	0.049	1.476	1.244	1.235	1.172
	1.493	1.314	1.261	1.202		1.444	1.265	1.212	1.153
	1.429	1.346	1.293	1.228		1.38	1.297	1.244	1.179
Figure 7I
	positive	total	ratio	ratio(%)		A-								A+
A-	38055	1800000	0.0211417	2.11
	42893	1800000	0.0238294	2.38
	39474	1800000	0.02193	2.19
A+	356523	1800000	0.198068	19.81
	327615	1800000	0.182008	18.2
	339547	1800000	0.188637	18.86
Figure 7K
	positive	total	ratio	ratio(%)		A-								A+
A-	67539	1800000	0.0375217	3.75
	64766	1800000	0.0359811	3.6
	66423	1800000	0.0369017	3.69
A+	431097	1800000	0.239498	23.95
	409974	1800000	0.227763	22.78
	418815	1800000	0.232675	23.27
Figure 7D
